# Supplementary material for: Differential proteomic analysis of fetal and geriatric lumbar nucleus pulposus: immunoinflammation and age-related intervertebral disc degeneration
Source: BMC Musculoskelet Disord. 2020 Jun 2;21:339. doi: 10.1186/s12891-020-03329-8 (PMC7265631; doi:10.1186/s12891-020-03329-8)
Supplement: Supplementary file 3 — Additional file 3. Information identified by MS. [file 12891_2020_3329_MOESM3_ESM.xls]

## Sheet: Summary
Header line description of table 1			Table 1. MS/MS spectrum database search analysis summary
Total spectrum	Number of spectrum produced by mass spectrometer
Matched spectrum	Number of spectrum matched with alignment protein		Total spectrum	Matched spectrum	Peptides	Unique peptides	Identified proteins	Quantifiable proteins
Peptides	Number of peptides whitch spectrum hit		296723	47167 (15.9%)	21480	20659	3259	2691
Unique peptides	Number of identified peptides that only come form this protein groups
Identified proteins	Number of proteins detected by spectrum search analysis
Quantifiable proteins	Number of proteins quantifiable		Table 2. Differentially expressed protein summary (Filtered whith threshold value of expression fold change and P value < 0.05)
Header line description of worksheet "Protein_quant"			Compare group	Regulated type	fold change >1.5
Protein accession	Protein accession number of database used for search		Geriatric/Fetal	up-regulated	645
Protein description	Protein functional description			down-regulated	748
Gene name	Indicates the name of the gene that code for the protein sequence
MW [kDa]	Protein molecular weight ,unit [kDa]
Score	A simple rule to be used to judge whether a result is significant or not
Coverage [%]	Percent of identified peptdie sequence covering in protein sequence
Peptides	Number of peptides whitch spectrum hit
PSMs	Number of spectrum which protein matched
Unique peptides	Number of identified peptides that only come form this protein groups
Header line description of worksheet "Peptide_quant"
ID	Identified peptide index number
Sequence	Identified peptide amino acid sequence
Protein accession	Protein accession number of database used for search
Protein description	Protein functional description
Charge	Carried charge of peptide
m/z	Mass-to-charge ratio of peptide
mass error [ppm]	Parts per million ratio of peptide mass error between the theory and practice
PEP	The maximal posterior error probability for peptides
Score	A simple rule to be used to judge whether a result is significant or not
Unique [yes/no]	When marked with 'yes', this particular peptide is unique to a single identified protein group

## Sheet: Protein_quant
Protein accession	Protein description	Gene name	MW [kDa]	Score	Coverage [%]	Peptides	PSMs	Unique peptides	Geriatric/Fetal Ratio	Geriatric/Fetal P value	CV_Geriatric	CV_Fetal
A0A087WW87	Immunoglobulin kappa variable 2-40 OS=Homo sapiens OX=9606 GN=IGKV2-40	IGKV2-40	13.31	37.324	28.1	3	7	2	41.261	2.105e-05	9.38352	37.2367
P01374	Lymphotoxin-alpha OS=Homo sapiens OX=9606 GN=LTA	LTA	22.296	-2	6.3	1	1	1	32.735	3.0744e-06	6.57917	24.3005
Q8NDA2	Hemicentin-2 OS=Homo sapiens OX=9606 GN=HMCN2	HMCN2	541.97	1.5546	0.2	1	1	1	32.09	3.0352e-09	11.9844	28.3888
P20809	Interleukin-11 OS=Homo sapiens OX=9606 GN=IL11	IL11	21.429	2.3089	4	1	1	1	31.052	3.8817e-06	6.31525	24.9683
P02654	Apolipoprotein C-I OS=Homo sapiens OX=9606 GN=APOC1	APOC1	9.3318	11.916	24.1	3	7	3	30.831	5.1095e-11	5.80394	17.9786
P0DP08	Immunoglobulin heavy variable 4-38-2 OS=Homo sapiens OX=9606 GN=IGHV4-38-2	IGHV4-38-2	13.016	72.364	21.4	2	5	1	29.233	1.2331e-11	4.63178	14.1469
Q9NRX1	RNA-binding protein PNO1 OS=Homo sapiens OX=9606 GN=PNO1	PNO1	27.924	2.3503	4.4	1	5	1	29.1	1.53454e-05	7.38355	24.7724
Q9Y613	FH1/FH2 domain-containing protein 1 OS=Homo sapiens OX=9606 GN=FHOD1	FHOD1	126.55	2.101	2.1	2	2	2	27.625	3.5279e-06	7.45515	24.445
Q8IWU5	Extracellular sulfatase Sulf-2 OS=Homo sapiens OX=9606 GN=SULF2	SULF2	100.45	4.8971	1.8	2	2	2	27.474	2.3168e-10	6.9677	17.9746
P29622	Kallistatin OS=Homo sapiens OX=9606 GN=SERPINA4	SERPINA4	48.541	99.665	36.3	14	17	14	23.98	2.408e-11	8.60683	12.5026
Q9BQD7	Protein FAM173A OS=Homo sapiens OX=9606 GN=FAM173A	FAM173A	25.13	1.8332	6	1	3	1	23.69	2.6453e-11	9.11594	12.9209
Q9NRA1	Platelet-derived growth factor C OS=Homo sapiens OX=9606 GN=PDGFC	PDGFC	39.029	41.27	14.2	5	9	5	22.423	8.598e-10	7.44574	21.1143
P14555	Phospholipase A2, membrane associated OS=Homo sapiens OX=9606 GN=PLA2G2A	PLA2G2A	16.083	38.801	36.1	6	14	6	22.407	4.487e-11	6.48903	14.0062
P00915	Carbonic anhydrase 1 OS=Homo sapiens OX=9606 GN=CA1	CA1	28.87	320.49	62.8	13	83	13	22.335	1.1333e-10	7.19626	17.4456
Q92743	Serine protease HTRA1 OS=Homo sapiens OX=9606 GN=HTRA1	HTRA1	51.286	130.72	35.6	17	60	17	22.24	1.53207e-05	7.11299	24.3743
Q92954	Proteoglycan 4 OS=Homo sapiens OX=9606 GN=PRG4	PRG4	151.06	323.31	26.6	28	140	28	22.145	4.39204e-13	7.52821	4.82576
O95715	C-X-C motif chemokine 14 OS=Homo sapiens OX=9606 GN=CXCL14	CXCL14	13.077	5.1337	14.4	2	2	2	22.036	2.0768e-09	13.37	22.7077
Q7L014	Probable ATP-dependent RNA helicase DDX46 OS=Homo sapiens OX=9606 GN=DDX46	DDX46	117.36	2.9573	1.7	2	2	2	21.538	2.3705e-11	6.88929	12.7844
P01903	HLA class II histocompatibility antigen, DR alpha chain OS=Homo sapiens OX=9606 GN=HLA-DRA	HLA-DRA	28.607	9.7836	9.1	2	2	2	21.478	1.71452e-12	6.97538	7.646
Q9H2U2	Inorganic pyrophosphatase 2, mitochondrial OS=Homo sapiens OX=9606 GN=PPA2	PPA2	37.92	20.801	19.2	6	7	6	21.184	6.0123e-11	8.50996	14.3434
P02743	Serum amyloid P-component OS=Homo sapiens OX=9606 GN=APCS	APCS	25.387	63.237	28.3	7	15	7	21.108	3.1758e-06	5.6078	21.957
Q99983	Osteomodulin OS=Homo sapiens OX=9606 GN=OMD	OMD	49.492	18.66	11.2	5	7	5	21.044	2.9083e-11	6.63615	14.0202
P51884	Lumican OS=Homo sapiens OX=9606 GN=LUM	LUM	38.429	323.31	43.2	14	77	9	20.756	1.0282e-10	7.35885	15.5591
P01871	Immunoglobulin heavy constant mu OS=Homo sapiens OX=9606 GN=IGHM	IGHM	49.439	92.377	39.3	16	37	4	20.48	2.9439e-11	7.83971	13.0837
P35625	Metalloproteinase inhibitor 3 OS=Homo sapiens OX=9606 GN=TIMP3	TIMP3	24.145	74.307	57.8	11	26	11	20.315	1.7118e-10	8.00504	17.7212
P59665	Neutrophil defensin 1 OS=Homo sapiens OX=9606 GN=DEFA1	DEFA1	10.201	6.8757	27.7	3	5	3	20.309	8.1856e-10	7.50808	22.2372
Q14669	E3 ubiquitin-protein ligase TRIP12 OS=Homo sapiens OX=9606 GN=TRIP12	TRIP12	220.43	1.6527	1.1	2	6	2	20.092	3.6726e-10	7.30168	19.1536
P0C0L4	Complement C4-A OS=Homo sapiens OX=9606 GN=C4A	C4A	192.78	46.805	33.4	52	114	3	20.057	1.67116e-05	6.6091	23.4235
P36222	Chitinase-3-like protein 1 OS=Homo sapiens OX=9606 GN=CHI3L1	CHI3L1	42.625	96.115	30.8	9	15	9	20.052	2.1933e-10	8.88369	16.6079
Q96IY4	Carboxypeptidase B2 OS=Homo sapiens OX=9606 GN=CPB2	CPB2	48.424	10.845	10.9	5	9	5	19.889	3.34066e-13	6.31745	5.65772
P02748	Complement component C9 OS=Homo sapiens OX=9606 GN=C9	C9	63.173	62.12	21.6	12	25	11	19.674	9.59133e-12	6.87486	10.812
Q02161	Blood group Rh(D) polypeptide OS=Homo sapiens OX=9606 GN=RHD	RHD	45.21	3.0168	2.2	1	1	1	19.114	1.1666e-10	6.97132	16.2886
P01714	Immunoglobulin lambda variable 3-19 OS=Homo sapiens OX=9606 GN=IGLV3-19	IGLV3-19	12.042	7.7897	17	2	3	2	18.934	1.2692e-09	8.07839	22.2695
Q9BY43	Charged multivesicular body protein 4a OS=Homo sapiens OX=9606 GN=CHMP4A	CHMP4A	25.098	1.8012	3.2	1	2	1	18.775	2.6658e-11	6.52301	12.9572
O75711	Scrapie-responsive protein 1 OS=Homo sapiens OX=9606 GN=SCRG1	SCRG1	11.081	12.364	35.7	3	12	3	18.628	7.5794e-11	7.97074	14.0668
Q1L6U9	Prostate-associated microseminoprotein OS=Homo sapiens OX=9606 GN=MSMP	MSMP	14.993	23.425	16.5	2	4	2	18.475	7.9807e-10	13.3935	17.7781
P18428	Lipopolysaccharide-binding protein OS=Homo sapiens OX=9606 GN=LBP	LBP	53.383	36.266	16	6	13	6	18.289	1.3803e-06	4.69282	15.5322
O95445	Apolipoprotein M OS=Homo sapiens OX=9606 GN=APOM	APOM	21.253	2.1945	13.8	3	3	3	18.25	1.3217e-10	6.92797	16.5914
O75339	Cartilage intermediate layer protein 1 OS=Homo sapiens OX=9606 GN=CILP	CILP	132.56	323.31	50.3	60	246	60	18.006	2.84373e-12	6.16829	8.66713
O94907	Dickkopf-related protein 1 OS=Homo sapiens OX=9606 GN=DKK1	DKK1	28.671	31.758	18.4	6	10	6	17.904	1.8148e-10	7.75404	15.3404
P05155	Plasma protease C1 inhibitor OS=Homo sapiens OX=9606 GN=SERPING1	SERPING1	55.154	7.5993	5.6	3	4	3	17.847	4.7938e-06	5.05233	22.7446
P68871	Hemoglobin subunit beta OS=Homo sapiens OX=9606 GN=HBB	HBB	15.998	291.12	75.5	10	96	6	17.83	4.38094e-13	3.76381	7.5519
Q14624	Inter-alpha-trypsin inhibitor heavy chain H4 OS=Homo sapiens OX=9606 GN=ITIH4	ITIH4	103.36	205.59	31.1	26	71	26	17.806	3.70211e-11	5.8957	13.3939
Q9Y653	Adhesion G-protein coupled receptor G1 OS=Homo sapiens OX=9606 GN=ADGRG1	ADGRG1	77.737	3.8132	1.4	1	2	1	17.623	8.6507e-10	10.1555	20.859
P01876	Immunoglobulin heavy constant alpha 1 OS=Homo sapiens OX=9606 GN=IGHA1	IGHA1	37.654	309.34	56.4	14	55	8	17.569	1.4224e-11	6.96465	10.8286
P19823	Inter-alpha-trypsin inhibitor heavy chain H2 OS=Homo sapiens OX=9606 GN=ITIH2	ITIH2	106.46	161.62	28.1	24	59	24	17.507	6.48581e-12	7.06879	9.37134
P04196	Histidine-rich glycoprotein OS=Homo sapiens OX=9606 GN=HRG	HRG	59.578	148.63	30.7	15	34	15	16.921	1.074e-11	6.95439	10.2145
P01008	Antithrombin-III OS=Homo sapiens OX=9606 GN=SERPINC1	SERPINC1	52.602	112.92	45.7	19	38	19	16.763	2.2017e-06	5.07745	18.2997
P10909	Clusterin OS=Homo sapiens OX=9606 GN=CLU	CLU	52.494	323.31	48.1	24	147	24	16.729	3.0408e-11	7.10329	12.1894
P00450	Ceruloplasmin OS=Homo sapiens OX=9606 GN=CP	CP	122.2	323.31	30.7	23	64	23	16.728	5.7757e-11	8.7817	12.4052
P07360	Complement component C8 gamma chain OS=Homo sapiens OX=9606 GN=C8G	C8G	22.277	123.07	57.9	9	18	9	16.345	5.4404e-10	9.07094	17.1086
A0A0J9YXX1	Immunoglobulin heavy variable 5-10-1 OS=Homo sapiens OX=9606 GN=IGHV5-10-1	IGHV5-10-1	12.772	1.9022	32.5	4	8	2	16.065	1.0021e-11	6.957	9.49074
P04114	Apolipoprotein B-100 OS=Homo sapiens OX=9606 GN=APOB	APOB	515.6	323.31	29.7	123	200	123	16.005	1.54798e-12	6.22899	6.82837
P02751	Fibronectin OS=Homo sapiens OX=9606 GN=FN1	FN1	262.62	323.31	57.4	125	1250	125	15.93	5.19818e-12	7.35598	8.11132
A6NMB1	Sialic acid-binding Ig-like lectin 16 OS=Homo sapiens OX=9606 GN=SIGLEC16	SIGLEC16	52.991	1.6937	1.5	1	1	1	15.663	2.0613e-10	7.55475	15.6781
P01766	Immunoglobulin heavy variable 3-13 OS=Homo sapiens OX=9606 GN=IGHV3-13	IGHV3-13	12.506	7.9001	19	2	3	1	15.656	5.4276e-10	7.60241	18.7094
P02679	Fibrinogen gamma chain OS=Homo sapiens OX=9606 GN=FGG	FGG	51.511	323.31	53	23	78	23	15.508	5.32041e-12	6.6091	8.83883
A0A0B4J1V2	Immunoglobulin heavy variable 2-26 OS=Homo sapiens OX=9606 GN=IGHV2-26	IGHV2-26	13.182	4.2485	11.8	1	1	1	15.467	0.00017908	40.4373	6.1079
P01042	Kininogen-1 OS=Homo sapiens OX=9606 GN=KNG1	KNG1	71.957	298.84	26.6	18	32	18	15.329	1.778e-11	8.54561	9.3767
P51659	Peroxisomal multifunctional enzyme type 2 OS=Homo sapiens OX=9606 GN=HSD17B4	HSD17B4	79.685	18.807	9	6	6	6	15.249	3.04829e-11	7.99589	10.9365
P35542	Serum amyloid A-4 protein OS=Homo sapiens OX=9606 GN=SAA4	SAA4	14.746	18.294	21.5	3	7	3	15.219	2.0962e-10	11.0251	11.7518
O43827	Angiopoietin-related protein 7 OS=Homo sapiens OX=9606 GN=ANGPTL7	ANGPTL7	40.018	7.2769	12.4	5	5	5	15.188	1.5595e-10	9.94349	13.2625
P19827	Inter-alpha-trypsin inhibitor heavy chain H1 OS=Homo sapiens OX=9606 GN=ITIH1	ITIH1	101.39	273.85	23.5	16	29	16	15.079	3.4091e-11	7.25863	11.215
P00747	Plasminogen OS=Homo sapiens OX=9606 GN=PLG	PLG	90.568	323.31	47.9	39	96	39	15.065	8.96649e-12	6.94931	9.13988
P02766	Transthyretin OS=Homo sapiens OX=9606 GN=TTR	TTR	15.887	323.31	69.4	8	32	8	14.972	2.81259e-11	9.43355	8.92901
O75462	Cytokine receptor-like factor 1 OS=Homo sapiens OX=9606 GN=CRLF1	CRLF1	46.301	25.105	21.1	10	13	10	14.941	1.9664e-11	7.85837	9.41245
P01031	Complement C5 OS=Homo sapiens OX=9606 GN=C5	C5	188.3	259.22	27.6	48	69	48	14.889	3.59071e-11	5.6173	12.6843
P05546	Heparin cofactor 2 OS=Homo sapiens OX=9606 GN=SERPIND1	SERPIND1	57.07	54.47	24.8	13	28	13	14.779	1.66989e-12	6.91852	6.08128
P0DOY3	Immunoglobulin lambda constant 3 OS=Homo sapiens OX=9606 GN=IGLC3	IGLC3	11.265	24.947	63.2	5	37	2	14.651	4.404e-10	9.33504	16.4126
P02675	Fibrinogen beta chain OS=Homo sapiens OX=9606 GN=FGB	FGB	55.928	323.31	71.9	32	130	32	14.495	9.64562e-12	7.82781	8.06783
P05090	Apolipoprotein D OS=Homo sapiens OX=9606 GN=APOD	APOD	21.275	50.316	34.9	7	30	7	14.465	2.971e-11	6.03381	11.3494
P05156	Complement factor I OS=Homo sapiens OX=9606 GN=CFI	CFI	65.75	41.485	18.5	9	12	9	14.423	3.6283e-09	8.10825	22.7846
Q9NQ29	Putative RNA-binding protein Luc7-like 1 OS=Homo sapiens OX=9606 GN=LUC7L	LUC7L	43.727	3.0747	13.7	4	7	2	14.356	0.0004047	12.5621	39.455
P02042	Hemoglobin subunit delta OS=Homo sapiens OX=9606 GN=HBD	HBD	16.055	68.877	75.5	10	55	6	14.29	7.887e-10	9.31526	17.8694
O00622	Protein CYR61 OS=Homo sapiens OX=9606 GN=CYR61	CYR61	42.026	24.043	26.5	10	10	10	14.216	2.1229e-11	4.9042	11.1772
P98066	Tumor necrosis factor-inducible gene 6 protein OS=Homo sapiens OX=9606 GN=TNFAIP6	TNFAIP6	31.203	89.358	46.9	10	21	10	14.126	6.3478e-11	6.33904	12.8255
P02549	Spectrin alpha chain, erythrocytic 1 OS=Homo sapiens OX=9606 GN=SPTA1	SPTA1	280.01	270.5	19.3	40	49	40	14.005	1.9452e-09	7.26207	20.9474
Q96PD5	N-acetylmuramoyl-L-alanine amidase OS=Homo sapiens OX=9606 GN=PGLYRP2	PGLYRP2	62.216	74.447	14.1	6	12	5	13.603	8.1717e-11	5.95488	14.1575
P02652	Apolipoprotein A-II OS=Homo sapiens OX=9606 GN=APOA2	APOA2	11.175	31.167	41	5	10	5	13.559	3.6901e-05	6.7123	27.6087
Q9NS84	Carbohydrate sulfotransferase 7 OS=Homo sapiens OX=9606 GN=CHST7	CHST7	54.266	1.8292	1.4	1	1	1	13.554	2.1774e-11	9.86909	7.22596
P08185	Corticosteroid-binding globulin OS=Homo sapiens OX=9606 GN=SERPINA6	SERPINA6	45.14	49.815	18.5	6	7	6	13.536	1.1611e-10	8.0513	13.0859
A0A075B6I0	Immunoglobulin lambda variable 8-61 OS=Homo sapiens OX=9606 GN=IGLV8-61	IGLV8-61	12.814	2.636	7.4	1	3	1	13.474	6.2688e-11	8.27989	10.9294
O94811	Tubulin polymerization-promoting protein OS=Homo sapiens OX=9606 GN=TPPP	TPPP	23.693	4.1367	12.8	2	2	2	13.46	1.2782e-11	5.25585	10.1949
P02790	Hemopexin OS=Homo sapiens OX=9606 GN=HPX	HPX	51.676	178.77	43.1	16	52	16	13.23	7.6253e-11	7.22263	11.6854
A0A0A0MS15	Immunoglobulin heavy variable 3-49 OS=Homo sapiens OX=9606 GN=IGHV3-49	IGHV3-49	13.056	25.644	37	4	8	3	13.201	2.3441e-10	9.46395	14.0061
A0A0B4J1U7	Immunoglobulin heavy variable 6-1 OS=Homo sapiens OX=9606 GN=IGHV6-1	IGHV6-1	13.481	5.2404	13.2	2	5	2	12.82	8.48854e-12	3.39369	10.2831
Q9UGM5	Fetuin-B OS=Homo sapiens OX=9606 GN=FETUB	FETUB	42.054	3.9001	2.9	1	1	1	12.722	1.3781e-08	16.9918	19.7148
P00488	Coagulation factor XIII A chain OS=Homo sapiens OX=9606 GN=F13A1	F13A1	83.266	216.11	32.7	23	54	22	12.694	8.55138e-12	5.503	9.49744
Q96RW7	Hemicentin-1 OS=Homo sapiens OX=9606 GN=HMCN1	HMCN1	613.38	15.087	0.9	4	4	4	12.653	1.65413e-05	4.2014	21.1207
P01834	Immunoglobulin kappa constant OS=Homo sapiens OX=9606 GN=IGKC	IGKC	11.765	19.937	75.7	7	65	1	12.592	1.9715e-10	6.98284	13.6086
P02730	Band 3 anion transport protein OS=Homo sapiens OX=9606 GN=SLC4A1	SLC4A1	101.79	165.52	20.7	15	37	15	12.587	1.1357e-11	7.42326	7.94511
P04004	Vitronectin OS=Homo sapiens OX=9606 GN=VTN	VTN	54.305	123.46	30.1	13	40	13	12.53	4.4485e-10	7.96115	15.3543
P02749	Beta-2-glycoprotein 1 OS=Homo sapiens OX=9606 GN=APOH	APOH	38.298	91.437	31.6	8	13	8	12.526	3.8061e-11	7.44691	10.4615
P01024	Complement C3 OS=Homo sapiens OX=9606 GN=C3	C3	187.15	323.31	51.9	84	242	75	12.506	4.34019e-12	6.99084	6.86589
P00918	Carbonic anhydrase 2 OS=Homo sapiens OX=9606 GN=CA2	CA2	29.246	227.82	55.4	14	36	14	12.495	1.3056e-11	8.2361	7.23275
P28702	Retinoic acid receptor RXR-beta OS=Homo sapiens OX=9606 GN=RXRB	RXRB	56.921	7.0035	6.2	3	4	3	12.437	1.445e-06	4.18355	13.6323
P00751	Complement factor B OS=Homo sapiens OX=9606 GN=CFB	CFB	85.532	235.48	34.7	29	73	29	12.433	3.67306e-12	7.13424	6.24524
P48061	Stromal cell-derived factor 1 OS=Homo sapiens OX=9606 GN=CXCL12	CXCL12	10.666	17.882	39.8	4	9	4	12.425	6.3087e-11	6.16709	12.3837
P02647	Apolipoprotein A-I OS=Homo sapiens OX=9606 GN=APOA1	APOA1	30.777	323.31	78.7	30	188	30	12.381	3.02469e-12	6.52391	6.62058
P11277	Spectrin beta chain, erythrocytic OS=Homo sapiens OX=9606 GN=SPTB	SPTB	246.47	323.31	29.7	54	72	49	12.355	7.1091e-11	7.99863	11.3026
Q15782	Chitinase-3-like protein 2 OS=Homo sapiens OX=9606 GN=CHI3L2	CHI3L2	43.5	55.524	26.4	8	12	8	12.23	2.3573e-10	5.96566	15.3422
P01861	Immunoglobulin heavy constant gamma 4 OS=Homo sapiens OX=9606 GN=IGHG4	IGHG4	35.94	61.709	49.8	11	85	5	12.203	3.93796e-12	5.83704	7.50893
P06727	Apolipoprotein A-IV OS=Homo sapiens OX=9606 GN=APOA4	APOA4	45.398	323.31	70.2	31	70	31	12.103	1.8712e-10	6.20146	14.107
P05121	Plasminogen activator inhibitor 1 OS=Homo sapiens OX=9606 GN=SERPINE1	SERPINE1	45.059	100.87	27.9	9	12	9	12.055	1.0277e-10	7.58166	12.0638
P13671	Complement component C6 OS=Homo sapiens OX=9606 GN=C6	C6	104.79	105	24.3	20	30	20	11.997	5.1125e-10	7.60198	15.2654
P08697	Alpha-2-antiplasmin OS=Homo sapiens OX=9606 GN=SERPINF2	SERPINF2	54.565	62.043	21.2	10	16	10	11.962	1.6621e-10	5.73008	13.8059
P00738	Haptoglobin OS=Homo sapiens OX=9606 GN=HP	HP	45.205	134.93	36.2	16	26	6	11.961	4.22706e-12	6.02898	7.32247
P22352	Glutathione peroxidase 3 OS=Homo sapiens OX=9606 GN=GPX3	GPX3	25.552	24.496	26.1	5	11	5	11.907	1.2526e-06	3.79033	13.5353
P01859	Immunoglobulin heavy constant gamma 2 OS=Homo sapiens OX=9606 GN=IGHG2	IGHG2	35.9	146.65	48.5	13	118	5	11.886	2.4483e-11	7.13898	9.43396
P07585	Decorin OS=Homo sapiens OX=9606 GN=DCN	DCN	39.746	254.07	46.2	18	104	17	11.879	5.2268e-11	5.90498	11.6683
Q15714	TSC22 domain family protein 1 OS=Homo sapiens OX=9606 GN=TSC22D1	TSC22D1	109.68	-2	1	1	1	1	11.794	4.6308e-11	5.9797	10.5855
P01011	Alpha-1-antichymotrypsin OS=Homo sapiens OX=9606 GN=SERPINA3	SERPINA3	47.65	48.147	22.9	8	14	8	11.756	9.9338e-11	6.67536	11.8632
Q76M96	Coiled-coil domain-containing protein 80 OS=Homo sapiens OX=9606 GN=CCDC80	CCDC80	108.17	323.31	27.3	24	71	24	11.753	3.96427e-12	5.74224	7.55987
A0A0A0MS14	Immunoglobulin heavy variable 1-45 OS=Homo sapiens OX=9606 GN=IGHV1-45	IGHV1-45	13.508	7.2486	9.4	1	1	1	11.738	1.1916e-09	12.9625	14.9842
Q13609	Deoxyribonuclease gamma OS=Homo sapiens OX=9606 GN=DNASE1L3	DNASE1L3	35.503	1.8136	2.6	1	1	1	11.5	4.2829e-05	8.19764	30.1293
P01009	Alpha-1-antitrypsin OS=Homo sapiens OX=9606 GN=SERPINA1	SERPINA1	46.736	323.31	63.2	27	143	27	11.479	1.45417e-12	6.24546	5.35034
Q8NDA8	Maestro heat-like repeat-containing protein family member 1 OS=Homo sapiens OX=9606 GN=MROH1	MROH1	181.25	-2	0.4	1	1	1	11.477	1.2316e-08	14.9783	18.715
P08246	Neutrophil elastase OS=Homo sapiens OX=9606 GN=ELANE	ELANE	28.518	11.8	6.4	2	2	2	11.441	5.1286e-11	8.11431	9.68298
P07357	Complement component C8 alpha chain OS=Homo sapiens OX=9606 GN=C8A	C8A	65.163	43.412	17.8	10	13	10	11.378	2.9741e-10	7.61779	13.7595
P06312	Immunoglobulin kappa variable 4-1 OS=Homo sapiens OX=9606 GN=IGKV4-1	IGKV4-1	13.38	31.715	22.3	3	8	3	11.119	3.8473e-11	8.77695	8.40606
P29279	Connective tissue growth factor OS=Homo sapiens OX=9606 GN=CTGF	CTGF	38.091	36.367	31.2	11	15	11	11.113	3.3595e-11	6.80946	10.0468
A0A0J9YX35	Immunoglobulin heavy variable 3-64D OS=Homo sapiens OX=9606 GN=IGHV3-64D	IGHV3-64D	12.822	6.7468	18.8	2	3	2	11.015	4.2096e-10	10.1017	13.8105
O15335	Chondroadherin OS=Homo sapiens OX=9606 GN=CHAD	CHAD	40.475	282.97	49.6	15	83	15	10.997	4.12226e-13	5.16312	4.60633
P17948	Vascular endothelial growth factor receptor 1 OS=Homo sapiens OX=9606 GN=FLT1	FLT1	150.77	13.602	5	8	9	8	10.996	9.6072e-10	7.71864	17.1061
P01743	Immunoglobulin heavy variable 1-46 OS=Homo sapiens OX=9606 GN=IGHV1-46	IGHV1-46	12.933	20.775	28.2	3	9	1	10.929	1.1347e-10	7.88475	11.541
P01780	Immunoglobulin heavy variable 3-7 OS=Homo sapiens OX=9606 GN=IGHV3-7	IGHV3-7	12.943	9.5271	32.5	4	14	2	10.929	2.70139e-12	5.0083	7.13538
Q14563	Semaphorin-3A OS=Homo sapiens OX=9606 GN=SEMA3A	SEMA3A	88.888	98.693	24.3	14	22	14	10.902	2.6203e-11	7.70251	8.31282
P02671	Fibrinogen alpha chain OS=Homo sapiens OX=9606 GN=FGA	FGA	94.972	323.31	46.7	36	123	36	10.878	2.28151e-12	7.04051	4.46052
A0A0A0MRZ8	Immunoglobulin kappa variable 3D-11 OS=Homo sapiens OX=9606 GN=IGKV3D-11	IGKV3D-11	12.625	4.8842	13.9	2	6	1	10.855	1.9571e-07	13.135	38.4171
Q7LGC8	Carbohydrate sulfotransferase 3 OS=Homo sapiens OX=9606 GN=CHST3	CHST3	54.705	17.894	13.2	6	7	6	10.786	6.2938e-11	6.94548	11.0382
P01023	Alpha-2-macroglobulin OS=Homo sapiens OX=9606 GN=A2M	A2M	163.29	323.31	49.5	58	194	52	10.722	3.50253e-12	6.44929	6.04876
A0A0A0MT36	Immunoglobulin kappa variable 6D-21 OS=Homo sapiens OX=9606 GN=IGKV6D-21	IGKV6D-21	12.34	4.5572	10.5	1	1	1	10.691	1.8836e-10	8.37387	11.8686
Q03591	Complement factor H-related protein 1 OS=Homo sapiens OX=9606 GN=CFHR1	CFHR1	37.65	89.991	37.6	11	26	1	10.691	1.6848e-10	5.62739	13.7623
P0DOX8	Immunoglobulin lambda-1 light chain OS=Homo sapiens OX=9606	---	22.83	76.432	38.4	7	35	3	10.365	1.353e-11	8.91878	5.04762
P08514	Integrin alpha-IIb OS=Homo sapiens OX=9606 GN=ITGA2B	ITGA2B	113.38	2.8048	0.9	1	1	1	10.348	2.8117e-11	9.06179	6.96944
P04003	C4b-binding protein alpha chain OS=Homo sapiens OX=9606 GN=C4BPA	C4BPA	67.033	36.355	15.6	9	11	9	10.304	2.4325e-05	7.11202	23.0823
P16157	Ankyrin-1 OS=Homo sapiens OX=9606 GN=ANK1	ANK1	206.26	122.98	13.4	20	25	19	10.272	7.0274e-11	4.34568	12.405
Q99592	Zinc finger and BTB domain-containing protein 18 OS=Homo sapiens OX=9606 GN=ZBTB18	ZBTB18	58.354	2.8081	2.3	1	2	1	10.174	2.8178e-08	9.58192	24.9529
Q6ZS81	WD repeat- and FYVE domain-containing protein 4 OS=Homo sapiens OX=9606 GN=WDFY4	WDFY4	353.61	1.5987	0.4	1	1	1	10.13	6.9113e-11	7.7236	9.81582
A0A0C4DH68	Immunoglobulin kappa variable 2-24 OS=Homo sapiens OX=9606 GN=IGKV2-24	IGKV2-24	13.079	8.1246	16.7	2	4	1	9.972	5.92859e-14	4.86259	1.63427
P03973	Antileukoproteinase OS=Homo sapiens OX=9606 GN=SLPI	SLPI	14.326	26.813	46.2	9	19	9	9.964	1.039e-10	6.72689	11.5139
P0DP03	Immunoglobulin heavy variable 3-30-5 OS=Homo sapiens OX=9606 GN=IGHV3-30-5	IGHV3-30-5	12.947	7.7717	24.8	3	9	1	9.851	6.1911e-11	9.63847	7.14309
O43866	CD5 antigen-like OS=Homo sapiens OX=9606 GN=CD5L	CD5L	38.087	177.3	39.8	11	14	11	9.808	2.9086e-11	6.3148	9.62646
P0DOX5	Immunoglobulin gamma-1 heavy chain OS=Homo sapiens OX=9606	---	48.986	323.31	49	19	194	10	9.777	1.0244e-11	7.33224	6.37313
Q12884	Prolyl endopeptidase FAP OS=Homo sapiens OX=9606 GN=FAP	FAP	87.711	20.209	8.4	7	9	6	9.695	7.8341e-11	6.60642	11.1084
P07358	Complement component C8 beta chain OS=Homo sapiens OX=9606 GN=C8B	C8B	67.046	82.524	25.9	15	27	15	9.627	3.53173e-12	6.00065	5.98895
A0A0B4J1Y9	Immunoglobulin heavy variable 3-72 OS=Homo sapiens OX=9606 GN=IGHV3-72	IGHV3-72	13.203	7.5804	15.1	2	7	1	9.556	1.9583e-11	7.31522	7.61208
O15020	Spectrin beta chain, non-erythrocytic 2 OS=Homo sapiens OX=9606 GN=SPTBN2	SPTBN2	271.32	2.7259	1.9	5	11	2	9.533	7.04879e-11	7.65466	9.56689
O00300	Tumor necrosis factor receptor superfamily member 11B OS=Homo sapiens OX=9606 GN=TNFRSF11B	TNFRSF11B	46.026	173.52	36.4	15	35	15	9.526	5.8796e-11	8.16415	8.9533
P01138	Beta-nerve growth factor OS=Homo sapiens OX=9606 GN=NGF	NGF	26.958	4.0512	7.5	2	3	2	9.499	1.2798e-10	5.62323	13.0601
P04217	Alpha-1B-glycoprotein OS=Homo sapiens OX=9606 GN=A1BG	A1BG	54.253	46.211	21.2	8	16	8	9.446	7.5769e-10	6.04765	14.9516
P01701	Immunoglobulin lambda variable 1-51 OS=Homo sapiens OX=9606 GN=IGLV1-51	IGLV1-51	12.249	5.7436	13.7	3	7	3	9.421	3.09741e-12	6.04834	5.68634
P01709	Immunoglobulin lambda variable 2-8 OS=Homo sapiens OX=9606 GN=IGLV2-8	IGLV2-8	12.382	2.0239	13.6	2	3	1	9.394	3.4495e-11	4.48071	10.4211
P01860	Immunoglobulin heavy constant gamma 3 OS=Homo sapiens OX=9606 GN=IGHG3	IGHG3	41.287	166.54	48.3	16	124	6	9.379	2.0314e-11	5.23023	9.62526
P00748	Coagulation factor XII OS=Homo sapiens OX=9606 GN=F12	F12	67.791	65.552	20.2	9	13	9	9.341	9.2347e-10	10.9501	13.2592
P08476	Inhibin beta A chain OS=Homo sapiens OX=9606 GN=INHBA	INHBA	47.442	40.968	21.1	9	10	9	9.289	2.9785e-10	5.76497	13.8928
P01033	Metalloproteinase inhibitor 1 OS=Homo sapiens OX=9606 GN=TIMP1	TIMP1	23.171	47.817	45.4	7	25	7	9.269	2.5136e-11	7.26835	7.98003
Q14956	Transmembrane glycoprotein NMB OS=Homo sapiens OX=9606 GN=GPNMB	GPNMB	63.922	5.8349	4.7	2	3	2	9.186	2.998e-10	7.87807	11.6947
P16452	Erythrocyte membrane protein band 4.2 OS=Homo sapiens OX=9606 GN=EPB42	EPB42	77.008	22.186	10.7	7	8	6	9.177	3.4107e-10	5.28995	13.2062
P69905	Hemoglobin subunit alpha OS=Homo sapiens OX=9606 GN=HBA1	HBA1	15.257	225.03	66.9	7	23	4	9.174	3.5567e-09	9.77719	17.8521
Q6UWX4	HHIP-like protein 2 OS=Homo sapiens OX=9606 GN=HHIPL2	HHIPL2	80.778	33.458	10.4	7	11	7	9.128	3.09097e-12	5.25902	6.15985
P02750	Leucine-rich alpha-2-glycoprotein OS=Homo sapiens OX=9606 GN=LRG1	LRG1	38.177	12.178	7.5	2	2	2	9.126	2.3748e-10	8.56888	11.7093
Q86UX7	Fermitin family homolog 3 OS=Homo sapiens OX=9606 GN=FERMT3	FERMT3	75.952	31.478	10.6	5	5	5	9.114	9.931e-08	24.4298	17.4878
O15041	Semaphorin-3E OS=Homo sapiens OX=9606 GN=SEMA3E	SEMA3E	89.227	21.912	7.5	5	6	5	9.091	1.4844e-10	10.471	8.08472
Q8WU43	Uncharacterized protein C2orf15 OS=Homo sapiens OX=9606 GN=C2orf15	C2orf15	13.69	1.9288	5.6	1	3	1	9.056	1.9524e-10	7.76267	11.3955
A0A0C4DH38	Immunoglobulin heavy variable 5-51 OS=Homo sapiens OX=9606 GN=IGHV5-51	IGHV5-51	12.674	32.952	47	4	9	2	9.003	1.3549e-10	7.38047	10.6351
P03952	Plasma kallikrein OS=Homo sapiens OX=9606 GN=KLKB1	KLKB1	71.369	92.704	31.8	17	24	17	8.978	1.0067e-10	8.39283	9.0026
P35858	Insulin-like growth factor-binding protein complex acid labile subunit OS=Homo sapiens OX=9606 GN=IGFALS	IGFALS	66.034	63.242	21.3	10	13	10	8.967	2.248e-07	11.0164	28.4543
P10643	Complement component C7 OS=Homo sapiens OX=9606 GN=C7	C7	93.517	87.904	25.5	18	29	17	8.913	3.93851e-11	6.13181	9.30177
P01619	Immunoglobulin kappa variable 3-20 OS=Homo sapiens OX=9606 GN=IGKV3-20	IGKV3-20	12.557	54.315	38.8	3	9	1	8.901	2.4649e-08	14.4497	21.5594
Q7Z304	MAM domain-containing protein 2 OS=Homo sapiens OX=9606 GN=MAMDC2	MAMDC2	77.555	6.7632	2.9	2	2	2	8.837	5.6844e-10	8.4372	12.4518
P0DP04	Immunoglobulin heavy variable 3-43D OS=Homo sapiens OX=9606 GN=IGHV3-43D	IGHV3-43D	13.017	41.068	34.7	3	11	2	8.779	1.8405e-10	10.1944	8.45853
P43652	Afamin OS=Homo sapiens OX=9606 GN=AFM	AFM	69.068	13.262	7.3	5	5	5	8.773	2.9978e-10	11.2572	8.33414
Q8WUM0	Nuclear pore complex protein Nup133 OS=Homo sapiens OX=9606 GN=NUP133	NUP133	128.98	12.144	5.4	4	4	4	8.769	3.8344e-11	8.42045	6.81867
O75879	Glutamyl-tRNA(Gln) amidotransferase subunit B, mitochondrial OS=Homo sapiens OX=9606 GN=GATB	GATB	61.863	1.9275	1.3	1	3	1	8.715	1.7538e-10	5.8842	12.3409
A0A0C4DH25	Immunoglobulin kappa variable 3D-20 OS=Homo sapiens OX=9606 GN=IGKV3D-20	IGKV3D-20	12.515	4.4249	27.6	3	9	1	8.635	1.2482e-06	1.46245	12.5976
P01706	Immunoglobulin lambda variable 2-11 OS=Homo sapiens OX=9606 GN=IGLV2-11	IGLV2-11	12.644	2.1331	13.4	2	4	1	8.56	6.5423e-11	8.09056	8.32691
Q6FHJ7	Secreted frizzled-related protein 4 OS=Homo sapiens OX=9606 GN=SFRP4	SFRP4	39.826	10.306	12.1	3	5	3	8.492	1.63665e-05	5.34772	16.573
O14522	Receptor-type tyrosine-protein phosphatase T OS=Homo sapiens OX=9606 GN=PTPRT	PTPRT	162.13	1.6119	0.6	1	3	1	8.452	1.3151e-09	8.21887	16.0788
Q8IUX7	Adipocyte enhancer-binding protein 1 OS=Homo sapiens OX=9606 GN=AEBP1	AEBP1	130.93	187.51	19	20	37	19	8.391	3.2114e-11	9.67276	3.95123
Q9BQB4	Sclerostin OS=Homo sapiens OX=9606 GN=SOST	SOST	24.03	9.2697	23	4	4	4	8.308	4.1162e-10	4.74002	14.5111
P22004	Bone morphogenetic protein 6 OS=Homo sapiens OX=9606 GN=BMP6	BMP6	57.225	3.3193	1.9	1	1	1	8.306	1.6449e-09	14.5855	6.85394
P27169	Serum paraoxonase/arylesterase 1 OS=Homo sapiens OX=9606 GN=PON1	PON1	39.731	19.875	14.9	5	13	5	8.223	1.5709e-10	10.0564	7.90644
P08254	Stromelysin-1 OS=Homo sapiens OX=9606 GN=MMP3	MMP3	53.977	83.127	24.3	12	17	12	8.145	8.6799e-11	6.5562	10.1186
Q8NFL0	UDP-GlcNAc:betaGal beta-1,3-N-acetylglucosaminyltransferase 7 OS=Homo sapiens OX=9606 GN=B3GNT7	B3GNT7	45.987	8.0041	6.7	3	4	3	8.137	1.4968e-10	9.51228	8.12459
P17213	Bactericidal permeability-increasing protein OS=Homo sapiens OX=9606 GN=BPI	BPI	53.899	3.4588	2.3	1	2	1	8.121	5.5124e-11	8.99174	6.93476
Q9NQ79	Cartilage acidic protein 1 OS=Homo sapiens OX=9606 GN=CRTAC1	CRTAC1	71.42	148.98	28.1	14	25	14	8.11	5.1762e-11	4.56399	10.678
P51888	Prolargin OS=Homo sapiens OX=9606 GN=PRELP	PRELP	43.809	323.31	56	22	156	22	8.093	2.76501e-12	5.83961	4.83396
P0DOX6	Immunoglobulin mu heavy chain OS=Homo sapiens OX=9606	---	63.371	-2	24.8	13	27	1	7.966	3.63189e-11	5.89735	8.47735
Q7Z7G0	Target of Nesh-SH3 OS=Homo sapiens OX=9606 GN=ABI3BP	ABI3BP	118.64	246.82	21.8	17	81	17	7.957	6.73239e-12	6.68394	5.02937
P02649	Apolipoprotein E OS=Homo sapiens OX=9606 GN=APOE	APOE	36.154	161.24	46.1	16	46	16	7.954	5.81868e-12	5.54996	6.16479
P21810	Biglycan OS=Homo sapiens OX=9606 GN=BGN	BGN	41.654	283.92	49.2	14	98	13	7.929	1.6195e-11	7.04544	6.18818
P46093	G-protein coupled receptor 4 OS=Homo sapiens OX=9606 GN=GPR4	GPR4	40.981	2.2915	1.9	1	5	1	7.892	7.4624e-11	7.31307	8.62478
A0A0C4DH31	Immunoglobulin heavy variable 1-18 OS=Homo sapiens OX=9606 GN=IGHV1-18	IGHV1-18	12.82	11.537	29.9	3	8	1	7.838	2.0718e-09	16.4772	6.13139
P02656	Apolipoprotein C-III OS=Homo sapiens OX=9606 GN=APOC3	APOC3	10.852	9.7126	18.2	2	5	2	7.793	3.3042e-11	6.11101	8.24836
P83110	Serine protease HTRA3 OS=Homo sapiens OX=9606 GN=HTRA3	HTRA3	48.607	31.791	17.4	8	22	7	7.76	7.77378e-13	5.32644	3.47246
P61626	Lysozyme C OS=Homo sapiens OX=9606 GN=LYZ	LYZ	16.537	184.68	67.6	10	31	10	7.727	2.84217e-13	4.98021	2.64809
P55774	C-C motif chemokine 18 OS=Homo sapiens OX=9606 GN=CCL18	CCL18	9.8487	7.1983	41.6	3	3	3	7.724	2.4164e-09	9.98379	14.389
Q99985	Semaphorin-3C OS=Homo sapiens OX=9606 GN=SEMA3C	SEMA3C	85.206	36.001	11.9	9	17	9	7.719	1.9716e-11	5.37433	8.03873
Q9BXN1	Asporin OS=Homo sapiens OX=9606 GN=ASPN	ASPN	43.417	35.327	17.9	8	13	8	7.708	1.8819e-10	6.68687	10.8891
P13727	Bone marrow proteoglycan OS=Homo sapiens OX=9606 GN=PRG2	PRG2	25.205	1.8134	4.5	1	2	1	7.698	6.6408e-08	21.6264	14.9342
P25311	Zinc-alpha-2-glycoprotein OS=Homo sapiens OX=9606 GN=AZGP1	AZGP1	34.258	95.709	49	14	22	14	7.689	2.4697e-11	6.85693	7.14731
P0C0L5	Complement C4-B OS=Homo sapiens OX=9606 GN=C4B	C4B	192.75	323.31	33.7	52	115	3	7.589	1.0324e-06	1.16008	11.2633
A0A075B6K5	Immunoglobulin lambda variable 3-9 OS=Homo sapiens OX=9606 GN=IGLV3-9	IGLV3-9	12.332	67.034	13.9	1	2	1	7.588	5.9117e-09	9.20197	17.4498
P0DOX7	Immunoglobulin kappa light chain OS=Homo sapiens OX=9606	---	23.379	242.18	51.9	9	67	3	7.583	1.4478e-10	5.80152	10.7302
P02747	Complement C1q subcomponent subunit C OS=Homo sapiens OX=9606 GN=C1QC	C1QC	25.773	47.051	17.6	3	9	3	7.541	3.5579e-06	3.9025	13.811
Q9Y5W5	Wnt inhibitory factor 1 OS=Homo sapiens OX=9606 GN=WIF1	WIF1	41.527	42.809	20.6	6	11	6	7.502	5.6171e-10	5.53084	12.8989
Q9GZP0	Platelet-derived growth factor D OS=Homo sapiens OX=9606 GN=PDGFD	PDGFD	42.848	3.3786	3.2	1	1	1	7.447	8.7729e-10	7.97727	12.1468
Q96QI5	Heparan sulfate glucosamine 3-O-sulfotransferase 6 OS=Homo sapiens OX=9606 GN=HS3ST6	HS3ST6	37.186	1.8229	2	1	1	1	7.445	1.3999e-10	10.1435	6.02232
A0A075B6I9	Immunoglobulin lambda variable 7-46 OS=Homo sapiens OX=9606 GN=IGLV7-46	IGLV7-46	12.468	6.3385	21.4	3	6	3	7.405	1.5158e-09	5.62155	14.5875
P36980	Complement factor H-related protein 2 OS=Homo sapiens OX=9606 GN=CFHR2	CFHR2	30.65	24.598	41.5	9	18	4	7.376	4.4084e-10	9.82019	9.42066
O00391	Sulfhydryl oxidase 1 OS=Homo sapiens OX=9606 GN=QSOX1	QSOX1	82.577	226.19	33.7	24	36	24	7.365	1.5941e-10	6.96346	9.94716
P24158	Myeloblastin OS=Homo sapiens OX=9606 GN=PRTN3	PRTN3	27.807	2.3561	3.1	1	2	1	7.344	1.0974e-11	7.79519	3.09194
Q6UVK1	Chondroitin sulfate proteoglycan 4 OS=Homo sapiens OX=9606 GN=CSPG4	CSPG4	250.53	47.603	4.9	9	9	9	7.168	1.0745e-08	11.2701	16.6546
O75636	Ficolin-3 OS=Homo sapiens OX=9606 GN=FCN3	FCN3	32.903	7.7029	7.7	2	2	2	7.129	7.6241e-10	11.2435	8.88642
P41218	Myeloid cell nuclear differentiation antigen OS=Homo sapiens OX=9606 GN=MNDA	MNDA	45.836	2.9512	4.7	2	2	2	7.114	2.7547e-10	10.6665	7.57486
Q8IWU6	Extracellular sulfatase Sulf-1 OS=Homo sapiens OX=9606 GN=SULF1	SULF1	101.03	5.0351	3.1	3	3	3	7.08	3.727e-11	5.3597	8.33358
A0A0C4DH72	Immunoglobulin kappa variable 1-6 OS=Homo sapiens OX=9606 GN=IGKV1-6	IGKV1-6	12.697	3.1218	10.3	1	1	1	7.053	1.7261e-09	9.83584	13.0767
P11597	Cholesteryl ester transfer protein OS=Homo sapiens OX=9606 GN=CETP	CETP	54.756	7.0172	3	1	2	1	7.039	0.22254	25.012	93.6948
P02787	Serotransferrin OS=Homo sapiens OX=9606 GN=TF	TF	77.063	323.31	67.6	51	257	51	7.019	1.89604e-12	6.24747	2.64312
P12830	Cadherin-1 OS=Homo sapiens OX=9606 GN=CDH1	CDH1	97.455	16.114	5	4	7	4	6.98	1.2204e-10	7.18848	8.84834
Q6P387	Uncharacterized protein C16orf46 OS=Homo sapiens OX=9606 GN=C16orf46	C16orf46	43.417	1.541	2.5	1	2	1	6.966	2.3059e-09	8.60521	14.8457
P13611	Versican core protein OS=Homo sapiens OX=9606 GN=VCAN	VCAN	372.82	216.24	6.4	21	49	21	6.966	4.32776e-12	6.33196	3.93677
Q9H3Y0	Peptidase inhibitor R3HDML OS=Homo sapiens OX=9606 GN=R3HDML	R3HDML	28.605	4.2295	6.7	2	4	2	6.903	0.00101731	12.3617	55.8838
P00734	Prothrombin OS=Homo sapiens OX=9606 GN=F2	F2	70.036	125.2	33.4	17	32	17	6.806	9.3751e-10	9.25166	11.1742
P08294	Extracellular superoxide dismutase [Cu-Zn] OS=Homo sapiens OX=9606 GN=SOD3	SOD3	25.851	211.24	39.6	7	28	7	6.773	3.7901e-11	8.18969	5.19975
Q495D7	Putative uncharacterized protein encoded by LINC01559 OS=Homo sapiens OX=9606 GN=LINC01559	LINC01559	15.996	1.8765	5.8	1	1	1	6.766	3.2659e-10	9.00145	9.10253
O14791	Apolipoprotein L1 OS=Homo sapiens OX=9606 GN=APOL1	APOL1	43.974	23.03	10.8	5	6	5	6.657	2.0661e-10	9.29645	7.49759
P02745	Complement C1q subcomponent subunit A OS=Homo sapiens OX=9606 GN=C1QA	C1QA	26.016	33.267	18	4	7	4	6.555	7.449e-10	8.44449	11.4669
P80188	Neutrophil gelatinase-associated lipocalin OS=Homo sapiens OX=9606 GN=LCN2	LCN2	22.588	7.0448	13.1	2	2	2	6.532	5.2375e-11	6.62257	7.15426
P12724	Eosinophil cationic protein OS=Homo sapiens OX=9606 GN=RNASE3	RNASE3	18.385	8.2079	17.5	3	3	3	6.287	5.7281e-11	6.94024	6.82066
P16112	Aggrecan core protein OS=Homo sapiens OX=9606 GN=ACAN	ACAN	261.33	296.8	15.1	34	82	34	6.275	4.279e-11	7.21146	5.93773
P04278	Sex hormone-binding globulin OS=Homo sapiens OX=9606 GN=SHBG	SHBG	43.779	12.434	9	3	2	2	6.229	0.0002032	6.16297	28.2776
Q5Y7A7	HLA class II histocompatibility antigen, DRB1-13 beta chain OS=Homo sapiens OX=9606 GN=HLA-DRB1	HLA-DRB1	30.008	6.4561	6.4	1	1	1	6.219	2.628e-08	12.2531	16.2841
P17936	Insulin-like growth factor-binding protein 3 OS=Homo sapiens OX=9606 GN=IGFBP3	IGFBP3	31.674	15.684	27.8	8	8	8	6.168	8.8568e-10	7.25262	11.4904
P27918	Properdin OS=Homo sapiens OX=9606 GN=CFP	CFP	51.276	28.282	12.4	4	8	4	6.125	2e-11	3.03062	7.93596
P05164	Myeloperoxidase OS=Homo sapiens OX=9606 GN=MPO	MPO	83.868	35.767	15.4	9	13	9	6.109	1.8928e-11	7.37281	3.8125
P01594	Immunoglobulin kappa variable 1-33 OS=Homo sapiens OX=9606 GN=IGKV1-33	IGKV1-33	12.848	41.329	13.7	1	3	1	6.017	4.7199e-09	8.23359	13.6842
P11171	Protein 4.1 OS=Homo sapiens OX=9606 GN=EPB41	EPB41	97.016	56.335	12	9	11	6	5.977	8.0707e-11	6.724	7.22159
P02746	Complement C1q subcomponent subunit B OS=Homo sapiens OX=9606 GN=C1QB	C1QB	26.721	65.158	20.6	5	10	5	5.94	4.0514e-10	6.97397	9.83719
P02788	Lactotransferrin OS=Homo sapiens OX=9606 GN=LTF	LTF	78.181	51.686	23	14	17	14	5.92	4.3065e-10	10.3042	6.26221
P02760	Protein AMBP OS=Homo sapiens OX=9606 GN=AMBP	AMBP	38.999	62.717	18.8	6	22	6	5.912	3.90887e-12	5.87449	3.42398
Q00013	55 kDa erythrocyte membrane protein OS=Homo sapiens OX=9606 GN=MPP1	MPP1	52.296	10.017	7.7	3	3	3	5.885	8.9198e-11	6.19763	7.84173
Q9NR99	Matrix-remodeling-associated protein 5 OS=Homo sapiens OX=9606 GN=MXRA5	MXRA5	312.15	222.29	12.2	32	48	32	5.876	3.54039e-12	5.59069	3.56515
Q9UK55	Protein Z-dependent protease inhibitor OS=Homo sapiens OX=9606 GN=SERPINA10	SERPINA10	50.706	16.05	3.6	1	2	1	5.87	0.049678	16.8993	72.3848
P02774	Vitamin D-binding protein OS=Homo sapiens OX=9606 GN=GC	GC	52.963	263.32	54.6	26	50	26	5.852	6.82854e-12	6.06475	3.94502
P02765	Alpha-2-HS-glycoprotein OS=Homo sapiens OX=9606 GN=AHSG	AHSG	39.324	102.7	16.9	6	16	6	5.777	5.5762e-11	8.27295	4.11945
Q9H497	Torsin-3A OS=Homo sapiens OX=9606 GN=TOR3A	TOR3A	46.198	-2	4	1	2	1	5.761	1.3107e-10	5.90681	8.3882
P49747	Cartilage oligomeric matrix protein OS=Homo sapiens OX=9606 GN=COMP	COMP	82.86	323.31	54.4	32	122	19	5.736	4.1819e-11	7.77084	3.9814
P04040	Catalase OS=Homo sapiens OX=9606 GN=CAT	CAT	59.755	223.83	47.6	22	53	22	5.731	3.6775e-11	8.15428	2.80385
Q96KN3	Homeobox protein PKNOX2 OS=Homo sapiens OX=9606 GN=PKNOX2	PKNOX2	52.028	-2	1.5	1	1	1	5.666	1.3285e-08	8.22087	16.837
O60844	Zymogen granule membrane protein 16 OS=Homo sapiens OX=9606 GN=ZG16	ZG16	18.146	3.1162	5.4	1	1	1	5.655	3.8761e-10	9.85822	5.89617
P61567	Endogenous retrovirus group K member 7 Env polyprotein OS=Homo sapiens OX=9606 GN=ERVK-7	ERVK-7	66.648	-2	1.2	1	2	1	5.65	0.008678	18.8502	146.103
Q9BY76	Angiopoietin-related protein 4 OS=Homo sapiens OX=9606 GN=ANGPTL4	ANGPTL4	45.214	65.483	17.7	6	7	6	5.609	7.2877e-11	5.35499	8.00256
P09871	Complement C1s subcomponent OS=Homo sapiens OX=9606 GN=C1S	C1S	76.684	197.21	39.2	21	46	21	5.532	1.8617e-11	6.07678	5.06539
Q16610	Extracellular matrix protein 1 OS=Homo sapiens OX=9606 GN=ECM1	ECM1	60.673	71.081	24.6	11	15	11	5.528	4.60776e-12	5.99941	2.62909
P02753	Retinol-binding protein 4 OS=Homo sapiens OX=9606 GN=RBP4	RBP4	23.01	97.152	48.3	8	18	8	5.498	2.4413e-10	8.42658	6.53595
Q9Y3I1	F-box only protein 7 OS=Homo sapiens OX=9606 GN=FBXO7	FBXO7	58.502	48.131	8.8	4	7	4	5.49	1.5565e-10	6.87056	7.45404
P0DOX3	Immunoglobulin delta heavy chain OS=Homo sapiens OX=9606	---	56.224	16.012	12.5	4	5	4	5.479	3.5243e-07	15.8471	20.3604
O75787	Renin receptor OS=Homo sapiens OX=9606 GN=ATP6AP2	ATP6AP2	39.008	2.1221	4.6	2	2	2	5.442	2.402e-10	6.62405	8.98222
P35754	Glutaredoxin-1 OS=Homo sapiens OX=9606 GN=GLRX	GLRX	11.776	2.3848	10.4	1	2	1	5.433	3.6475e-08	14.1899	15.2859
P06681	Complement C2 OS=Homo sapiens OX=9606 GN=C2	C2	83.267	14.835	7.7	5	8	5	5.408	5.7949e-09	9.1522	14.1144
Q86UD1	Out at first protein homolog OS=Homo sapiens OX=9606 GN=OAF	OAF	30.688	38.215	35.5	7	10	7	5.395	5.1251e-10	5.79932	10.3934
P08571	Monocyte differentiation antigen CD14 OS=Homo sapiens OX=9606 GN=CD14	CD14	40.076	25.814	15.5	5	5	5	5.352	0.000115099	5.40629	21.0676
P55107	Growth/differentiation factor 10 OS=Homo sapiens OX=9606 GN=GDF10	GDF10	53.121	11.185	8.8	4	5	4	5.328	6.854e-08	16.8073	10.907
P26927	Hepatocyte growth factor-like protein OS=Homo sapiens OX=9606 GN=MST1	MST1	80.319	81.63	19.1	10	14	10	5.324	1.3063e-11	4.68294	5.52741
Q14767	Latent-transforming growth factor beta-binding protein 2 OS=Homo sapiens OX=9606 GN=LTBP2	LTBP2	195.05	49.412	8.1	15	21	15	5.304	5.9087e-11	5.60026	7.15484
Q7L1Q6	Basic leucine zipper and W2 domain-containing protein 1 OS=Homo sapiens OX=9606 GN=BZW1	BZW1	48.043	18.692	10.3	6	8	6	5.266	0.00113902	7.53763	46.4315
P13686	Tartrate-resistant acid phosphatase type 5 OS=Homo sapiens OX=9606 GN=ACP5	ACP5	36.598	15.705	13.2	3	3	3	5.238	3.7536e-10	4.95466	10.5337
Q8IUZ5	5-phosphohydroxy-L-lysine phospho-lyase OS=Homo sapiens OX=9606 GN=PHYKPL	PHYKPL	49.71	8.7875	7.3	3	4	3	5.227	2.2037e-05	4.9549	15.4157
Q9BYJ0	Fibroblast growth factor-binding protein 2 OS=Homo sapiens OX=9606 GN=FGFBP2	FGFBP2	24.581	146.86	56.1	13	55	13	5.156	1.3973e-11	5.63197	4.53578
P08603	Complement factor H OS=Homo sapiens OX=9606 GN=CFH	CFH	139.09	323.31	37.9	39	69	34	5.154	2.9255e-10	8.3122	6.60638
Q9GZX3	Carbohydrate sulfotransferase 6 OS=Homo sapiens OX=9606 GN=CHST6	CHST6	44.098	15.387	10.6	4	4	4	5.149	4.0512e-11	5.79475	6.13183
P55058	Phospholipid transfer protein OS=Homo sapiens OX=9606 GN=PLTP	PLTP	54.739	7.1683	5.5	2	2	2	5.137	0.00136117	36.9602	49.5914
P15169	Carboxypeptidase N catalytic chain OS=Homo sapiens OX=9606 GN=CPN1	CPN1	52.286	15.727	7.2	3	3	3	5.112	2.926e-06	10.8737	2.80631
Q14520	Hyaluronan-binding protein 2 OS=Homo sapiens OX=9606 GN=HABP2	HABP2	62.671	11.952	7.5	4	5	4	5.085	9.9979e-07	8.50083	1.89442
P30043	Flavin reductase (NADPH) OS=Homo sapiens OX=9606 GN=BLVRB	BLVRB	22.119	180.87	50.5	9	38	9	5.043	1.6286e-11	6.71856	2.46339
Q96JK4	HHIP-like protein 1 OS=Homo sapiens OX=9606 GN=HHIPL1	HHIPL1	86.73	71.03	15	9	14	9	4.994	1.1485e-10	4.36758	8.22624
P21926	CD9 antigen OS=Homo sapiens OX=9606 GN=CD9	CD9	25.416	11.201	9.6	3	7	3	4.946	9.3301e-07	8.02714	2.38945
P05154	Plasma serine protease inhibitor OS=Homo sapiens OX=9606 GN=SERPINA5	SERPINA5	45.674	181.31	30.5	12	35	12	4.923	6.13665e-12	5.44773	3.29312
P03950	Angiogenin OS=Homo sapiens OX=9606 GN=ANG	ANG	16.55	125.05	58.5	10	38	10	4.92	7.9139e-11	6.76609	5.46519
P42684	Abelson tyrosine-protein kinase 2 OS=Homo sapiens OX=9606 GN=ABL2	ABL2	128.34	-2	0.8	1	1	1	4.856	6.0938e-07	12.8982	25.707
O96017	Serine/threonine-protein kinase Chk2 OS=Homo sapiens OX=9606 GN=CHEK2	CHEK2	60.914	-2	3.7	1	1	1	4.846	1.0853e-10	7.16652	5.74725
P34096	Ribonuclease 4 OS=Homo sapiens OX=9606 GN=RNASE4	RNASE4	16.84	53.276	45.6	8	32	8	4.784	6.39444e-12	4.9362	3.8901
Q13217	DnaJ homolog subfamily C member 3 OS=Homo sapiens OX=9606 GN=DNAJC3	DNAJC3	57.579	111.94	31	14	17	14	4.77	2.6335e-10	6.42915	7.69156
Q641Q3	Meteorin-like protein OS=Homo sapiens OX=9606 GN=METRNL	METRNL	34.398	43.34	15.1	3	3	3	4.767	2.342e-08	9.77816	15.6861
P31146	Coronin-1A OS=Homo sapiens OX=9606 GN=CORO1A	CORO1A	51.026	22.409	15.8	7	8	6	4.75	1.7566e-10	7.23702	6.2308
Q9UKZ9	Procollagen C-endopeptidase enhancer 2 OS=Homo sapiens OX=9606 GN=PCOLCE2	PCOLCE2	45.716	131.44	37.6	15	45	15	4.736	1.9696e-10	8.2695	5.00749
Q9BUD6	Spondin-2 OS=Homo sapiens OX=9606 GN=SPON2	SPON2	35.846	7.1074	9.4	4	5	4	4.716	1.0609e-10	6.40628	5.99592
Q7Z4L5	Tetratricopeptide repeat protein 21B OS=Homo sapiens OX=9606 GN=TTC21B	TTC21B	150.94	-2	0.8	1	1	1	4.71	1.79312e-05	29.6948	24.6524
Q96HF1	Secreted frizzled-related protein 2 OS=Homo sapiens OX=9606 GN=SFRP2	SFRP2	33.49	4.0397	5.1	1	1	1	4.709	2.1876e-07	10.5151	20.9103
P27105	Erythrocyte band 7 integral membrane protein OS=Homo sapiens OX=9606 GN=STOM	STOM	31.73	33.649	31.9	7	10	7	4.654	2.7038e-09	11.26	6.8888
P13796	Plastin-2 OS=Homo sapiens OX=9606 GN=LCP1	LCP1	70.288	91.088	41.1	22	30	16	4.567	5.38569e-12	4.30967	4.08833
P07093	Glia-derived nexin OS=Homo sapiens OX=9606 GN=SERPINE2	SERPINE2	44.002	177.05	47	19	86	19	4.525	4.23228e-12	4.82703	3.03322
P0DJI9	Serum amyloid A-2 protein OS=Homo sapiens OX=9606 GN=SAA2	SAA2	13.527	1.7458	11.5	1	1	1	4.523	0.00104263	30.1844	15.9568
P08493	Matrix Gla protein OS=Homo sapiens OX=9606 GN=MGP	MGP	12.353	29.07	32	3	8	3	4.488	1.2559e-11	2.98976	6.00716
Q05315	Galectin-10 OS=Homo sapiens OX=9606 GN=CLC	CLC	16.453	1.4929	4.9	1	1	1	4.466	1.5986e-09	7.3932	10.1278
P33908	Mannosyl-oligosaccharide 1,2-alpha-mannosidase IA OS=Homo sapiens OX=9606 GN=MAN1A1	MAN1A1	72.968	17.786	9	5	7	5	4.448	7.9507e-07	10.7249	25.7385
P02775	Platelet basic protein OS=Homo sapiens OX=9606 GN=PPBP	PPBP	13.894	23.699	26.6	3	7	3	4.43	5.7241e-10	7.03595	7.5301
P43026	Growth/differentiation factor 5 OS=Homo sapiens OX=9606 GN=GDF5	GDF5	55.41	20.816	15.4	7	9	7	4.419	1.0922e-09	8.26911	7.77408
P84101	Small EDRK-rich factor 2 OS=Homo sapiens OX=9606 GN=SERF2	SERF2	6.8998	2.3883	16.9	1	1	1	4.412	6.264e-09	11.8445	8.23547
P37840	Alpha-synuclein OS=Homo sapiens OX=9606 GN=SNCA	SNCA	14.46	68.648	36.4	3	4	3	4.407	6.9884e-07	18.7303	18.1551
A0A075B6K4	Immunoglobulin lambda variable 3-10 OS=Homo sapiens OX=9606 GN=IGLV3-10	IGLV3-10	12.441	4.1352	15.7	2	4	2	4.37	8.7861e-09	6.58884	12.293
P03951	Coagulation factor XI OS=Homo sapiens OX=9606 GN=F11	F11	70.108	15.145	5.9	4	5	4	4.367	1.0755e-11	4.49968	4.47941
Q9Y287	Integral membrane protein 2B OS=Homo sapiens OX=9606 GN=ITM2B	ITM2B	30.338	1.9431	3.4	1	2	1	4.361	6.3765e-10	6.53192	8.44133
P48509	CD151 antigen OS=Homo sapiens OX=9606 GN=CD151	CD151	28.295	11.455	7.5	2	2	2	4.347	1.4882e-06	13.4816	27.0859
Q07507	Dermatopontin OS=Homo sapiens OX=9606 GN=DPT	DPT	24.005	171.67	45.3	7	17	7	4.333	3.3614e-11	6.79487	2.63519
P35555	Fibrillin-1 OS=Homo sapiens OX=9606 GN=FBN1	FBN1	312.24	81.9	8.1	21	25	19	4.327	1.6052e-06	8.28124	2.53522
P00736	Complement C1r subcomponent OS=Homo sapiens OX=9606 GN=C1R	C1R	80.118	235	37	22	37	21	4.304	1.7922e-11	5.90011	3.16011
Q658P3	Metalloreductase STEAP3 OS=Homo sapiens OX=9606 GN=STEAP3	STEAP3	54.6	2.4763	1.8	1	1	1	4.302	3.5633e-09	11.6974	6.07248
Q9BRK3	Matrix remodeling-associated protein 8 OS=Homo sapiens OX=9606 GN=MXRA8	MXRA8	49.131	4.4207	6.3	3	3	3	4.301	2.1652e-10	8.25867	4.06507
P49247	Ribose-5-phosphate isomerase OS=Homo sapiens OX=9606 GN=RPIA	RPIA	33.269	12.116	16.4	4	5	4	4.296	2.5109e-10	5.40698	7.73468
P12236	ADP/ATP translocase 3 OS=Homo sapiens OX=9606 GN=SLC25A6	SLC25A6	32.866	10.839	14.1	5	6	5	4.264	2.7955e-11	4.39222	5.37852
A0A087WSY6	Immunoglobulin kappa variable 3D-15 OS=Homo sapiens OX=9606 GN=IGKV3D-15	IGKV3D-15	12.534	9.0082	19.1	2	4	1	4.256	2.5537e-08	9.61489	13.6514
P35579	Myosin-9 OS=Homo sapiens OX=9606 GN=MYH9	MYH9	226.53	323.31	27.9	49	65	36	4.217	2.6472e-10	7.76574	5.10612
P24592	Insulin-like growth factor-binding protein 6 OS=Homo sapiens OX=9606 GN=IGFBP6	IGFBP6	25.322	6.4369	9.6	2	3	2	4.216	6.0066e-08	10.8587	14.1008
Q9BUI4	DNA-directed RNA polymerase III subunit RPC3 OS=Homo sapiens OX=9606 GN=POLR3C	POLR3C	60.611	5.7791	3.2	1	1	1	4.17		26.2566	#DIV/0!
Q9UQB3	Catenin delta-2 OS=Homo sapiens OX=9606 GN=CTNND2	CTNND2	132.65	2.1172	1.4	2	2	2	4.153	0.00091965	34.6491	8.52929
Q14766	Latent-transforming growth factor beta-binding protein 1 OS=Homo sapiens OX=9606 GN=LTBP1	LTBP1	186.79	34.917	4	6	7	6	4.132	1.0063e-10	5.81622	5.77131
P49908	Selenoprotein P OS=Homo sapiens OX=9606 GN=SELENOP	SELENOP	43.173	7.3968	8.1	3	3	3	4.128	4.4211e-09	10.4251	7.74703
P50583	Bis(5'-nucleosyl)-tetraphosphatase [asymmetrical] OS=Homo sapiens OX=9606 GN=NUDT2	NUDT2	16.829	3.589	14.3	2	2	2	4.128	9.4719e-11	5.29077	5.94766
P19971	Thymidine phosphorylase OS=Homo sapiens OX=9606 GN=TYMP	TYMP	49.955	15.805	6	2	3	2	4.089	6.5144e-07	16.2311	16.7249
Q9UKU9	Angiopoietin-related protein 2 OS=Homo sapiens OX=9606 GN=ANGPTL2	ANGPTL2	57.104	171.13	41.4	20	41	17	4.073	1.3458e-09	6.71365	8.84613
P01019	Angiotensinogen OS=Homo sapiens OX=9606 GN=AGT	AGT	53.154	40.759	11.1	5	12	5	4.02	3.4612e-11	5.55441	3.93772
P00491	Purine nucleoside phosphorylase OS=Homo sapiens OX=9606 GN=PNP	PNP	32.118	78.593	41.2	9	14	9	4.007	4.4974e-10	5.75389	7.59876
O43184	Disintegrin and metalloproteinase domain-containing protein 12 OS=Homo sapiens OX=9606 GN=ADAM12	ADAM12	99.541	1.8508	0.9	1	1	1	3.971	3.7876e-09	7.60205	9.92447
Q29940	HLA class I histocompatibility antigen, B-59 alpha chain OS=Homo sapiens OX=9606 GN=HLA-B	HLA-B	40.584	31.312	11.3	3	5	1	3.959	2.9676e-07	16.7198	14.3195
Q9H2X0	Chordin OS=Homo sapiens OX=9606 GN=CHRD	CHRD	102.03	82.488	18.1	13	14	13	3.953	9.95592e-12	2.95499	5.18767
P48556	26S proteasome non-ATPase regulatory subunit 8 OS=Homo sapiens OX=9606 GN=PSMD8	PSMD8	39.611	1.5402	2.3	1	2	1	3.933	1.1521e-10	6.88462	4.10769
O60513	Beta-1,4-galactosyltransferase 4 OS=Homo sapiens OX=9606 GN=B4GALT4	B4GALT4	40.041	19.39	18	6	6	6	3.924	4.6566e-09	5.98121	10.9447
Q9BXR6	Complement factor H-related protein 5 OS=Homo sapiens OX=9606 GN=CFHR5	CFHR5	64.419	6.7571	5.3	2	5	1	3.906	7.6987e-05	16.7251	4.82592
Q99538	Legumain OS=Homo sapiens OX=9606 GN=LGMN	LGMN	49.411	50.446	11.5	4	8	4	3.894	1.5029e-08	11.0074	8.33279
P35270	Sepiapterin reductase OS=Homo sapiens OX=9606 GN=SPR	SPR	28.048	13.339	13	2	2	2	3.887	3.8209e-05	28.1345	15.6956
P07738	Bisphosphoglycerate mutase OS=Homo sapiens OX=9606 GN=BPGM	BPGM	30.005	56.94	40.2	9	18	9	3.884	3.4898e-11	5.75319	3.66562
P16035	Metalloproteinase inhibitor 2 OS=Homo sapiens OX=9606 GN=TIMP2	TIMP2	24.399	66.997	34.1	8	12	8	3.853	3.5356e-10	5.90292	6.86316
P02144	Myoglobin OS=Homo sapiens OX=9606 GN=MB	MB	17.184	41.106	33.8	4	6	4	3.759	1.0886e-10	6.57007	3.83695
P19021	Peptidyl-glycine alpha-amidating monooxygenase OS=Homo sapiens OX=9606 GN=PAM	PAM	108.33	27.877	5.1	4	6	4	3.743	5.4334e-10	6.36299	6.79925
P02792	Ferritin light chain OS=Homo sapiens OX=9606 GN=FTL	FTL	20.019	162.93	62.3	11	31	11	3.74	4.1351e-11	5.33858	4.09036
Q92626	Peroxidasin homolog OS=Homo sapiens OX=9606 GN=PXDN	PXDN	165.27	171.72	20	24	35	24	3.739	6.3205e-11	5.84196	3.93663
Q96RN1	Testis anion transporter 1 OS=Homo sapiens OX=9606 GN=SLC26A8	SLC26A8	109	-2	0.9	1	2	1	3.731	1.4915e-06	12.5408	23.2507
O60234	Glia maturation factor gamma OS=Homo sapiens OX=9606 GN=GMFG	GMFG	16.801	4.4704	15.5	2	2	1	3.685	3.9794e-08	10.1203	11.5527
P05109	Protein S100-A8 OS=Homo sapiens OX=9606 GN=S100A8	S100A8	10.834	17.023	38.7	4	5	4	3.681	8.6429e-09	10.3825	8.00433
Q03692	Collagen alpha-1(X) chain OS=Homo sapiens OX=9606 GN=COL10A1	COL10A1	66.157	19.074	6.6	4	9	4	3.679	1.0515e-09	7.38895	6.54893
P48507	Glutamate--cysteine ligase regulatory subunit OS=Homo sapiens OX=9606 GN=GCLM	GCLM	30.727	29.056	23.4	5	6	5	3.654	3.7148e-09	6.46213	9.73878
O95084	Serine protease 23 OS=Homo sapiens OX=9606 GN=PRSS23	PRSS23	43.001	23.182	17.8	5	11	5	3.643	8.4653e-10	5.25969	8.24107
Q8WZ42	Titin OS=Homo sapiens OX=9606 GN=TTN	TTN	3816	2.9946	0.1	3	3	3	3.58	1.1926e-09	9.18648	4.06508
Q5TDH0	Protein DDI1 homolog 2 OS=Homo sapiens OX=9606 GN=DDI2	DDI2	44.522	28.026	19.8	6	7	6	3.571	9.2759e-11	6.43701	3.19581
Q8IWA5	Choline transporter-like protein 2 OS=Homo sapiens OX=9606 GN=SLC44A2	SLC44A2	80.123	2.2622	3.4	2	2	2	3.554	1.57414e-05	22.7168	20.7168
O76061	Stanniocalcin-2 OS=Homo sapiens OX=9606 GN=STC2	STC2	33.248	9.16	9.6	3	4	3	3.514	4.3549e-09	7.41603	9.44664
Q8IWY4	Signal peptide, CUB and EGF-like domain-containing protein 1 OS=Homo sapiens OX=9606 GN=SCUBE1	SCUBE1	107.91	22.758	8	5	5	5	3.469	7.8629e-08	13.438	7.97644
P01700	Immunoglobulin lambda variable 1-47 OS=Homo sapiens OX=9606 GN=IGLV1-47	IGLV1-47	12.283	4.1359	11.1	1	3	1	3.464	3.2111e-11	4.93161	3.82406
P32119	Peroxiredoxin-2 OS=Homo sapiens OX=9606 GN=PRDX2	PRDX2	21.892	55.343	50.5	10	32	9	3.435	1.5351e-10	5.88168	4.44169
P15692	Vascular endothelial growth factor A OS=Homo sapiens OX=9606 GN=VEGFA	VEGFA	27.042	4.5032	7.8	2	3	2	3.434	4.387e-08	11.041	8.95816
P39060	Collagen alpha-1(XVIII) chain OS=Homo sapiens OX=9606 GN=COL18A1	COL18A1	178.19	30.959	3.6	6	9	6	3.401	6.5695e-11	4.49019	4.87255
A0A0C4DH29	Immunoglobulin heavy variable 1-3 OS=Homo sapiens OX=9606 GN=IGHV1-3	IGHV1-3	13.008	7.0663	28.2	3	10	1	3.357	3.4133e-07	12.8033	13.9667
P27658	Collagen alpha-1(VIII) chain OS=Homo sapiens OX=9606 GN=COL8A1	COL8A1	73.363	26.071	9.7	7	9	7	3.336	4.9702e-10	5.47641	6.4116
Q6UXX5	Inter-alpha-trypsin inhibitor heavy chain H6 OS=Homo sapiens OX=9606 GN=ITIH6	ITIH6	143.19	39.982	9.2	11	13	11	3.293	9.3346e-09	8.71025	7.74291
P08174	Complement decay-accelerating factor OS=Homo sapiens OX=9606 GN=CD55	CD55	41.4	6.776	11.3	4	4	4	3.238	1.0161e-08	3.95401	11.862
Q9GZZ9	Ubiquitin-like modifier-activating enzyme 5 OS=Homo sapiens OX=9606 GN=UBA5	UBA5	44.863	18.956	14.6	4	4	4	3.192	2.3692e-05	2.01911	12.0832
Q8IZJ3	C3 and PZP-like alpha-2-macroglobulin domain-containing protein 8 OS=Homo sapiens OX=9606 GN=CPAMD8	CPAMD8	206.7	5.3657	1.3	2	2	2	3.162	0.0017986	30.093	28.2154
O15231	Zinc finger protein 185 OS=Homo sapiens OX=9606 GN=ZNF185	ZNF185	73.525	9.3123	4.1	2	2	2	3.145	2.3196e-06	22.1774	11.0195
P43235	Cathepsin K OS=Homo sapiens OX=9606 GN=CTSK	CTSK	36.966	9.34	8.8	2	2	2	3.088	1.7563e-09	8.07643	4.67012
Q96JB6	Lysyl oxidase homolog 4 OS=Homo sapiens OX=9606 GN=LOXL4	LOXL4	84.483	7.2201	6.2	4	4	4	3.074	1.2268e-08	6.94842	9.19285
P61225	Ras-related protein Rap-2b OS=Homo sapiens OX=9606 GN=RAP2B	RAP2B	20.504	7.6856	12	2	2	1	3.046	5.6382e-10	5.02562	6.26036
P30492	HLA class I histocompatibility antigen, B-54 alpha chain OS=Homo sapiens OX=9606 GN=HLA-B	HLA-B	40.38	3.5849	11.3	3	5	1	3.044	5.1168e-10	5.89254	5.026
P06702	Protein S100-A9 OS=Homo sapiens OX=9606 GN=S100A9	S100A9	13.242	111.93	70.2	7	21	7	3.001	2.2007e-09	8.4891	3.09144
Q9Y3Z3	Deoxynucleoside triphosphate triphosphohydrolase SAMHD1 OS=Homo sapiens OX=9606 GN=SAMHD1	SAMHD1	72.2	8.276	5.6	3	3	3	2.993	2.1528e-10	6.19007	2.77695
Q8N766	ER membrane protein complex subunit 1 OS=Homo sapiens OX=9606 GN=EMC1	EMC1	111.76	10	6.3	5	5	5	2.982	3.2538e-09	5.36743	8.18552
O75380	NADH dehydrogenase [ubiquinone] iron-sulfur protein 6, mitochondrial OS=Homo sapiens OX=9606 GN=NDUFS6	NDUFS6	13.711	9.3649	23.4	2	2	2	2.963	4.6346e-07	11.9087	14.5349
O14498	Immunoglobulin superfamily containing leucine-rich repeat protein OS=Homo sapiens OX=9606 GN=ISLR	ISLR	45.997	58.267	16.1	6	12	6	2.928	2.4063e-08	11.067	5.86415
P52566	Rho GDP-dissociation inhibitor 2 OS=Homo sapiens OX=9606 GN=ARHGDIB	ARHGDIB	22.988	17.195	25.4	5	6	5	2.912	3.5727e-10	6.69875	2.40437
Q9UJJ9	N-acetylglucosamine-1-phosphotransferase subunit gamma OS=Homo sapiens OX=9606 GN=GNPTG	GNPTG	33.973	11.185	8.9	3	4	3	2.872	1.2324e-10	5.50066	2.93844
P48506	Glutamate--cysteine ligase catalytic subunit OS=Homo sapiens OX=9606 GN=GCLC	GCLC	72.765	86.967	23.5	14	17	13	2.849	5.187e-10	5.07762	5.23135
Q06828	Fibromodulin OS=Homo sapiens OX=9606 GN=FMOD	FMOD	43.178	323.31	49.2	12	74	12	2.848	2.1649e-11	4.6329	1.90085
Q96S97	Myeloid-associated differentiation marker OS=Homo sapiens OX=9606 GN=MYADM	MYADM	35.273	64.599	10.6	2	2	2	2.831	1.9877e-06	15.087	14.9728
Q14764	Major vault protein OS=Homo sapiens OX=9606 GN=MVP	MVP	99.326	61.21	15.8	11	11	11	2.82	1.24e-11	3.01323	3.46866
Q9BSL1	Ubiquitin-associated domain-containing protein 1 OS=Homo sapiens OX=9606 GN=UBAC1	UBAC1	45.338	15.355	5.9	2	4	2	2.795	3.3817e-08	7.76449	9.5511
Q7L8L6	FAST kinase domain-containing protein 5, mitochondrial OS=Homo sapiens OX=9606 GN=FASTKD5	FASTKD5	86.573	-2	1.2	1	1	1	2.795	1.2891e-09	4.68038	6.60262
Q9BRJ6	Uncharacterized protein C7orf50 OS=Homo sapiens OX=9606 GN=C7orf50	C7orf50	22.083	3.4142	6.2	1	1	1	2.782	2.1713e-06	9.27952	19.5127
Q9H173	Nucleotide exchange factor SIL1 OS=Homo sapiens OX=9606 GN=SIL1	SIL1	52.084	7.5549	7.4	3	6	3	2.769	0.0028405	9.30109	33.6536
P00352	Retinal dehydrogenase 1 OS=Homo sapiens OX=9606 GN=ALDH1A1	ALDH1A1	54.861	121.52	32.9	13	18	12	2.76	3.7572e-09	8.59203	3.78513
P21246	Pleiotrophin OS=Homo sapiens OX=9606 GN=PTN	PTN	18.942	36.501	44	7	9	7	2.753	1.7505e-06	15.6391	11.7854
Q9NQ38	Serine protease inhibitor Kazal-type 5 OS=Homo sapiens OX=9606 GN=SPINK5	SPINK5	120.71	1.5471	2.2	2	2	2	2.74	2.1768e-07	15.1258	5.16792
P48723	Heat shock 70 kDa protein 13 OS=Homo sapiens OX=9606 GN=HSPA13	HSPA13	51.927	13.738	8.9	4	4	4	2.719	2.3404e-09	4.86127	6.87208
Q9H4F8	SPARC-related modular calcium-binding protein 1 OS=Homo sapiens OX=9606 GN=SMOC1	SMOC1	48.162	55.181	25.1	11	19	11	2.71	1.4628e-09	6.91083	3.81794
O60687	Sushi repeat-containing protein SRPX2 OS=Homo sapiens OX=9606 GN=SRPX2	SRPX2	52.971	152.74	41.1	15	49	15	2.695	1.6273e-10	5.05979	3.24795
Q06033	Inter-alpha-trypsin inhibitor heavy chain H3 OS=Homo sapiens OX=9606 GN=ITIH3	ITIH3	99.848	8.2821	2.4	2	2	2	2.693	7.8763e-05	21.1654	21.1422
Q15654	Thyroid receptor-interacting protein 6 OS=Homo sapiens OX=9606 GN=TRIP6	TRIP6	50.287	31.305	5.7	2	2	2	2.667	3.5559e-05	19.5784	18.3425
P26022	Pentraxin-related protein PTX3 OS=Homo sapiens OX=9606 GN=PTX3	PTX3	41.975	8.5732	6	2	2	2	2.664	1.1724e-09	6.60358	3.68112
Q2TAY7	WD40 repeat-containing protein SMU1 OS=Homo sapiens OX=9606 GN=SMU1	SMU1	57.543	4.8558	3.5	1	1	1	2.663	4.6951e-08	5.90993	10.8979
Q8IUL8	Cartilage intermediate layer protein 2 OS=Homo sapiens OX=9606 GN=CILP2	CILP2	126.29	323.31	58.6	62	213	62	2.656	1.1972e-10	4.74003	3.14836
P13073	Cytochrome c oxidase subunit 4 isoform 1, mitochondrial OS=Homo sapiens OX=9606 GN=COX4I1	COX4I1	19.576	7.6015	13.6	2	2	2	2.653	1.3335e-08	7.76322	6.35171
P13716	Delta-aminolevulinic acid dehydratase OS=Homo sapiens OX=9606 GN=ALAD	ALAD	36.294	38.736	28.5	8	11	8	2.648	2.332e-09	6.96356	4.29436
P22692	Insulin-like growth factor-binding protein 4 OS=Homo sapiens OX=9606 GN=IGFBP4	IGFBP4	27.934	7.1098	9.3	2	2	2	2.644	1.7602e-08	5.97702	8.49816
Q14390	Glutathione hydrolase light chain 2 OS=Homo sapiens OX=9606 GN=GGTLC2	GGTLC2	23.661	30.325	6	1	2	1	2.639	0.00040356	31.2993	15.9001
P20774	Mimecan OS=Homo sapiens OX=9606 GN=OGN	OGN	33.922	145.56	44.6	14	78	14	2.621	5.8768e-10	4.22573	5.31811
P61769	Beta-2-microglobulin OS=Homo sapiens OX=9606 GN=B2M	B2M	13.714	8.7762	8.4	1	3	1	2.612	8.9715e-08	9.87668	7.63815
O60279	Sushi domain-containing protein 5 OS=Homo sapiens OX=9606 GN=SUSD5	SUSD5	68.02	6.6879	4.6	3	4	3	2.61	0.036723	51.2851	56.5373
P68133	Actin, alpha skeletal muscle OS=Homo sapiens OX=9606 GN=ACTA1	ACTA1	42.051	17.422	43.2	13	98	1	2.605	3.0095e-07	9.33826	12.7408
Q9BZE9	Tether containing UBX domain for GLUT4 OS=Homo sapiens OX=9606 GN=ASPSCR1	ASPSCR1	60.182	7.634	2.9	1	1	1	2.603	0.0065964	37.9996	46.1066
P04179	Superoxide dismutase [Mn], mitochondrial OS=Homo sapiens OX=9606 GN=SOD2	SOD2	24.75	35.827	27	5	7	5	2.592	1.0595e-06	15.7114	6.59965
Q9Y625	Glypican-6 OS=Homo sapiens OX=9606 GN=GPC6	GPC6	62.735	10.112	2.7	1	2	1	2.59	3.9016e-08	10.1294	4.92193
P08397	Porphobilinogen deaminase OS=Homo sapiens OX=9606 GN=HMBS	HMBS	39.33	37.386	26.3	8	10	8	2.563	2.5782e-09	6.68343	4.44273
Q9NRR1	Cytokine-like protein 1 OS=Homo sapiens OX=9606 GN=CYTL1	CYTL1	15.577	29.918	43.4	7	11	7	2.556	1.0016e-06	5.02516	1.06081
Q8TCU6	Phosphatidylinositol 3,4,5-trisphosphate-dependent Rac exchanger 1 protein OS=Homo sapiens OX=9606 GN=PREX1	PREX1	186.2	1.8316	1	1	1	1	2.542	6.5255e-07	10.6932	12.1683
P24593	Insulin-like growth factor-binding protein 5 OS=Homo sapiens OX=9606 GN=IGFBP5	IGFBP5	30.57	37.965	31.2	7	15	7	2.533	6.932e-10	5.20741	4.38775
Q16674	Melanoma-derived growth regulatory protein OS=Homo sapiens OX=9606 GN=MIA	MIA	14.509	52.216	34.4	4	9	4	2.526	9.2973e-10	5.8089	3.91577
Q9H1Z8	Augurin OS=Homo sapiens OX=9606 GN=C2orf40	C2orf40	17.183	28.089	21.6	2	4	2	2.494	1.1933e-08	7.02911	6.30432
P08567	Pleckstrin OS=Homo sapiens OX=9606 GN=PLEK	PLEK	40.124	4.0791	4	1	1	1	2.486	1.9764e-06	14.9822	9.50779
Q99996	A-kinase anchor protein 9 OS=Homo sapiens OX=9606 GN=AKAP9	AKAP9	453.66	6.3391	0.5	2	3	2	2.486	3.4395e-08	10.0209	4.34622
Q8NBZ7	UDP-glucuronic acid decarboxylase 1 OS=Homo sapiens OX=9606 GN=UXS1	UXS1	47.576	18.582	8.3	2	2	2	2.485	7.8633e-07	12.5557	10.6185
Q9Y263	Phospholipase A-2-activating protein OS=Homo sapiens OX=9606 GN=PLAA	PLAA	87.156	7.8608	3.6	2	3	2	2.478	0.0074205	39.4925	18.7554
P08253	72 kDa type IV collagenase OS=Homo sapiens OX=9606 GN=MMP2	MMP2	73.881	255.54	31.8	14	26	14	2.478	1.712e-10	4.54062	3.14269
P22307	Non-specific lipid-transfer protein OS=Homo sapiens OX=9606 GN=SCP2	SCP2	58.993	11.161	5.5	2	2	2	2.475	0.00021561	27.3547	15.033
Q16775	Hydroxyacylglutathione hydrolase, mitochondrial OS=Homo sapiens OX=9606 GN=HAGH	HAGH	33.805	41.804	21.1	6	11	6	2.468	1.0839e-08	6.20939	6.82364
Q14789	Golgin subfamily B member 1 OS=Homo sapiens OX=9606 GN=GOLGB1	GOLGB1	376.01	52.805	2.9	7	7	6	2.467	1.0725e-07	11.801	4.04607
P00325	Alcohol dehydrogenase 1B OS=Homo sapiens OX=9606 GN=ADH1B	ADH1B	39.854	4.6946	26.7	11	15	2	2.442	1.3295e-07	11.7381	5.0617
P07858	Cathepsin B OS=Homo sapiens OX=9606 GN=CTSB	CTSB	37.821	40.548	27.1	7	16	7	2.439	1.5438e-09	6.56207	3.09376
P11166	Solute carrier family 2, facilitated glucose transporter member 1 OS=Homo sapiens OX=9606 GN=SLC2A1	SLC2A1	54.083	18.981	10.4	5	8	5	2.435	3.7995e-10	5.75927	2.0335
Q8WWI5	Choline transporter-like protein 1 OS=Homo sapiens OX=9606 GN=SLC44A1	SLC44A1	73.301	6.6199	3.3	2	2	2	2.429	4.9873e-06	13.2564	14.5147
Q15198	Platelet-derived growth factor receptor-like protein OS=Homo sapiens OX=9606 GN=PDGFRL	PDGFRL	41.86	69.706	21.6	7	20	7	2.42	1.77555e-05	7.6739	1.58759
Q9Y4E8	Ubiquitin carboxyl-terminal hydrolase 15 OS=Homo sapiens OX=9606 GN=USP15	USP15	112.42	4.1116	2.4	2	2	2	2.405	3.8168e-05	19.9603	12.4978
Q9UNP9	Peptidyl-prolyl cis-trans isomerase E OS=Homo sapiens OX=9606 GN=PPIE	PPIE	33.43	13.934	18.6	5	5	4	2.392	4.7259e-07	9.82654	11.2324
P08582	Melanotransferrin OS=Homo sapiens OX=9606 GN=MELTF	MELTF	80.214	152.35	38.5	22	38	22	2.384	5.9279e-07	3.8887	1.01996
P61812	Transforming growth factor beta-2 OS=Homo sapiens OX=9606 GN=TGFB2	TGFB2	47.747	1.5548	1.9	1	1	1	2.376	5.748e-10	5.22149	3.10115
Q8N2K0	Monoacylglycerol lipase ABHD12 OS=Homo sapiens OX=9606 GN=ABHD12	ABHD12	45.096	11.987	9.5	3	3	3	2.365	0.00130078	18.9199	38.5775
P07339	Cathepsin D OS=Homo sapiens OX=9606 GN=CTSD	CTSD	44.552	77.818	34	12	32	12	2.365	3.3828e-10	4.94833	2.95589
P02794	Ferritin heavy chain OS=Homo sapiens OX=9606 GN=FTH1	FTH1	21.225	177.26	56.3	9	40	9	2.364	8.0588e-10	5.95048	2.68416
P27797	Calreticulin OS=Homo sapiens OX=9606 GN=CALR	CALR	48.141	6.2039	6.7	2	2	2	2.359	0.000164385	13.4358	3.55439
Q04828	Aldo-keto reductase family 1 member C1 OS=Homo sapiens OX=9606 GN=AKR1C1	AKR1C1	36.788	20.551	20.7	5	5	5	2.338	1.92329e-05	8.27593	20.7155
P24844	Myosin regulatory light polypeptide 9 OS=Homo sapiens OX=9606 GN=MYL9	MYL9	19.827	4.2534	37.8	5	14	1	2.33	2.3355e-08	8.0228	5.41746
Q8IVN8	Somatomedin-B and thrombospondin type-1 domain-containing protein OS=Homo sapiens OX=9606 GN=SBSPON	SBSPON	29.61	4.7563	9.8	2	2	2	2.324	7.9598e-05	14.3462	20.54
Q16270	Insulin-like growth factor-binding protein 7 OS=Homo sapiens OX=9606 GN=IGFBP7	IGFBP7	29.13	40.813	30.1	8	13	8	2.321	7.3964e-10	4.78448	4.09475
Q9BZF9	Uveal autoantigen with coiled-coil domains and ankyrin repeats OS=Homo sapiens OX=9606 GN=UACA	UACA	162.5	1.6012	1.6	2	2	2	2.32	0.000140285	22.4093	12.5861
Q13404	Ubiquitin-conjugating enzyme E2 variant 1 OS=Homo sapiens OX=9606 GN=UBE2V1	UBE2V1	16.495	3.2728	27.9	5	9	2	2.317	1.9857e-07	10.6294	6.77243
O43865	S-adenosylhomocysteine hydrolase-like protein 1 OS=Homo sapiens OX=9606 GN=AHCYL1	AHCYL1	58.951	38.13	10.8	5	5	5	2.312	1.2111e-07	9.73958	6.33094
Q14574	Desmocollin-3 OS=Homo sapiens OX=9606 GN=DSC3	DSC3	99.968	9.0759	3.2	3	4	3	2.298	7.2622e-08	9.75303	4.52688
O14773	Tripeptidyl-peptidase 1 OS=Homo sapiens OX=9606 GN=TPP1	TPP1	61.247	54.831	8.7	4	6	4	2.298	8.8249e-09	6.7919	4.57508
P50552	Vasodilator-stimulated phosphoprotein OS=Homo sapiens OX=9606 GN=VASP	VASP	39.829	7.1109	6.8	2	2	2	2.298	7.1318e-09	4.58819	6.87392
P35442	Thrombospondin-2 OS=Homo sapiens OX=9606 GN=THBS2	THBS2	129.99	78.947	15	15	16	11	2.297	4.0375e-08	6.92401	7.35909
P07900	Heat shock protein HSP 90-alpha OS=Homo sapiens OX=9606 GN=HSP90AA1	HSP90AA1	84.659	5.9022	14.2	9	11	3	2.292	1.31e-08	5.98025	6.33822
Q9H6X2	Anthrax toxin receptor 1 OS=Homo sapiens OX=9606 GN=ANTXR1	ANTXR1	62.788	3.1274	1.8	1	1	1	2.275	7.5725e-07	12.5938	6.53069
O15230	Laminin subunit alpha-5 OS=Homo sapiens OX=9606 GN=LAMA5	LAMA5	399.73	4.8382	0.2	1	1	1	2.269	0.00022003	12.8371	3.98071
P17661	Desmin OS=Homo sapiens OX=9606 GN=DES	DES	53.535	14.995	17	8	23	4	2.268	7.7768e-05	22.9015	8.75736
P31949	Protein S100-A11 OS=Homo sapiens OX=9606 GN=S100A11	S100A11	11.74	24.312	41	4	9	4	2.266	7.7618e-09	6.35098	4.97997
P06865	Beta-hexosaminidase subunit alpha OS=Homo sapiens OX=9606 GN=HEXA	HEXA	60.702	27.828	19.3	11	18	11	2.252	4.70211e-11	3.104	2.83367
Q9UJW0	Dynactin subunit 4 OS=Homo sapiens OX=9606 GN=DCTN4	DCTN4	52.337	9.8591	6.1	2	2	2	2.242	0.0030794	8.53174	28.5888
P07942	Laminin subunit beta-1 OS=Homo sapiens OX=9606 GN=LAMB1	LAMB1	198.04	11.322	2.1	3	4	3	2.236	3.4362e-07	9.85427	8.4439
P10636	Microtubule-associated protein tau OS=Homo sapiens OX=9606 GN=MAPT	MAPT	78.927	7.6173	2.4	1	1	1	2.223	1.4777e-06	12.7926	8.78332
P13497	Bone morphogenetic protein 1 OS=Homo sapiens OX=9606 GN=BMP1	BMP1	111.25	33.693	12.4	11	12	11	2.223	9.6015e-10	4.78406	3.86987
Q7LBR1	Charged multivesicular body protein 1b OS=Homo sapiens OX=9606 GN=CHMP1B	CHMP1B	22.109	2.8175	4	1	3	1	2.221	3.9953e-08	7.94301	5.57046
Q13952	Nuclear transcription factor Y subunit gamma OS=Homo sapiens OX=9606 GN=NFYC	NFYC	50.302	3.414	2.6	1	2	1	2.219	2.4954e-05	17.5394	10.1811
P24752	Acetyl-CoA acetyltransferase, mitochondrial OS=Homo sapiens OX=9606 GN=ACAT1	ACAT1	45.199	11.5	9.6	3	3	3	2.215	2.23e-08	7.41474	5.06654
Q6UW63	KDEL motif-containing protein 1 OS=Homo sapiens OX=9606 GN=KDELC1	KDELC1	58.042	39.254	21.9	8	9	8	2.211	3.2152e-07	10.6987	6.29352
Q96T76	MMS19 nucleotide excision repair protein homolog OS=Homo sapiens OX=9606 GN=MMS19	MMS19	113.29	92.821	10.3	7	7	7	2.211	4.6202e-06	10.686	14.9117
Q9Y5S2	Serine/threonine-protein kinase MRCK beta OS=Homo sapiens OX=9606 GN=CDC42BPB	CDC42BPB	194.31	5.8629	1.5	2	2	2	2.21	5.7332e-07	7.68518	11.7723
Q7Z6Z7	E3 ubiquitin-protein ligase HUWE1 OS=Homo sapiens OX=9606 GN=HUWE1	HUWE1	481.89	33.606	2.1	8	10	8	2.209	1.7389e-06	15.4117	5.22797
Q8IZP0	Abl interactor 1 OS=Homo sapiens OX=9606 GN=ABI1	ABI1	55.08	2.8188	2.2	1	1	1	2.206	1.4728e-08	5.72781	6.18008
P84095	Rho-related GTP-binding protein RhoG OS=Homo sapiens OX=9606 GN=RHOG	RHOG	21.308	7.3308	8.9	1	2	1	2.202	2.1254e-06	10.9687	11.3294
Q9H3U7	SPARC-related modular calcium-binding protein 2 OS=Homo sapiens OX=9606 GN=SMOC2	SMOC2	49.674	41.187	9.9	5	12	5	2.194	1.0211e-08	3.31219	7.4547
O43837	Isocitrate dehydrogenase [NAD] subunit beta, mitochondrial OS=Homo sapiens OX=9606 GN=IDH3B	IDH3B	42.183	7.772	7	3	3	3	2.187	2.5344e-08	6.45726	6.14229
P62304	Small nuclear ribonucleoprotein E OS=Homo sapiens OX=9606 GN=SNRPE	SNRPE	10.803	2.772	13	1	1	1	2.186	6.4133e-08	7.40626	6.75156
Q92930	Ras-related protein Rab-8B OS=Homo sapiens OX=9606 GN=RAB8B	RAB8B	23.584	6.4473	18.8	4	9	1	2.18	0.0040434	31.9967	17.103
P60033	CD81 antigen OS=Homo sapiens OX=9606 GN=CD81	CD81	25.809	19.227	15.3	2	2	2	2.171	1.5317e-07	8.34632	7.61017
Q9UI26	Importin-11 OS=Homo sapiens OX=9606 GN=IPO11	IPO11	112.53	6.0436	3.4	2	2	2	2.163		#DIV/0!	15.9335
P51003	Poly(A) polymerase alpha OS=Homo sapiens OX=9606 GN=PAPOLA	PAPOLA	82.842	12.209	7.1	4	4	4	2.161	2.4892e-06	14.2003	6.44176
Q9UKM7	Endoplasmic reticulum mannosyl-oligosaccharide 1,2-alpha-mannosidase OS=Homo sapiens OX=9606 GN=MAN1B1	MAN1B1	79.579	9.5249	3.9	2	2	2	2.154	0.052135	51.3099	19.0781
Q08431	Lactadherin OS=Homo sapiens OX=9606 GN=MFGE8	MFGE8	43.122	323.31	65.6	21	72	21	2.144	3.9728e-10	4.93977	1.62059
Q8WWF6	DnaJ homolog subfamily B member 3 OS=Homo sapiens OX=9606 GN=DNAJB3	DNAJB3	16.558	2.6487	9	1	1	1	2.141	2.2572e-06	12.3498	9.83419
P49915	GMP synthase [glutamine-hydrolyzing] OS=Homo sapiens OX=9606 GN=GMPS	GMPS	76.715	50.581	15.7	9	12	9	2.137	6.0668e-07	7.96433	10.5049
Q12805	EGF-containing fibulin-like extracellular matrix protein 1 OS=Homo sapiens OX=9606 GN=EFEMP1	EFEMP1	54.64	108.08	29.8	11	18	11	2.126	1.65803e-05	6.18239	1.84906
P05976	Myosin light chain 1/3, skeletal muscle isoform OS=Homo sapiens OX=9606 GN=MYL1	MYL1	21.145	52.106	44.8	8	9	5	2.118	5.1022e-09	5.68583	4.23378
Q9HCU5	Prolactin regulatory element-binding protein OS=Homo sapiens OX=9606 GN=PREB	PREB	45.468	4.7466	5	1	1	1	2.1	1.855e-07	5.43888	9.8175
Q04323	UBX domain-containing protein 1 OS=Homo sapiens OX=9606 GN=UBXN1	UBXN1	33.325	11.921	9.1	2	2	2	2.096	7.5638e-05	17.5533	13.5164
O95389	WNT1-inducible-signaling pathway protein 3 OS=Homo sapiens OX=9606 GN=WISP3	WISP3	39.293	13.152	11.9	4	4	4	2.09	8.1874e-09	4.27845	5.79885
P08579	U2 small nuclear ribonucleoprotein B'' OS=Homo sapiens OX=9606 GN=SNRPB2	SNRPB2	25.486	12.071	16	3	4	3	2.089	2.1941e-08	5.69607	6.18009
Q8NCH0	Carbohydrate sulfotransferase 14 OS=Homo sapiens OX=9606 GN=CHST14	CHST14	42.996	20.192	18.4	7	11	7	2.089	1.4605e-09	4.57514	3.75454
Q5W111	SPRY domain-containing protein 7 OS=Homo sapiens OX=9606 GN=SPRYD7	SPRYD7	21.666	3.8726	15.3	3	3	3	2.066	2.5148e-06	11.2352	9.85179
P30046	D-dopachrome decarboxylase OS=Homo sapiens OX=9606 GN=DDT	DDT	12.712	40.324	39.8	5	10	5	2.058	1.6565e-08	5.3389	5.50223
O00291	Huntingtin-interacting protein 1 OS=Homo sapiens OX=9606 GN=HIP1	HIP1	116.22	5.4081	2.8	2	2	2	2.052	1.52722e-05	12.1437	10.1852
O43813	LanC-like protein 1 OS=Homo sapiens OX=9606 GN=LANCL1	LANCL1	45.283	42.292	18.5	6	8	6	2.042	3.6422e-07	10.6181	3.8203
P28289	Tropomodulin-1 OS=Homo sapiens OX=9606 GN=TMOD1	TMOD1	40.569	3.1959	8.1	2	3	2	2.041	0.00180445	28.1855	22.8482
Q13228	Methanethiol oxidase OS=Homo sapiens OX=9606 GN=SELENBP1	SELENBP1	52.39	171.04	52.3	21	43	21	2.04	1.6618e-06	4.14737	1.29495
Q92597	Protein NDRG1 OS=Homo sapiens OX=9606 GN=NDRG1	NDRG1	42.835	36.086	8.4	2	2	2	2.036	0.00072188	25.6911	11.653
P61916	NPC intracellular cholesterol transporter 2 OS=Homo sapiens OX=9606 GN=NPC2	NPC2	16.57	8.2358	15.2	2	2	2	2.031	2.4115e-09	4.73075	3.73358
Q5JSH3	WD repeat-containing protein 44 OS=Homo sapiens OX=9606 GN=WDR44	WDR44	101.37	2.3116	1.1	1	1	1	2.03	1.3451e-06	10.372	8.39716
Q8IWB7	WD repeat and FYVE domain-containing protein 1 OS=Homo sapiens OX=9606 GN=WDFY1	WDFY1	46.323	11.804	12.2	4	4	4	2.029	2.3138e-05	17.2006	8.61809
Q9UPN3	Microtubule-actin cross-linking factor 1, isoforms 1/2/3/5 OS=Homo sapiens OX=9606 GN=MACF1	MACF1	838.3	4.4502	0.5	4	8	3	2.018	9.0775e-08	5.32774	8.23703
Q12841	Follistatin-related protein 1 OS=Homo sapiens OX=9606 GN=FSTL1	FSTL1	34.985	2.3954	4.9	2	2	2	2.016	3.0548e-08	7.79247	2.63257
P46734	Dual specificity mitogen-activated protein kinase kinase 3 OS=Homo sapiens OX=9606 GN=MAP2K3	MAP2K3	39.318	10.113	9.5	3	4	3	2.001	1.1884e-07	7.47761	6.57862
Q7Z3B4	Nucleoporin p54 OS=Homo sapiens OX=9606 GN=NUP54	NUP54	55.435	8.002	7.1	2	2	2	1.999	3.3186e-06	8.49835	12.9265
Q7Z5Y6	Bone morphogenetic protein 8A OS=Homo sapiens OX=9606 GN=BMP8A	BMP8A	44.798	4.0844	3.2	1	2	1	1.996	0.0120963	31.2077	22.7311
P26572	Alpha-1,3-mannosyl-glycoprotein 2-beta-N-acetylglucosaminyltransferase OS=Homo sapiens OX=9606 GN=MGAT1	MGAT1	50.878	27.088	14.8	6	9	6	1.995	3.5421e-05	16.9336	9.30792
Q8IV08	Phospholipase D3 OS=Homo sapiens OX=9606 GN=PLD3	PLD3	54.705	8.7972	8	4	6	4	1.984	2.0878e-09	4.14032	3.99854
Q9NZD4	Alpha-hemoglobin-stabilizing protein OS=Homo sapiens OX=9606 GN=AHSP	AHSP	11.84	3.8592	12.7	1	1	1	1.975	0.00019705	17.3626	16.4244
Q99439	Calponin-2 OS=Homo sapiens OX=9606 GN=CNN2	CNN2	33.697	13.135	17.8	4	5	3	1.975	1.98743e-05	9.5502	13.9831
P36269	Glutathione hydrolase 5 proenzyme OS=Homo sapiens OX=9606 GN=GGT5	GGT5	62.26	4.6959	2	1	2	1	1.971	4.2525e-05	12.7036	13.6637
Q6YHK3	CD109 antigen OS=Homo sapiens OX=9606 GN=CD109	CD109	161.69	169.74	14.2	14	21	14	1.966	2.0061e-05	6.33482	1.38671
Q96H79	Zinc finger CCCH-type antiviral protein 1-like OS=Homo sapiens OX=9606 GN=ZC3HAV1L	ZC3HAV1L	32.962	15.418	11.7	3	3	3	1.962	2.5097e-07	6.98509	7.64369
Q86U38	Nucleolar protein 9 OS=Homo sapiens OX=9606 GN=NOP9	NOP9	69.437	5.9362	4.6	2	3	2	1.954	0.0077794	18.3126	34.2958
Q6PK18	2-oxoglutarate and iron-dependent oxygenase domain-containing protein 3 OS=Homo sapiens OX=9606 GN=OGFOD3	OGFOD3	35.646	2.5674	6.3	2	2	2	1.954	0.00068023	15.0287	4.75594
Q9H9E3	Conserved oligomeric Golgi complex subunit 4 OS=Homo sapiens OX=9606 GN=COG4	COG4	89.082	40.286	15.5	10	12	10	1.953	4.9342e-08	4.47857	6.8429
Q9ULC4	Malignant T-cell-amplified sequence 1 OS=Homo sapiens OX=9606 GN=MCTS1	MCTS1	20.555	7.0873	9.4	1	1	1	1.951	0.0077627	15.8552	46.3659
Q13214	Semaphorin-3B OS=Homo sapiens OX=9606 GN=SEMA3B	SEMA3B	83.121	103.73	18.3	11	13	11	1.948	4.6371e-08	3.85298	7.42037
P07203	Glutathione peroxidase 1 OS=Homo sapiens OX=9606 GN=GPX1	GPX1	22.088	93.304	53.2	9	13	9	1.944	3.3736e-09	5.31794	2.20066
P23368	NAD-dependent malic enzyme, mitochondrial OS=Homo sapiens OX=9606 GN=ME2	ME2	65.443	9.2282	4.1	2	2	2	1.942	0.00020499	10.9432	2.33483
P12645	Bone morphogenetic protein 3 OS=Homo sapiens OX=9606 GN=BMP3	BMP3	53.372	6.1754	5.1	2	2	2	1.94	1.56709e-05	8.25022	13.2686
P60510	Serine/threonine-protein phosphatase 4 catalytic subunit OS=Homo sapiens OX=9606 GN=PPP4C	PPP4C	35.08	4.0666	8.8	2	4	1	1.931	1.4978e-06	7.21697	10.5377
Q2TAA2	Isoamyl acetate-hydrolyzing esterase 1 homolog OS=Homo sapiens OX=9606 GN=IAH1	IAH1	27.598	36.576	28.6	5	5	5	1.929	0.00168053	24.4411	9.73533
Q86Y38	Xylosyltransferase 1 OS=Homo sapiens OX=9606 GN=XYLT1	XYLT1	107.57	107.94	19.1	18	27	18	1.926	1.3033e-08	6.17345	2.93211
Q09161	Nuclear cap-binding protein subunit 1 OS=Homo sapiens OX=9606 GN=NCBP1	NCBP1	91.838	8.7541	5.6	3	4	3	1.925	0.00138022	18.3587	4.16594
Q9BY32	Inosine triphosphate pyrophosphatase OS=Homo sapiens OX=9606 GN=ITPA	ITPA	21.445	11.244	14.9	2	3	2	1.924	3.7465e-05	13.2927	11.129
P00403	Cytochrome c oxidase subunit 2 OS=Homo sapiens OX=9606 GN=MT-CO2	MT-CO2	25.565	6.7055	8.8	2	3	2	1.905	4.4927e-06	11.0442	9.33457
P12694	2-oxoisovalerate dehydrogenase subunit alpha, mitochondrial OS=Homo sapiens OX=9606 GN=BCKDHA	BCKDHA	50.47	11.58	10.6	4	4	4	1.902	0.0011628	17.1537	4.66075
P98160	Basement membrane-specific heparan sulfate proteoglycan core protein OS=Homo sapiens OX=9606 GN=HSPG2	HSPG2	468.83	323.31	32.2	100	208	100	1.902	9.9464e-07	3.37406	0.747198
O95831	Apoptosis-inducing factor 1, mitochondrial OS=Homo sapiens OX=9606 GN=AIFM1	AIFM1	66.9	14.68	11.9	5	7	5	1.893	1.71332e-05	13.3028	8.60045
P16333	Cytoplasmic protein NCK1 OS=Homo sapiens OX=9606 GN=NCK1	NCK1	42.864	13.042	9.3	3	4	2	1.893	3.0082e-07	6.90521	7.20594
Q15435	Protein phosphatase 1 regulatory subunit 7 OS=Homo sapiens OX=9606 GN=PPP1R7	PPP1R7	41.564	24.815	19.4	6	7	6	1.89	3.7017e-08	3.97229	6.54903
Q9NT22	EMILIN-3 OS=Homo sapiens OX=9606 GN=EMILIN3	EMILIN3	82.646	264.38	27.7	16	22	16	1.888	3.5636e-07	8.24077	6.33283
Q9GZP4	PITH domain-containing protein 1 OS=Homo sapiens OX=9606 GN=PITHD1	PITHD1	24.178	6.5604	17.1	4	5	4	1.888	1.1562e-08	5.61383	3.43629
Q99720	Sigma non-opioid intracellular receptor 1 OS=Homo sapiens OX=9606 GN=SIGMAR1	SIGMAR1	25.127	10.095	11.2	2	2	2	1.886	0.00020477	18.2777	10.5173
P40261	Nicotinamide N-methyltransferase OS=Homo sapiens OX=9606 GN=NNMT	NNMT	29.574	21.601	15.2	3	5	3	1.877	9.2192e-09	3.84352	4.98432
Q8TEQ6	Gem-associated protein 5 OS=Homo sapiens OX=9606 GN=GEMIN5	GEMIN5	168.59	8.3171	2.8	3	3	3	1.87	0.024361	31.0158	29.4203
P36969	Phospholipid hydroperoxide glutathione peroxidase OS=Homo sapiens OX=9606 GN=GPX4	GPX4	22.174	8.1171	12.7	2	2	2	1.868	1.8838e-05	9.87489	11.9842
P39748	Flap endonuclease 1 OS=Homo sapiens OX=9606 GN=FEN1	FEN1	42.592	11.211	8.2	2	2	2	1.861	2.4579e-05	10.7702	12.3558
A0A087WSZ0	Immunoglobulin kappa variable 1D-8 OS=Homo sapiens OX=9606 GN=IGKV1D-8	IGKV1D-8	12.837	3.1081	16.2	1	1	1	1.861	0.00163613	4.21511	17.5094
Q9NR46	Endophilin-B2 OS=Homo sapiens OX=9606 GN=SH3GLB2	SH3GLB2	43.973	4.2547	7.8	3	3	2	1.86	0.0076969	15.3171	19.4196
O14960	Leukocyte cell-derived chemotaxin-2 OS=Homo sapiens OX=9606 GN=LECT2	LECT2	16.39	15.405	21.2	2	4	2	1.859	1.4377e-09	4.66561	1.83708
Q969U7	Proteasome assembly chaperone 2 OS=Homo sapiens OX=9606 GN=PSMG2	PSMG2	29.396	2.9454	4.5	1	2	1	1.858	0.0034244	31.203	11.2549
P07737	Profilin-1 OS=Homo sapiens OX=9606 GN=PFN1	PFN1	15.054	121.87	63.6	7	21	7	1.858	1.5934e-05	12.3799	7.13189
P53004	Biliverdin reductase A OS=Homo sapiens OX=9606 GN=BLVRA	BLVRA	33.428	30.875	24.7	7	11	7	1.858	2.9784e-08	5.58826	4.67157
Q15042	Rab3 GTPase-activating protein catalytic subunit OS=Homo sapiens OX=9606 GN=RAB3GAP1	RAB3GAP1	110.52	6.419	3.7	2	2	2	1.842	1.88204e-05	10.6614	11.1581
Q96L92	Sorting nexin-27 OS=Homo sapiens OX=9606 GN=SNX27	SNX27	61.264	3.7677	3.5	2	2	2	1.842	4.7182e-07	5.61275	8.627
Q9NYU1	UDP-glucose:glycoprotein glucosyltransferase 2 OS=Homo sapiens OX=9606 GN=UGGT2	UGGT2	174.73	5.2316	2.7	4	4	2	1.84	0.00025992	16.7428	15.0359
Q9BVM4	Gamma-glutamylaminecyclotransferase OS=Homo sapiens OX=9606 GN=GGACT	GGACT	17.328	34.326	26.8	3	3	3	1.838	0.00046064	19.0776	15.9024
Q9Y5L0	Transportin-3 OS=Homo sapiens OX=9606 GN=TNPO3	TNPO3	104.2	5.6291	5.4	4	4	4	1.837	1.63727e-05	11.6844	8.27253
P15502	Elastin OS=Homo sapiens OX=9606 GN=ELN	ELN	68.468	5.9925	4.2	2	2	2	1.837	2.6195e-06	11.5627	5.47024
Q9UHB6	LIM domain and actin-binding protein 1 OS=Homo sapiens OX=9606 GN=LIMA1	LIMA1	85.225	18.34	4.5	2	3	2	1.83	0.00029798	17.7351	14.1264
Q2M2I8	AP2-associated protein kinase 1 OS=Homo sapiens OX=9606 GN=AAK1	AAK1	103.88	1.9622	1.2	1	1	1	1.825	0.060256	16.614	34.3961
Q86UX2	Inter-alpha-trypsin inhibitor heavy chain H5 OS=Homo sapiens OX=9606 GN=ITIH5	ITIH5	104.58	210.56	27.3	23	40	23	1.825	1.067e-08	4.82676	3.84194
P30049	ATP synthase subunit delta, mitochondrial OS=Homo sapiens OX=9606 GN=ATP5F1D	ATP5F1D	17.49	2.6491	5.4	1	1	1	1.822	0.032583	39.1313	3.85612
Q86SR1	Polypeptide N-acetylgalactosaminyltransferase 10 OS=Homo sapiens OX=9606 GN=GALNT10	GALNT10	68.991	6.1361	4.8	2	2	2	1.82	0.00038477	17.9964	13.1106
P42765	3-ketoacyl-CoA thiolase, mitochondrial OS=Homo sapiens OX=9606 GN=ACAA2	ACAA2	41.924	75.231	20.4	6	7	6	1.818	3.7133e-05	9.10004	13.0053
Q13043	Serine/threonine-protein kinase 4 OS=Homo sapiens OX=9606 GN=STK4	STK4	55.63	16.432	6.2	2	2	2	1.817	0.30382	53.3927	17.1422
P0DN76	Splicing factor U2AF 35 kDa subunit-like protein OS=Homo sapiens OX=9606 GN=U2AF1L5	U2AF1L5	27.872	18.912	24.2	6	7	6	1.812	9.7482e-05	14.7536	10.9222
P69891	Hemoglobin subunit gamma-1 OS=Homo sapiens OX=9606 GN=HBG1	HBG1	16.14	23.374	71.4	11	64	1	1.809	1.50924e-05	8.82615	10.9767
P50281	Matrix metalloproteinase-14 OS=Homo sapiens OX=9606 GN=MMP14	MMP14	65.893	17.182	11.7	7	7	7	1.803	6.4497e-08	5.33423	5.35475
P13798	Acylamino-acid-releasing enzyme OS=Homo sapiens OX=9606 GN=APEH	APEH	81.224	51.448	13.4	8	14	8	1.8	4.6241e-08	3.70911	6.43213
Q5T013	Putative hydroxypyruvate isomerase OS=Homo sapiens OX=9606 GN=HYI	HYI	30.405	9.0396	10.5	2	2	2	1.791	4.1465e-05	13.9262	8.46793
Q9UQE7	Structural maintenance of chromosomes protein 3 OS=Homo sapiens OX=9606 GN=SMC3	SMC3	141.54	24.555	4.9	5	5	5	1.788	5.9029e-07	8.86172	4.12778
P31937	3-hydroxyisobutyrate dehydrogenase, mitochondrial OS=Homo sapiens OX=9606 GN=HIBADH	HIBADH	35.329	9.9366	12.5	3	3	3	1.784	4.474e-05	15.4453	6.52345
P01034	Cystatin-C OS=Homo sapiens OX=9606 GN=CST3	CST3	15.799	52.485	37	4	8	4	1.783	1.0124e-09	2.60046	3.56412
O95965	Integrin beta-like protein 1 OS=Homo sapiens OX=9606 GN=ITGBL1	ITGBL1	53.921	63.825	20.9	9	11	9	1.781	4.9915e-09	3.17204	4.42783
O95197	Reticulon-3 OS=Homo sapiens OX=9606 GN=RTN3	RTN3	112.61	5.4988	1.1	1	2	1	1.775	5.4987e-07	5.61115	8.36769
Q96LD4	Tripartite motif-containing protein 47 OS=Homo sapiens OX=9606 GN=TRIM47	TRIM47	69.531	27.252	8.9	4	4	4	1.773	1.99991e-05	8.60652	11.7177
P11310	Medium-chain specific acyl-CoA dehydrogenase, mitochondrial OS=Homo sapiens OX=9606 GN=ACADM	ACADM	46.588	6.1341	7.1	3	4	3	1.762	1.469e-06	8.60751	7.15423
P14625	Endoplasmin OS=Homo sapiens OX=9606 GN=HSP90B1	HSP90B1	92.468	38.815	10.8	8	8	7	1.761	1.6635e-09	2.13497	4.11746
O75477	Erlin-1 OS=Homo sapiens OX=9606 GN=ERLIN1	ERLIN1	38.925	4.8976	14.5	5	9	2	1.759	7.9674e-05	15.9101	7.41013
Q05397	Focal adhesion kinase 1 OS=Homo sapiens OX=9606 GN=PTK2	PTK2	119.23	5.4474	2	2	2	2	1.757	0.00074021	17.6569	14.6933
Q9NX46	Poly(ADP-ribose) glycohydrolase ARH3 OS=Homo sapiens OX=9606 GN=ADPRHL2	ADPRHL2	38.946	22.062	12.9	3	3	3	1.755	0.00026212	17.3916	11.3339
Q6PCE3	Glucose 1,6-bisphosphate synthase OS=Homo sapiens OX=9606 GN=PGM2L1	PGM2L1	70.441	2.8524	3.7	2	2	2	1.755	3.0921e-06	8.80369	7.83354
Q9ULE6	Paladin OS=Homo sapiens OX=9606 GN=PALD1	PALD1	96.753	1.6583	1.2	1	2	1	1.752	4.6445e-06	9.26717	8.37763
Q8TEX9	Importin-4 OS=Homo sapiens OX=9606 GN=IPO4	IPO4	118.71	22.634	8	6	7	6	1.751	4.2831e-05	9.46774	12.4045
P23381	Tryptophan--tRNA ligase, cytoplasmic OS=Homo sapiens OX=9606 GN=WARS	WARS	53.165	18.214	9.6	3	5	3	1.74	0.00041797	17.3124	9.66108
Q96AT9	Ribulose-phosphate 3-epimerase OS=Homo sapiens OX=9606 GN=RPE	RPE	24.927	8.783	8.3	1	1	1	1.738	0.00029617	17.2454	11.5838
P36551	Oxygen-dependent coproporphyrinogen-III oxidase, mitochondrial OS=Homo sapiens OX=9606 GN=CPOX	CPOX	50.151	7.2055	5.3	2	2	2	1.737	6.2067e-05	14.1471	7.21097
P06132	Uroporphyrinogen decarboxylase OS=Homo sapiens OX=9606 GN=UROD	UROD	40.786	16.122	15.3	4	5	4	1.729	1.1382e-07	3.11487	7.15451
P26373	60S ribosomal protein L13 OS=Homo sapiens OX=9606 GN=RPL13	RPL13	24.261	5.178	10.4	2	3	2	1.726	1.7412e-05	8.75988	9.80664
Q9NXS2	Glutaminyl-peptide cyclotransferase-like protein OS=Homo sapiens OX=9606 GN=QPCTL	QPCTL	42.924	3.0172	5	3	3	3	1.726	2.7e-08	4.076	4.74291
P58215	Lysyl oxidase homolog 3 OS=Homo sapiens OX=9606 GN=LOXL3	LOXL3	83.166	307.15	32.9	18	30	18	1.722	3.3748e-09	3.48189	3.42026
O00203	AP-3 complex subunit beta-1 OS=Homo sapiens OX=9606 GN=AP3B1	AP3B1	121.32	6.2307	2.2	2	2	2	1.721	0.0037836	17.4927	17.4233
Q6XQN6	Nicotinate phosphoribosyltransferase OS=Homo sapiens OX=9606 GN=NAPRT	NAPRT	57.578	23.665	15.1	7	7	7	1.721	5.8772e-09	4.32992	2.91915
O14656	Torsin-1A OS=Homo sapiens OX=9606 GN=TOR1A	TOR1A	37.808	6.5536	7.8	2	2	2	1.714	0.0119598	28.0648	19.0122
Q96N66	Lysophospholipid acyltransferase 7 OS=Homo sapiens OX=9606 GN=MBOAT7	MBOAT7	52.764	1.9593	2.5	1	1	1	1.708	3.5296e-05	5.64083	12.6356
Q96S96	Phosphatidylethanolamine-binding protein 4 OS=Homo sapiens OX=9606 GN=PEBP4	PEBP4	25.733	5.5736	7.9	2	3	2	1.706	5.5108e-07	8.47659	3.85994
P30050	60S ribosomal protein L12 OS=Homo sapiens OX=9606 GN=RPL12	RPL12	17.818	122.44	63.6	8	16	8	1.701	1.4279e-07	5.92555	4.80362
Q9BRA2	Thioredoxin domain-containing protein 17 OS=Homo sapiens OX=9606 GN=TXNDC17	TXNDC17	13.941	21.277	30.1	3	3	3	1.699	3.6009e-06	8.58319	7.78031
P07205	Phosphoglycerate kinase 2 OS=Homo sapiens OX=9606 GN=PGK2	PGK2	44.796	-2	15.6	6	21	1	1.691	1.7529e-06	8.66439	5.151
Q8TE99	2-phosphoxylose phosphatase 1 OS=Homo sapiens OX=9606 GN=PXYLP1	PXYLP1	55.239	66.661	26	13	29	13	1.691	1.9649e-07	7.06271	3.30107
Q14019	Coactosin-like protein OS=Homo sapiens OX=9606 GN=COTL1	COTL1	15.945	60.496	42.3	6	7	6	1.689	1.53428e-05	9.81178	6.99476
O15212	Prefoldin subunit 6 OS=Homo sapiens OX=9606 GN=PFDN6	PFDN6	14.582	3.2404	9.3	1	1	1	1.687	0.000176127	14.153	7.74294
P27824	Calnexin OS=Homo sapiens OX=9606 GN=CANX	CANX	67.567	25.856	15.7	8	11	8	1.686	1.83071e-05	10.5324	7.67738
P21589	5'-nucleotidase OS=Homo sapiens OX=9606 GN=NT5E	NT5E	63.367	102.58	26.1	12	22	12	1.686	2.2567e-07	5.39742	5.77806
Q14118	Dystroglycan OS=Homo sapiens OX=9606 GN=DAG1	DAG1	97.44	31.909	5.4	4	4	4	1.682	1.99921e-05	4.91153	11.6464
Q9BZQ8	Protein Niban OS=Homo sapiens OX=9606 GN=FAM129A	FAM129A	103.13	11.003	6.2	5	5	5	1.681	0.0126801	22.5804	23.4937
Q9H479	Fructosamine-3-kinase OS=Homo sapiens OX=9606 GN=FN3K	FN3K	35.171	38.387	26.5	6	7	6	1.674	0.00110319	13.0291	4.02926
P51580	Thiopurine S-methyltransferase OS=Homo sapiens OX=9606 GN=TPMT	TPMT	28.18	3.8374	10.2	3	3	3	1.671	0.00032402	11.134	16.0816
P07099	Epoxide hydrolase 1 OS=Homo sapiens OX=9606 GN=EPHX1	EPHX1	52.948	35.54	15.6	6	8	6	1.665	4.4688e-05	9.86805	11.0331
Q8IZ83	Aldehyde dehydrogenase family 16 member A1 OS=Homo sapiens OX=9606 GN=ALDH16A1	ALDH16A1	85.126	36.691	7.6	5	6	5	1.66	0.000163262	9.55012	13.8399
O60565	Gremlin-1 OS=Homo sapiens OX=9606 GN=GREM1	GREM1	20.697	14.561	15.2	2	3	2	1.654	1.6651e-09	2.63711	3.10395
O00151	PDZ and LIM domain protein 1 OS=Homo sapiens OX=9606 GN=PDLIM1	PDLIM1	36.071	10.184	12.8	3	3	3	1.648	5.8216e-07	6.41792	5.49339
Q10471	Polypeptide N-acetylgalactosaminyltransferase 2 OS=Homo sapiens OX=9606 GN=GALNT2	GALNT2	64.732	111.9	32.2	17	24	17	1.646	1.371e-06	8.30258	4.72439
O00233	26S proteasome non-ATPase regulatory subunit 9 OS=Homo sapiens OX=9606 GN=PSMD9	PSMD9	24.682	29.969	24.2	5	6	5	1.645	2.6382e-06	8.2682	6.68733
Q9H1P3	Oxysterol-binding protein-related protein 2 OS=Homo sapiens OX=9606 GN=OSBPL2	OSBPL2	55.201	4.4391	7.3	2	2	2	1.644	0.006203	15.1801	16.6499
Q8NDZ4	Deleted in autism protein 1 OS=Homo sapiens OX=9606 GN=C3orf58	C3orf58	49.481	3.6714	4.7	2	3	2	1.644	1.78868e-05	11.2522	4.22938
P12429	Annexin A3 OS=Homo sapiens OX=9606 GN=ANXA3	ANXA3	36.375	6.0494	9	3	3	3	1.643	2.5291e-06	3.89829	10.1862
Q08623	Pseudouridine-5'-phosphatase OS=Homo sapiens OX=9606 GN=PUDP	PUDP	25.249	12.367	5.3	1	1	1	1.642	0.013619	32.9127	11.9448
Q9NQX7	Integral membrane protein 2C OS=Homo sapiens OX=9606 GN=ITM2C	ITM2C	30.223	2.2353	3.7	1	2	1	1.641	0.0020786	17.413	16.8237
O96008	Mitochondrial import receptor subunit TOM40 homolog OS=Homo sapiens OX=9606 GN=TOMM40	TOMM40	37.893	10.448	7.2	2	3	2	1.63	0.022776	32.0082	14.1636
Q12846	Syntaxin-4 OS=Homo sapiens OX=9606 GN=STX4	STX4	34.18	5.9424	7.4	2	2	2	1.626	2.4625e-05	6.49684	11.4653
Q8TAL6	Fin bud initiation factor homolog OS=Homo sapiens OX=9606 GN=FIBIN	FIBIN	24.273	17.001	18	3	4	3	1.625	0.0005237	12.5172	15.3997
P33316	Deoxyuridine 5'-triphosphate nucleotidohydrolase, mitochondrial OS=Homo sapiens OX=9606 GN=DUT	DUT	26.563	18.198	18.3	3	4	3	1.618	0.0033618	3.04371	16.324
Q16762	Thiosulfate sulfurtransferase OS=Homo sapiens OX=9606 GN=TST	TST	33.429	20.05	10.4	3	3	3	1.617	4.2519e-05	11.6307	6.29278
P20339	Ras-related protein Rab-5A OS=Homo sapiens OX=9606 GN=RAB5A	RAB5A	23.658	13.041	29.3	5	8	2	1.616	0.00018131	13.9281	8.45688
P16083	Ribosyldihydronicotinamide dehydrogenase [quinone] OS=Homo sapiens OX=9606 GN=NQO2	NQO2	25.918	24.68	22.9	5	7	5	1.616	0.00026274	10.9509	12.8492
Q9UKG1	DCC-interacting protein 13-alpha OS=Homo sapiens OX=9606 GN=APPL1	APPL1	79.663	17.981	7.2	5	5	4	1.613	0.00145945	12.444	3.74658
P62273	40S ribosomal protein S29 OS=Homo sapiens OX=9606 GN=RPS29	RPS29	6.6767	4.3031	32.1	2	3	2	1.611	2.7444e-06	9.68542	3.35726
P21741	Midkine OS=Homo sapiens OX=9606 GN=MDK	MDK	15.585	43.131	18.2	3	3	3	1.608	3.8258e-08	4.71213	3.37579
Q9BXF6	Rab11 family-interacting protein 5 OS=Homo sapiens OX=9606 GN=RAB11FIP5	RAB11FIP5	70.414	7.6813	3.7	2	2	2	1.603	0.00188389	12.1725	17.5258
Q9Y608	Leucine-rich repeat flightless-interacting protein 2 OS=Homo sapiens OX=9606 GN=LRRFIP2	LRRFIP2	82.17	3.3389	1.8	1	1	1	1.603	6.0564e-05	8.89253	10.8969
P28300	Protein-lysine 6-oxidase OS=Homo sapiens OX=9606 GN=LOX	LOX	46.944	152.2	39.3	13	19	13	1.601	8.3078e-07	6.39239	5.29365
Q93008	Probable ubiquitin carboxyl-terminal hydrolase FAF-X OS=Homo sapiens OX=9606 GN=USP9X	USP9X	292.28	15.866	2	5	6	5	1.598	0.000181312	13.9789	8.30183
P41222	Prostaglandin-H2 D-isomerase OS=Homo sapiens OX=9606 GN=PTGDS	PTGDS	21.029	15.144	24.7	4	6	4	1.597	1.756e-05	10.4161	3.84233
Q92769	Histone deacetylase 2 OS=Homo sapiens OX=9606 GN=HDAC2	HDAC2	55.364	11.246	8.4	3	3	1	1.596	2.1341e-05	8.60526	8.87639
Q9BQE3	Tubulin alpha-1C chain OS=Homo sapiens OX=9606 GN=TUBA1C	TUBA1C	49.895	41.572	55.9	19	62	2	1.593	0.00134451	11.5746	18.7281
P10619	Lysosomal protective protein OS=Homo sapiens OX=9606 GN=CTSA	CTSA	54.465	13.97	10.8	5	7	5	1.591	4.157e-06	8.78848	5.59948
Q9NRN5	Olfactomedin-like protein 3 OS=Homo sapiens OX=9606 GN=OLFML3	OLFML3	46.01	59.586	32.3	9	17	9	1.591	1.3262e-07	4.61484	4.70441
Q96A26	Protein FAM162A OS=Homo sapiens OX=9606 GN=FAM162A	FAM162A	17.342	7.5782	7.1	1	2	1	1.589	1.7853e-06	7.90137	4.01635
O43181	NADH dehydrogenase [ubiquinone] iron-sulfur protein 4, mitochondrial OS=Homo sapiens OX=9606 GN=NDUFS4	NDUFS4	20.108	5.6683	8.6	1	1	1	1.586	0.0040955	16.9074	1.71385
P21333	Filamin-A OS=Homo sapiens OX=9606 GN=FLNA	FLNA	280.74	323.31	46.1	86	153	77	1.586	4.1321e-06	3.30738	1.04592
P98095	Fibulin-2 OS=Homo sapiens OX=9606 GN=FBLN2	FBLN2	126.57	22.12	5	5	5	5	1.585	1.4104e-07	5.72096	3.21727
Q6PGP7	Tetratricopeptide repeat protein 37 OS=Homo sapiens OX=9606 GN=TTC37	TTC37	175.48	7.6741	1.7	2	2	2	1.577	0.0032423	22.6069	7.56782
P02585	Troponin C, skeletal muscle OS=Homo sapiens OX=9606 GN=TNNC2	TNNC2	18.122	13.485	37.5	5	5	4	1.576	2.4881e-05	8.81576	7.9853
Q9HD20	Manganese-transporting ATPase 13A1 OS=Homo sapiens OX=9606 GN=ATP13A1	ATP13A1	132.95	21.652	8.8	8	9	8	1.575	9.7429e-05	12.9362	4.78459
P21291	Cysteine and glycine-rich protein 1 OS=Homo sapiens OX=9606 GN=CSRP1	CSRP1	20.567	65.743	37.8	5	10	5	1.574	0.000155294	10.3899	10.5685
Q9BTZ2	Dehydrogenase/reductase SDR family member 4 OS=Homo sapiens OX=9606 GN=DHRS4	DHRS4	29.537	2.1401	3.6	1	1	1	1.568	8.715e-07	6.56679	5.16392
Q16629	Serine/arginine-rich splicing factor 7 OS=Homo sapiens OX=9606 GN=SRSF7	SRSF7	27.366	11.573	21	5	9	4	1.568	8.1434e-07	6.07742	5.08743
Q96A32	Myosin regulatory light chain 2, skeletal muscle isoform OS=Homo sapiens OX=9606 GN=MYLPF	MYLPF	19.014	26.977	26	3	3	3	1.56	0.00128394	17.9177	7.55428
Q9UNN5	FAS-associated factor 1 OS=Homo sapiens OX=9606 GN=FAF1	FAF1	73.953	2.5724	1.8	1	1	1	1.56	0.0037202	15.1465	17.4733
P05230	Fibroblast growth factor 1 OS=Homo sapiens OX=9606 GN=FGF1	FGF1	17.459	1.6937	7.7	1	2	1	1.558	0.046518	25.8744	18.6488
P68402	Platelet-activating factor acetylhydrolase IB subunit beta OS=Homo sapiens OX=9606 GN=PAFAH1B2	PAFAH1B2	25.569	11.289	11.8	2	3	2	1.556	1.2022e-07	4.1738	4.56602
P09467	Fructose-1,6-bisphosphatase 1 OS=Homo sapiens OX=9606 GN=FBP1	FBP1	36.842	10.086	9.8	2	2	2	1.554	1.80702e-05	8.38127	6.50798
Q9UMX0	Ubiquilin-1 OS=Homo sapiens OX=9606 GN=UBQLN1	UBQLN1	62.518	49.685	12.2	5	5	2	1.552	1.5736e-06	5.71564	6.36218
Q9BQB6	Vitamin K epoxide reductase complex subunit 1 OS=Homo sapiens OX=9606 GN=VKORC1	VKORC1	18.234	25.547	8	1	2	1	1.551	0.00118338	14.8323	12.7186
P27338	Amine oxidase [flavin-containing] B OS=Homo sapiens OX=9606 GN=MAOB	MAOB	58.762	16.653	11.5	5	5	5	1.55	0.00055975	12.1124	12.9103
Q9UBR2	Cathepsin Z OS=Homo sapiens OX=9606 GN=CTSZ	CTSZ	33.868	57.977	18.5	5	10	5	1.549	1.2207e-06	6.9701	4.28036
O94769	Extracellular matrix protein 2 OS=Homo sapiens OX=9606 GN=ECM2	ECM2	79.788	114.42	22	11	15	11	1.548	0.00058211	9.70938	1.96024
P00746	Complement factor D OS=Homo sapiens OX=9606 GN=CFD	CFD	27.033	178.39	48.2	9	18	9	1.547	4.5091e-07	6.33564	3.48785
Q9UBG0	C-type mannose receptor 2 OS=Homo sapiens OX=9606 GN=MRC2	MRC2	166.67	26.91	4.3	5	6	5	1.543	9.1655e-07	7.43841	2.55333
P28676	Grancalcin OS=Homo sapiens OX=9606 GN=GCA	GCA	24.01	8.6881	12	3	3	3	1.542	6.3955e-07	4.78352	5.94807
P36543	V-type proton ATPase subunit E 1 OS=Homo sapiens OX=9606 GN=ATP6V1E1	ATP6V1E1	26.145	14.219	19.9	4	7	4	1.538	0.000116601	10.0529	9.15524
Q9BWS9	Chitinase domain-containing protein 1 OS=Homo sapiens OX=9606 GN=CHID1	CHID1	44.94	86.745	20.9	8	12	8	1.538	1.83401e-05	6.35814	8.33496
Q9NX40	OCIA domain-containing protein 1 OS=Homo sapiens OX=9606 GN=OCIAD1	OCIAD1	27.626	2.6119	4.5	1	1	1	1.53	0.00108497	14.1858	11.7708
Q14353	Guanidinoacetate N-methyltransferase OS=Homo sapiens OX=9606 GN=GAMT	GAMT	26.318	6.2906	14.8	2	2	2	1.529	1.72338e-05	6.88646	7.55892
O43772	Mitochondrial carnitine/acylcarnitine carrier protein OS=Homo sapiens OX=9606 GN=SLC25A20	SLC25A20	32.943	2.425	3	1	2	1	1.526	0.00084123	12.4688	12.9091
P06280	Alpha-galactosidase A OS=Homo sapiens OX=9606 GN=GLA	GLA	48.766	8.5891	5.1	2	3	2	1.524	0.000115151	12.1444	5.12986
O75112	LIM domain-binding protein 3 OS=Homo sapiens OX=9606 GN=LDB3	LDB3	77.134	7.9387	4.7	3	3	3	1.519	3.624e-05	8.60186	6.4532
P17931	Galectin-3 OS=Homo sapiens OX=9606 GN=LGALS3	LGALS3	26.152	65.827	22.4	5	8	5	1.51	6.3015e-05	5.15767	1.27372
Q9UBX1	Cathepsin F OS=Homo sapiens OX=9606 GN=CTSF	CTSF	53.365	21.569	8.9	4	5	4	1.508	6.5769e-07	5.68165	4.35884
P21980	Protein-glutamine gamma-glutamyltransferase 2 OS=Homo sapiens OX=9606 GN=TGM2	TGM2	77.328	152.28	24.5	15	32	15	1.506	1.0091e-07	4.86664	2.5584
Q9P2E5	Chondroitin sulfate glucuronyltransferase OS=Homo sapiens OX=9606 GN=CHPF2	CHPF2	85.947	23.024	2.1	1	1	1	1.505	0.028479	30.0285	18.3939
P04062	Glucosylceramidase OS=Homo sapiens OX=9606 GN=GBA	GBA	59.716	102.38	12.3	7	8	7	1.493	4.1336e-08	3.14849	3.78605
Q9HAB8	Phosphopantothenate--cysteine ligase OS=Homo sapiens OX=9606 GN=PPCS	PPCS	34.005	11.048	11.9	4	4	4	1.491	2.4837e-05	9.4542	4.65677
Q9Y3A3	MOB-like protein phocein OS=Homo sapiens OX=9606 GN=MOB4	MOB4	26.032	9.6842	12.9	2	2	2	1.491	4.1738e-06	7.40108	4.99148
O14653	Golgi SNAP receptor complex member 2 OS=Homo sapiens OX=9606 GN=GOSR2	GOSR2	24.775	3.0773	5.2	1	1	1	1.49	0.0006995	14.2259	7.84141
P24723	Protein kinase C eta type OS=Homo sapiens OX=9606 GN=PRKCH	PRKCH	77.828	1.7859	1.2	1	2	1	1.49	1.534e-05	8.46814	4.10349
Q8WUD1	Ras-related protein Rab-2B OS=Homo sapiens OX=9606 GN=RAB2B	RAB2B	24.214	4.9952	37.5	8	20	2	1.484	1.615e-06	3.79848	6.84669
Q9BST9	Rhotekin OS=Homo sapiens OX=9606 GN=RTKN	RTKN	62.667	3.5369	3.2	2	2	2	1.483	0.00023808	9.19612	11.0356
P25786	Proteasome subunit alpha type-1 OS=Homo sapiens OX=9606 GN=PSMA1	PSMA1	29.555	27.384	22.8	6	14	6	1.482	6.2677e-05	9.37552	6.54838
Q9H336	Cysteine-rich secretory protein LCCL domain-containing 1 OS=Homo sapiens OX=9606 GN=CRISPLD1	CRISPLD1	56.888	34.661	8.6	3	3	3	1.48	0.007617	22.7172	11.1559
O43920	NADH dehydrogenase [ubiquinone] iron-sulfur protein 5 OS=Homo sapiens OX=9606 GN=NDUFS5	NDUFS5	12.517	2.6334	11.3	1	1	1	1.479	0.0158168	24.6645	10.1565
O75306	NADH dehydrogenase [ubiquinone] iron-sulfur protein 2, mitochondrial OS=Homo sapiens OX=9606 GN=NDUFS2	NDUFS2	52.545	7.9097	2.6	1	2	1	1.479	1.87649e-05	7.38395	5.93058
Q15172	Serine/threonine-protein phosphatase 2A 56 kDa regulatory subunit alpha isoform OS=Homo sapiens OX=9606 GN=PPP2R5A	PPP2R5A	56.193	2.3633	2.7	1	1	1	1.472	0.00145975	12.2436	13.8193
Q9H4Z3	Phosphorylated CTD-interacting factor 1 OS=Homo sapiens OX=9606 GN=PCIF1	PCIF1	80.669	2.7674	3.6	2	2	2	1.471	1.78442e-05	7.07508	6.08076
Q9HBL8	NmrA-like family domain-containing protein 1 OS=Homo sapiens OX=9606 GN=NMRAL1	NMRAL1	33.344	4.4148	6.7	2	2	2	1.469	0.00150085	15.1645	8.94264
P25686	DnaJ homolog subfamily B member 2 OS=Homo sapiens OX=9606 GN=DNAJB2	DNAJB2	35.58	4.0011	4.3	1	1	1	1.467	7.5642e-05	9.57274	6.12716
Q92890	Ubiquitin recognition factor in ER-associated degradation protein 1 OS=Homo sapiens OX=9606 GN=UFD1	UFD1	34.5	14.657	18.6	5	5	5	1.463	0.00186217	10.4914	16.2765
P00390	Glutathione reductase, mitochondrial OS=Homo sapiens OX=9606 GN=GSR	GSR	56.256	39.463	15.1	6	7	6	1.462	0.0015754	14.2379	9.37573
P49746	Thrombospondin-3 OS=Homo sapiens OX=9606 GN=THBS3	THBS3	104.2	103.34	22.1	18	30	15	1.459	0.00029596	6.89037	1.39128
O95834	Echinoderm microtubule-associated protein-like 2 OS=Homo sapiens OX=9606 GN=EML2	EML2	70.678	16.544	8.9	5	5	5	1.456	0.000176229	8.87779	9.25724
O00142	Thymidine kinase 2, mitochondrial OS=Homo sapiens OX=9606 GN=TK2	TK2	31.004	1.9236	6.4	2	2	2	1.455	0.000176647	6.59928	11.1377
Q8IY17	Neuropathy target esterase OS=Homo sapiens OX=9606 GN=PNPLA6	PNPLA6	149.99	2.9456	0.9	1	1	1	1.451	0.028562	25.4784	15.5777
Q6JBY9	CapZ-interacting protein OS=Homo sapiens OX=9606 GN=RCSD1	RCSD1	44.503	16.225	7.2	2	2	2	1.451	0.000116772	7.30889	9.27686
Q9NZ32	Actin-related protein 10 OS=Homo sapiens OX=9606 GN=ACTR10	ACTR10	46.306	8.0293	4.8	1	1	1	1.449	2.2348e-05	4.28335	8.76573
Q86Y82	Syntaxin-12 OS=Homo sapiens OX=9606 GN=STX12	STX12	31.642	11.102	14.1	3	4	3	1.447	0.159678	36.1532	6.04891
P34059	N-acetylgalactosamine-6-sulfatase OS=Homo sapiens OX=9606 GN=GALNS	GALNS	58.025	27.194	6.3	3	5	2	1.447	0.040723	28.3723	11.8844
Q14254	Flotillin-2 OS=Homo sapiens OX=9606 GN=FLOT2	FLOT2	47.064	12.287	11.9	4	4	4	1.447	2.3249e-05	7.69998	5.56517
P52907	F-actin-capping protein subunit alpha-1 OS=Homo sapiens OX=9606 GN=CAPZA1	CAPZA1	32.922	220.39	41.3	7	14	6	1.444	1.91938e-05	7.2991	5.02942
Q53RD9	Fibulin-7 OS=Homo sapiens OX=9606 GN=FBLN7	FBLN7	47.375	68.914	31.2	13	27	13	1.444	2.1351e-06	6.52836	3.1717
Q9NY33	Dipeptidyl peptidase 3 OS=Homo sapiens OX=9606 GN=DPP3	DPP3	82.588	55.912	16.3	9	9	9	1.444	6.0855e-05	5.75958	9.17748
P07948	Tyrosine-protein kinase Lyn OS=Homo sapiens OX=9606 GN=LYN	LYN	58.573	6.8988	6.4	3	4	2	1.443	0.00085962	11.4177	11.2023
Q9NP58	ATP-binding cassette sub-family B member 6, mitochondrial OS=Homo sapiens OX=9606 GN=ABCB6	ABCB6	93.884	53.116	10.3	6	7	6	1.443	1.65717e-05	6.37638	5.99064
P22061	Protein-L-isoaspartate(D-aspartate) O-methyltransferase OS=Homo sapiens OX=9606 GN=PCMT1	PCMT1	24.636	108.09	55.5	9	19	9	1.44	4.2488e-07	5.34859	2.88173
P43304	Glycerol-3-phosphate dehydrogenase, mitochondrial OS=Homo sapiens OX=9606 GN=GPD2	GPD2	80.852	5.377	2.1	1	1	1	1.438	0.083279	37.2623	15.334
Q6ZMI0	Protein phosphatase 1 regulatory subunit 21 OS=Homo sapiens OX=9606 GN=PPP1R21	PPP1R21	88.313	8.3554	5.6	3	3	3	1.433	9.745e-05	10.2056	4.09171
Q96RP9	Elongation factor G, mitochondrial OS=Homo sapiens OX=9606 GN=GFM1	GFM1	83.471	1.7338	1.2	1	1	1	1.432	1.6818e-07	4.22889	3.11162
Q9NZ01	Very-long-chain enoyl-CoA reductase OS=Homo sapiens OX=9606 GN=TECR	TECR	36.034	8.4718	8.8	3	3	3	1.428	0.000444	11.5431	5.64182
P04792	Heat shock protein beta-1 OS=Homo sapiens OX=9606 GN=HSPB1	HSPB1	22.782	57.102	47.8	10	17	10	1.428	2.3889e-05	8.16774	4.21449
Q9NR28	Diablo homolog, mitochondrial OS=Homo sapiens OX=9606 GN=DIABLO	DIABLO	27.131	2.6908	4.2	1	1	1	1.428	4.4036e-06	5.50244	5.60231
P37198	Nuclear pore glycoprotein p62 OS=Homo sapiens OX=9606 GN=NUP62	NUP62	53.254	14.771	4.6	3	3	3	1.426	0.00025522	10.8667	7.09016
P29992	Guanine nucleotide-binding protein subunit alpha-11 OS=Homo sapiens OX=9606 GN=GNA11	GNA11	42.123	27.659	21.4	7	9	4	1.419	4.4056e-05	8.08807	5.62941
P11047	Laminin subunit gamma-1 OS=Homo sapiens OX=9606 GN=LAMC1	LAMC1	177.6	43.201	3.4	4	5	4	1.416	0.0050584	16.4124	11.8869
Q9P1F3	Costars family protein ABRACL OS=Homo sapiens OX=9606 GN=ABRACL	ABRACL	9.0564	3.8116	16	1	3	1	1.415	0.021281	18.381	20.8464
Q9UMY4	Sorting nexin-12 OS=Homo sapiens OX=9606 GN=SNX12	SNX12	19.73	6.8892	15.1	3	3	2	1.415	9.6846e-05	10.685	3.69418
Q02543	60S ribosomal protein L18a OS=Homo sapiens OX=9606 GN=RPL18A	RPL18A	20.762	18.313	25.6	4	6	4	1.412	0.0053218	18.4027	9.19737
P35611	Alpha-adducin OS=Homo sapiens OX=9606 GN=ADD1	ADD1	80.954	27.737	10.3	6	6	5	1.408	1.6727e-07	4.2574	2.6559
P41240	Tyrosine-protein kinase CSK OS=Homo sapiens OX=9606 GN=CSK	CSK	50.704	18.814	8.4	3	4	3	1.406	0.0050561	16.888	9.53797
O00743	Serine/threonine-protein phosphatase 6 catalytic subunit OS=Homo sapiens OX=9606 GN=PPP6C	PPP6C	35.144	10.21	10.5	3	3	3	1.398	9.6064e-05	9.27541	3.93795
Q5VW32	BRO1 domain-containing protein BROX OS=Homo sapiens OX=9606 GN=BROX	BROX	46.476	7.6283	8.3	3	6	3	1.397	0.0026413	9.09925	15.2207
P98082	Disabled homolog 2 OS=Homo sapiens OX=9606 GN=DAB2	DAB2	82.447	6.2066	3.8	3	4	3	1.392	0.00045902	12.0807	3.94376
P31939	Bifunctional purine biosynthesis protein PURH OS=Homo sapiens OX=9606 GN=ATIC	ATIC	64.615	84.493	30.6	14	22	14	1.392	3.4155e-08	3.121	2.36155
O00273	DNA fragmentation factor subunit alpha OS=Homo sapiens OX=9606 GN=DFFA	DFFA	36.521	19.008	19	5	6	5	1.39	0.00169764	12.4584	9.91669
Q6PCB0	von Willebrand factor A domain-containing protein 1 OS=Homo sapiens OX=9606 GN=VWA1	VWA1	46.804	64.915	17.5	6	10	6	1.389	0.02758	21.7408	4.93227
P48745	Protein NOV homolog OS=Homo sapiens OX=9606 GN=NOV	NOV	39.162	9.5266	10.1	3	4	3	1.389	0.000117739	9.95249	3.84321
Q00535	Cyclin-dependent-like kinase 5 OS=Homo sapiens OX=9606 GN=CDK5	CDK5	33.304	3.8775	12	4	6	3	1.386	0.00155764	11.3313	10.7353
O75534	Cold shock domain-containing protein E1 OS=Homo sapiens OX=9606 GN=CSDE1	CSDE1	88.884	24.201	9	6	6	6	1.385	0.005724	15.2893	10.8137
P21281	V-type proton ATPase subunit B, brain isoform OS=Homo sapiens OX=9606 GN=ATP6V1B2	ATP6V1B2	56.5	45.219	23.3	10	11	10	1.385	0.0058588	13.2485	2.43583
P36955	Pigment epithelium-derived factor OS=Homo sapiens OX=9606 GN=SERPINF1	SERPINF1	46.312	183.57	49.8	17	52	17	1.385	4.1432e-07	5.08396	1.79022
P05089	Arginase-1 OS=Homo sapiens OX=9606 GN=ARG1	ARG1	34.735	23.115	20.8	6	8	6	1.383	4.4026e-05	7.89515	4.40646
Q9H7D7	WD repeat-containing protein 26 OS=Homo sapiens OX=9606 GN=WDR26	WDR26	72.123	2.7221	2.9	2	2	2	1.379	9.7895e-07	2.92261	5.15979
P31930	Cytochrome b-c1 complex subunit 1, mitochondrial OS=Homo sapiens OX=9606 GN=UQCRC1	UQCRC1	52.645	80.26	12.1	4	5	4	1.378	0.131978	27.4389	26.2708
P02511	Alpha-crystallin B chain OS=Homo sapiens OX=9606 GN=CRYAB	CRYAB	20.159	13.286	18.9	3	7	3	1.378	1.70064e-05	6.30759	4.22643
Q9Y2E5	Epididymis-specific alpha-mannosidase OS=Homo sapiens OX=9606 GN=MAN2B2	MAN2B2	113.98	6.8073	2.6	2	2	2	1.376	0.0041421	11.1033	3.44958
Q9UJZ1	Stomatin-like protein 2, mitochondrial OS=Homo sapiens OX=9606 GN=STOML2	STOML2	38.534	9.4839	9	2	2	2	1.375	0.00159881	13.0666	7.20897
Q99470	Stromal cell-derived factor 2 OS=Homo sapiens OX=9606 GN=SDF2	SDF2	23.026	11.318	13.7	3	3	3	1.374	0.043685	21.7386	18.1923
O43172	U4/U6 small nuclear ribonucleoprotein Prp4 OS=Homo sapiens OX=9606 GN=PRPF4	PRPF4	58.449	5.5614	3.1	1	2	1	1.373	0.0035645	13.6373	9.33502
Q53GG5	PDZ and LIM domain protein 3 OS=Homo sapiens OX=9606 GN=PDLIM3	PDLIM3	39.232	19.718	8.2	2	2	2	1.372	0.0055393	14.0945	12.2236
P19105	Myosin regulatory light chain 12A OS=Homo sapiens OX=9606 GN=MYL12A	MYL12A	19.794	59.164	49.7	6	15	2	1.365	6.0586e-05	7.74955	4.53948
Q9UEW8	STE20/SPS1-related proline-alanine-rich protein kinase OS=Homo sapiens OX=9606 GN=STK39	STK39	59.473	21.553	15.6	7	9	4	1.362	8.4743e-05	8.29969	4.56023
P98179	RNA-binding protein 3 OS=Homo sapiens OX=9606 GN=RBM3	RBM3	17.17	4.9411	12.7	2	2	2	1.361	2.1512e-05	6.99906	3.813
Q6IBS0	Twinfilin-2 OS=Homo sapiens OX=9606 GN=TWF2	TWF2	39.548	35.133	29.2	8	11	6	1.355	0.00033509	8.7438	6.85348
O00154	Cytosolic acyl coenzyme A thioester hydrolase OS=Homo sapiens OX=9606 GN=ACOT7	ACOT7	41.796	25.282	15.5	4	4	4	1.353	0.029961	20.4232	3.85634
P51570	Galactokinase OS=Homo sapiens OX=9606 GN=GALK1	GALK1	42.272	36.928	19.1	7	9	7	1.353	3.0416e-06	5.37009	3.5759
P46783	40S ribosomal protein S10 OS=Homo sapiens OX=9606 GN=RPS10	RPS10	18.898	23.696	34.5	6	11	6	1.352	3.9188e-05	5.8032	6.09503
Q96C23	Aldose 1-epimerase OS=Homo sapiens OX=9606 GN=GALM	GALM	37.765	34.003	26.3	6	8	6	1.346	0.00034451	6.66626	8.95822
O60749	Sorting nexin-2 OS=Homo sapiens OX=9606 GN=SNX2	SNX2	58.47	38.565	19.1	9	12	7	1.346	2.171e-05	4.37679	6.31608
P09543	2',3'-cyclic-nucleotide 3'-phosphodiesterase OS=Homo sapiens OX=9606 GN=CNP	CNP	47.578	21.264	12.8	5	6	5	1.345	0.004298	12.3406	12.1665
Q9BXW6	Oxysterol-binding protein-related protein 1 OS=Homo sapiens OX=9606 GN=OSBPL1A	OSBPL1A	108.47	13.613	5.5	4	4	4	1.343	0.032741	19.1803	14.897
Q16836	Hydroxyacyl-coenzyme A dehydrogenase, mitochondrial OS=Homo sapiens OX=9606 GN=HADH	HADH	34.293	6.3171	6.7	2	3	2	1.342	0.007519	10.7506	14.8565
P51571	Translocon-associated protein subunit delta OS=Homo sapiens OX=9606 GN=SSR4	SSR4	18.998	78.561	30.6	4	8	4	1.341	0.00019786	5.77057	8.44149
P53041	Serine/threonine-protein phosphatase 5 OS=Homo sapiens OX=9606 GN=PPP5C	PPP5C	56.878	27.076	16.2	8	12	8	1.339	0.0095017	16.4406	8.50374
P15848	Arylsulfatase B OS=Homo sapiens OX=9606 GN=ARSB	ARSB	59.687	16.651	8.6	4	5	4	1.339	0.0040193	10.2126	12.5791
P51452	Dual specificity protein phosphatase 3 OS=Homo sapiens OX=9606 GN=DUSP3	DUSP3	20.478	20.123	29.2	4	4	4	1.335	0.000101901	6.417	6.52275
Q96FJ2	Dynein light chain 2, cytoplasmic OS=Homo sapiens OX=9606 GN=DYNLL2	DYNLL2	10.35	23.218	44.9	3	4	2	1.334	0.0115385	13.7953	4.21082
O95487	Protein transport protein Sec24B OS=Homo sapiens OX=9606 GN=SEC24B	SEC24B	137.42	12.149	1.9	2	2	2	1.333	0.185305	38.9122	11.8581
Q9Y5K8	V-type proton ATPase subunit D OS=Homo sapiens OX=9606 GN=ATP6V1D	ATP6V1D	28.262	5.456	9.3	2	3	2	1.333	0.00118022	10.9798	7.39015
P00367	Glutamate dehydrogenase 1, mitochondrial OS=Homo sapiens OX=9606 GN=GLUD1	GLUD1	61.397	59.706	31.4	14	16	14	1.333	0.00027821	8.50041	5.78275
Q13813	Spectrin alpha chain, non-erythrocytic 1 OS=Homo sapiens OX=9606 GN=SPTAN1	SPTAN1	284.54	191.54	15.7	32	37	32	1.333	2.3929e-06	4.59865	3.69591
O60936	Nucleolar protein 3 OS=Homo sapiens OX=9606 GN=NOL3	NOL3	22.629	14.592	23.1	3	3	3	1.332	0.0179418	14.5466	15.3942
Q9NSE4	Isoleucine--tRNA ligase, mitochondrial OS=Homo sapiens OX=9606 GN=IARS2	IARS2	113.79	32.52	8.2	7	7	7	1.332	0.00042274	6.67751	8.71929
Q13596	Sorting nexin-1 OS=Homo sapiens OX=9606 GN=SNX1	SNX1	59.069	47.061	23	11	13	9	1.331	8.1957e-05	3.01304	8.25538
Q92692	Nectin-2 OS=Homo sapiens OX=9606 GN=NECTIN2	NECTIN2	57.741	3.4137	2.2	1	1	1	1.329	0.152282	26.1379	22.2846
Q96EE3	Nucleoporin SEH1 OS=Homo sapiens OX=9606 GN=SEH1L	SEH1L	39.648	16.125	13.1	4	4	4	1.329	0.00040435	4.82074	9.99983
P62837	Ubiquitin-conjugating enzyme E2 D2 OS=Homo sapiens OX=9606 GN=UBE2D2	UBE2D2	16.735	5.1188	12.2	2	5	1	1.328	4.0025e-05	5.74922	5.07273
O15145	Actin-related protein 2/3 complex subunit 3 OS=Homo sapiens OX=9606 GN=ARPC3	ARPC3	20.546	23.923	17.4	3	5	3	1.328	2.298e-06	4.62952	3.67123
Q04725	Transducin-like enhancer protein 2 OS=Homo sapiens OX=9606 GN=TLE2	TLE2	79.84	3.5387	1.5	1	1	1	1.328	0.0064364	3.42249	11.3647
Q8IU81	Interferon regulatory factor 2-binding protein 1 OS=Homo sapiens OX=9606 GN=IRF2BP1	IRF2BP1	61.687	1.822	5.8	3	3	3	1.326	0.173564	36.7752	9.02325
Q9BT78	COP9 signalosome complex subunit 4 OS=Homo sapiens OX=9606 GN=COPS4	COPS4	46.268	47.063	30.8	9	10	9	1.326	0.002837	11.1206	9.59065
P61221	ATP-binding cassette sub-family E member 1 OS=Homo sapiens OX=9606 GN=ABCE1	ABCE1	67.314	34.933	10	5	6	5	1.325	0.00083697	9.57908	8.28623
Q9NZU5	LIM and cysteine-rich domains protein 1 OS=Homo sapiens OX=9606 GN=LMCD1	LMCD1	40.832	34.651	24.1	8	10	8	1.325	0.00063969	7.90798	8.59907
Q13948	Protein CASP OS=Homo sapiens OX=9606 GN=CUX1	CUX1	77.454	12.494	7.8	5	6	5	1.321	0.2591	30.6874	7.561
P14324	Farnesyl pyrophosphate synthase OS=Homo sapiens OX=9606 GN=FDPS	FDPS	48.275	44.318	12.4	5	8	5	1.32	2.323e-05	6.46711	3.33247
P46019	Phosphorylase b kinase regulatory subunit alpha, liver isoform OS=Homo sapiens OX=9606 GN=PHKA2	PHKA2	138.41	13.028	2.3	2	2	2	1.318	0.085518	24.6165	6.33767
P02462	Collagen alpha-1(IV) chain OS=Homo sapiens OX=9606 GN=COL4A1	COL4A1	160.61	20.103	2.3	3	6	3	1.317	0.026515	18.0094	10.0869
P54578	Ubiquitin carboxyl-terminal hydrolase 14 OS=Homo sapiens OX=9606 GN=USP14	USP14	56.068	91.088	34.8	16	20	16	1.317	0.00086312	9.27439	7.35865
Q01995	Transgelin OS=Homo sapiens OX=9606 GN=TAGLN	TAGLN	22.611	53.947	38.8	7	11	6	1.316	1.94244e-05	5.49339	3.94333
O75391	Sperm-associated antigen 7 OS=Homo sapiens OX=9606 GN=SPAG7	SPAG7	26.034	2.8728	10.1	2	2	2	1.315	0.0125977	15.3723	8.35021
P52209	6-phosphogluconate dehydrogenase, decarboxylating OS=Homo sapiens OX=9606 GN=PGD	PGD	53.139	151.72	38.7	17	29	17	1.315	1.81027e-05	4.9619	4.30594
O14618	Copper chaperone for superoxide dismutase OS=Homo sapiens OX=9606 GN=CCS	CCS	29.04	12.802	11.3	3	4	3	1.313	0.0033982	9.6463	2.11904
Q5KU26	Collectin-12 OS=Homo sapiens OX=9606 GN=COLEC12	COLEC12	81.514	2.196	1.9	2	2	2	1.311	0.000179471	7.13492	5.45379
P08572	Collagen alpha-2(IV) chain OS=Homo sapiens OX=9606 GN=COL4A2	COL4A2	167.55	48.615	6.7	9	10	9	1.311	1.56023e-05	4.44119	4.50422
Q8IYS2	Uncharacterized protein KIAA2013 OS=Homo sapiens OX=9606 GN=KIAA2013	KIAA2013	69.156	11.099	5.8	4	4	4	1.308	0.0083385	11.6472	3.45224
Q9Y240	C-type lectin domain family 11 member A OS=Homo sapiens OX=9606 GN=CLEC11A	CLEC11A	35.694	27.069	30	9	11	9	1.307	0.0037426	13.1601	5.87352
P12955	Xaa-Pro dipeptidase OS=Homo sapiens OX=9606 GN=PEPD	PEPD	54.548	23.476	14.8	7	7	7	1.307	5.781e-05	6.15219	4.71274
P49748	Very long-chain specific acyl-CoA dehydrogenase, mitochondrial OS=Homo sapiens OX=9606 GN=ACADVL	ACADVL	70.389	31.721	16.5	8	11	8	1.307	5.8401e-05	6.1106	4.75868
Q92900	Regulator of nonsense transcripts 1 OS=Homo sapiens OX=9606 GN=UPF1	UPF1	124.34	57.667	15.9	15	15	15	1.304	0.00184147	10.0139	8.68596
Q92629	Delta-sarcoglycan OS=Homo sapiens OX=9606 GN=SGCD	SGCD	32.071	21.078	18.7	5	8	5	1.304	0.00137849	9.28949	7.81558
P62942	Peptidyl-prolyl cis-trans isomerase FKBP1A OS=Homo sapiens OX=9606 GN=FKBP1A	FKBP1A	11.951	51.319	25	2	7	2	1.304	1.467e-06	3.5619	3.72542
O15067	Phosphoribosylformylglycinamidine synthase OS=Homo sapiens OX=9606 GN=PFAS	PFAS	144.73	6.9498	2.2	3	3	3	1.302	0.0006765	7.23262	8.37023
Q14376	UDP-glucose 4-epimerase OS=Homo sapiens OX=9606 GN=GALE	GALE	38.281	54.352	28.4	8	15	8	1.301	4.1503e-05	6.17252	4.06278
P51608	Methyl-CpG-binding protein 2 OS=Homo sapiens OX=9606 GN=MECP2	MECP2	52.44	39.79	19.3	7	8	7	1.3	0.000196072	6.05629	7.07959
O60716	Catenin delta-1 OS=Homo sapiens OX=9606 GN=CTNND1	CTNND1	108.17	58.653	7.1	5	7	5	1.296	0.101558	24.74	5.1576
Q9UL46	Proteasome activator complex subunit 2 OS=Homo sapiens OX=9606 GN=PSME2	PSME2	27.401	36.826	25.5	6	10	6	1.296	0.0031163	10.8869	8.463
Q13126	S-methyl-5'-thioadenosine phosphorylase OS=Homo sapiens OX=9606 GN=MTAP	MTAP	31.236	93.189	55.1	11	14	11	1.295	0.0086205	14.2331	7.27276
Q6ZSZ5	Rho guanine nucleotide exchange factor 18 OS=Homo sapiens OX=9606 GN=ARHGEF18	ARHGEF18	130.78	2.0654	0.6	1	4	1	1.295	0.00021731	8.20776	3.45026
Q9UK53	Inhibitor of growth protein 1 OS=Homo sapiens OX=9606 GN=ING1	ING1	46.737	4.258	3.3	1	1	1	1.294	0.31326	36.5516	22.0596
P63000	Ras-related C3 botulinum toxin substrate 1 OS=Homo sapiens OX=9606 GN=RAC1	RAC1	21.45	24.975	43.8	8	14	3	1.292	0.0023806	10.3733	7.50618
P35222	Catenin beta-1 OS=Homo sapiens OX=9606 GN=CTNNB1	CTNNB1	85.496	10.148	4.4	3	4	3	1.291	0.026859	17.1642	8.67298
Q9NV35	Nucleotide triphosphate diphosphatase NUDT15 OS=Homo sapiens OX=9606 GN=NUDT15	NUDT15	18.609	2.8878	6.7	1	1	1	1.287	0.00161941	6.20826	10.4201
Q96GP6	Scavenger receptor class F member 2 OS=Homo sapiens OX=9606 GN=SCARF2	SCARF2	92.478	2.7874	1.4	1	2	1	1.287	2.2208e-05	5.41533	3.83188
P07741	Adenine phosphoribosyltransferase OS=Homo sapiens OX=9606 GN=APRT	APRT	19.608	9.8492	20	3	5	3	1.285	0.035384	19.5747	8.49373
P31946	14-3-3 protein beta/alpha OS=Homo sapiens OX=9606 GN=YWHAB	YWHAB	28.082	39.463	35	9	35	3	1.285	0.000124994	6.72646	4.21538
P49770	Translation initiation factor eIF-2B subunit beta OS=Homo sapiens OX=9606 GN=EIF2B2	EIF2B2	38.989	14.839	13.1	4	4	4	1.284	1.73505e-05	5.23032	2.86071
O96019	Actin-like protein 6A OS=Homo sapiens OX=9606 GN=ACTL6A	ACTL6A	47.46	13.804	12.1	4	4	4	1.283	0.0119046	15.8986	6.22245
Q15836	Vesicle-associated membrane protein 3 OS=Homo sapiens OX=9606 GN=VAMP3	VAMP3	11.309	8.3194	17	1	1	1	1.283	0.0096568	9.98748	14.1738
P20936	Ras GTPase-activating protein 1 OS=Homo sapiens OX=9606 GN=RASA1	RASA1	116.4	22.561	5.3	4	4	4	1.276	0.00117567	9.9812	4.74007
P0DMR1	Heterogeneous nuclear ribonucleoprotein C-like 4 OS=Homo sapiens OX=9606 GN=HNRNPCL4	HNRNPCL4	32.029	6.8201	6.8	3	3	3	1.275	0.0030161	9.92776	7.76396
P05413	Fatty acid-binding protein, heart OS=Homo sapiens OX=9606 GN=FABP3	FABP3	14.858	7.9885	24.1	4	5	3	1.275	1.63829e-05	4.2818	3.75222
Q8WXH0	Nesprin-2 OS=Homo sapiens OX=9606 GN=SYNE2	SYNE2	796.43	4.4803	0.2	1	1	1	1.274	0.58196	42.2608	9.31605
Q9HBL0	Tensin-1 OS=Homo sapiens OX=9606 GN=TNS1	TNS1	185.7	10.202	2.7	4	5	2	1.273	0.00170024	10.7791	5.01194
Q9NV70	Exocyst complex component 1 OS=Homo sapiens OX=9606 GN=EXOC1	EXOC1	101.98	3.3169	2.3	2	2	2	1.273	0.000104553	4.95963	5.81161
A1L4H1	Soluble scavenger receptor cysteine-rich domain-containing protein SSC5D OS=Homo sapiens OX=9606 GN=SSC5D	SSC5D	165.74	33.995	7.8	6	8	6	1.272	0.00033567	7.46442	5.13365
P07384	Calpain-1 catalytic subunit OS=Homo sapiens OX=9606 GN=CAPN1	CAPN1	81.889	59.902	20.9	14	18	14	1.272	0.00101784	6.19809	8.71466
P51159	Ras-related protein Rab-27A OS=Homo sapiens OX=9606 GN=RAB27A	RAB27A	24.868	3.0181	5	1	1	1	1.268	0.0092642	12.3284	9.04354
P61224	Ras-related protein Rap-1b OS=Homo sapiens OX=9606 GN=RAP1B	RAP1B	20.825	13.553	40.2	6	12	2	1.267	3.6735e-05	5.71864	2.51468
Q9H8S9	MOB kinase activator 1A OS=Homo sapiens OX=9606 GN=MOB1A	MOB1A	25.079	19.84	16.2	3	7	3	1.267	0.000102075	4.99855	5.51626
O43854	EGF-like repeat and discoidin I-like domain-containing protein 3 OS=Homo sapiens OX=9606 GN=EDIL3	EDIL3	53.764	141.75	39.6	20	48	20	1.267	4.9106e-08	2.14375	2.02968
O43414	ERI1 exoribonuclease 3 OS=Homo sapiens OX=9606 GN=ERI3	ERI3	37.238	3.4274	3.6	1	2	1	1.261	0.00023769	3.19388	7.80849
P47985	Cytochrome b-c1 complex subunit Rieske, mitochondrial OS=Homo sapiens OX=9606 GN=UQCRFS1	UQCRFS1	29.668	28.253	15.7	3	4	3	1.26	0.051038	18.5967	11.5773
Q9BTE6	Alanyl-tRNA editing protein Aarsd1 OS=Homo sapiens OX=9606 GN=AARSD1	AARSD1	45.479	38.032	16	4	4	4	1.258	0.0046162	9.90912	8.22687
Q6WN34	Chordin-like protein 2 OS=Homo sapiens OX=9606 GN=CHRDL2	CHRDL2	47.494	39.771	19.6	6	9	6	1.258	7.5691e-07	2.84461	2.94481
Q13822	Ectonucleotide pyrophosphatase/phosphodiesterase family member 2 OS=Homo sapiens OX=9606 GN=ENPP2	ENPP2	98.993	28.111	10.1	8	9	8	1.257	0.022824	15.7817	8.36512
Q96A65	Exocyst complex component 4 OS=Homo sapiens OX=9606 GN=EXOC4	EXOC4	110.5	7.7722	2.4	2	2	2	1.256	0.043002	17.6088	11.4589
P60891	Ribose-phosphate pyrophosphokinase 1 OS=Homo sapiens OX=9606 GN=PRPS1	PRPS1	34.834	64.839	31.1	10	14	5	1.256	0.00049519	7.58988	5.23393
Q14558	Phosphoribosyl pyrophosphate synthase-associated protein 1 OS=Homo sapiens OX=9606 GN=PRPSAP1	PRPSAP1	39.393	21.343	14.9	4	5	3	1.253	0.093376	17.1764	17.8798
Q96GG9	DCN1-like protein 1 OS=Homo sapiens OX=9606 GN=DCUN1D1	DCUN1D1	30.124	27.538	13.5	3	4	3	1.253	0.0037571	9.25996	8.64003
P30084	Enoyl-CoA hydratase, mitochondrial OS=Homo sapiens OX=9606 GN=ECHS1	ECHS1	31.387	37.717	31.7	8	9	8	1.25	1.8501e-05	4.95184	2.40379
P35249	Replication factor C subunit 4 OS=Homo sapiens OX=9606 GN=RFC4	RFC4	39.681	12.349	15.4	3	3	3	1.249	0.056045	17.3945	4.36177
P61619	Protein transport protein Sec61 subunit alpha isoform 1 OS=Homo sapiens OX=9606 GN=SEC61A1	SEC61A1	52.264	19.856	12	6	7	6	1.249	0.00195814	9.73692	3.896
O60493	Sorting nexin-3 OS=Homo sapiens OX=9606 GN=SNX3	SNX3	18.762	12.77	30.9	5	7	4	1.248	0.010998	13.2218	5.80467
O75390	Citrate synthase, mitochondrial OS=Homo sapiens OX=9606 GN=CS	CS	51.712	12.516	10.7	5	6	5	1.247	1.54788e-05	2.81794	4.3035
Q15477	Helicase SKI2W OS=Homo sapiens OX=9606 GN=SKIV2L	SKIV2L	137.75	25.716	6.7	6	7	6	1.242	0.0050392	10.2574	6.86475
O75521	Enoyl-CoA delta isomerase 2, mitochondrial OS=Homo sapiens OX=9606 GN=ECI2	ECI2	43.585	37.24	11.4	4	4	4	1.242	0.0064822	9.61254	8.78018
P51809	Vesicle-associated membrane protein 7 OS=Homo sapiens OX=9606 GN=VAMP7	VAMP7	24.935	3.4576	4.1	1	1	1	1.242	0.0021759	8.02738	7.15228
Q99459	Cell division cycle 5-like protein OS=Homo sapiens OX=9606 GN=CDC5L	CDC5L	92.25	14.361	4	2	2	2	1.241	0.051237	18.5307	8.47947
Q9Y6C2	EMILIN-1 OS=Homo sapiens OX=9606 GN=EMILIN1	EMILIN1	106.69	118.25	17.5	14	20	14	1.241	0.0066606	10.9054	6.98295
P06858	Lipoprotein lipase OS=Homo sapiens OX=9606 GN=LPL	LPL	53.162	19.541	5.1	2	2	2	1.239	0.184857	24.9932	20.822
Q04206	Transcription factor p65 OS=Homo sapiens OX=9606 GN=RELA	RELA	60.218	13.48	7.1	3	3	3	1.239	0.054159	16.2437	5.10597
P26447	Protein S100-A4 OS=Homo sapiens OX=9606 GN=S100A4	S100A4	11.728	18.086	36.6	5	15	5	1.239	0.0043366	8.29752	1.90678
P58546	Myotrophin OS=Homo sapiens OX=9606 GN=MTPN	MTPN	12.895	33.608	20.3	2	2	2	1.239	0.000135132	5.06897	4.71429
P08123	Collagen alpha-2(I) chain OS=Homo sapiens OX=9606 GN=COL1A2	COL1A2	129.31	323.31	29.4	34	111	34	1.239	1.9721e-06	2.81144	3.2384
O95777	U6 snRNA-associated Sm-like protein LSm8 OS=Homo sapiens OX=9606 GN=LSM8	LSM8	10.403	20.338	34.4	3	3	3	1.236	0.066022	16.9781	12.6641
Q14204	Cytoplasmic dynein 1 heavy chain 1 OS=Homo sapiens OX=9606 GN=DYNC1H1	DYNC1H1	532.4	192.44	10.1	43	49	43	1.236	1.7338e-06	2.90714	3.06178
Q9NRV9	Heme-binding protein 1 OS=Homo sapiens OX=9606 GN=HEBP1	HEBP1	21.097	35.688	40.2	7	9	7	1.235	0.000144728	6.54514	2.84681
P38606	V-type proton ATPase catalytic subunit A OS=Homo sapiens OX=9606 GN=ATP6V1A	ATP6V1A	68.303	50.091	21.4	10	17	10	1.233	0.00035606	7.29493	2.65522
P15170	Eukaryotic peptide chain release factor GTP-binding subunit ERF3A OS=Homo sapiens OX=9606 GN=GSPT1	GSPT1	55.755	47.016	18.8	8	10	8	1.233	0.00018227	5.32627	4.69793
Q13363	C-terminal-binding protein 1 OS=Homo sapiens OX=9606 GN=CTBP1	CTBP1	47.535	17.217	10.5	4	4	1	1.23	0.0364	15.6101	8.26798
Q86XS5	Angiopoietin-related protein 5 OS=Homo sapiens OX=9606 GN=ANGPTL5	ANGPTL5	44.144	4.1299	4.6	2	3	2	1.228	0.0067621	10.3239	6.3095
P11177	Pyruvate dehydrogenase E1 component subunit beta, mitochondrial OS=Homo sapiens OX=9606 GN=PDHB	PDHB	39.233	18.741	18.7	5	7	5	1.228	0.0143571	10.2732	3.10343
Q99598	Translin-associated protein X OS=Homo sapiens OX=9606 GN=TSNAX	TSNAX	33.112	22.616	23.8	6	7	6	1.227	0.0069011	8.0966	2.58989
P61009	Signal peptidase complex subunit 3 OS=Homo sapiens OX=9606 GN=SPCS3	SPCS3	20.313	19.737	21.7	4	6	4	1.227	6.4307e-05	5.419	2.96876
Q9Y646	Carboxypeptidase Q OS=Homo sapiens OX=9606 GN=CPQ	CPQ	51.887	85.841	23.7	9	16	9	1.225	0.0189627	11.814	2.7429
Q8WUW1	Protein BRICK1 OS=Homo sapiens OX=9606 GN=BRK1	BRK1	8.7448	2.7285	14.7	1	1	1	1.224	0.081781	18.7679	14.2063
Q9Y295	Developmentally-regulated GTP-binding protein 1 OS=Homo sapiens OX=9606 GN=DRG1	DRG1	40.542	14.778	15.3	5	5	5	1.223	0.0035973	8.36269	7.37259
Q9UBF2	Coatomer subunit gamma-2 OS=Homo sapiens OX=9606 GN=COPG2	COPG2	97.621	15.478	10.2	7	11	5	1.222	0.077381	16.8391	4.33322
O95967	EGF-containing fibulin-like extracellular matrix protein 2 OS=Homo sapiens OX=9606 GN=EFEMP2	EFEMP2	49.405	122.15	36.3	14	22	14	1.221	8.9559e-07	2.79809	2.29876
P14927	Cytochrome b-c1 complex subunit 7 OS=Homo sapiens OX=9606 GN=UQCRB	UQCRB	13.53	6.232	20.7	2	3	2	1.22	0.0125393	6.35892	12.5807
P11413	Glucose-6-phosphate 1-dehydrogenase OS=Homo sapiens OX=9606 GN=G6PD	G6PD	59.256	77.858	33	17	20	17	1.219	3.7598e-05	4.97742	2.01943
Q15365	Poly(rC)-binding protein 1 OS=Homo sapiens OX=9606 GN=PCBP1	PCBP1	37.497	113.49	43.8	11	22	7	1.218	0.00088255	6.03166	5.83036
Q9NX24	H/ACA ribonucleoprotein complex subunit 2 OS=Homo sapiens OX=9606 GN=NHP2	NHP2	17.201	6.932	19	2	2	2	1.217	0.085081	16.4145	4.39924
Q7Z4H3	HD domain-containing protein 2 OS=Homo sapiens OX=9606 GN=HDDC2	HDDC2	23.39	26.914	27.9	4	4	4	1.216	0.110024	19.8957	12.0533
Q9BS40	Latexin OS=Homo sapiens OX=9606 GN=LXN	LXN	25.75	6.0238	8.6	2	3	2	1.215	6.3969e-05	4.74563	3.26157
P04424	Argininosuccinate lyase OS=Homo sapiens OX=9606 GN=ASL	ASL	51.657	26.207	20.5	8	10	8	1.214	0.00041783	6.41682	3.87479
P18065	Insulin-like growth factor-binding protein 2 OS=Homo sapiens OX=9606 GN=IGFBP2	IGFBP2	34.814	17.921	16.3	5	7	5	1.214	4.1776e-05	3.60177	4.02041
Q9BRG1	Vacuolar protein-sorting-associated protein 25 OS=Homo sapiens OX=9606 GN=VPS25	VPS25	20.747	36.572	16.5	2	2	2	1.212	0.7443	50.1556	15.1611
Q96GD0	Pyridoxal phosphate phosphatase OS=Homo sapiens OX=9606 GN=PDXP	PDXP	31.698	23.589	18.6	5	5	5	1.212	0.0074816	10.5863	6.53287
P16278	Beta-galactosidase OS=Homo sapiens OX=9606 GN=GLB1	GLB1	76.074	52.177	3.8	2	5	2	1.211	0.00161614	6.61062	6.30514
Q16527	Cysteine and glycine-rich protein 2 OS=Homo sapiens OX=9606 GN=CSRP2	CSRP2	20.954	6.2787	13	2	2	2	1.209	0.0113416	11.8824	4.43489
Q8WVQ1	Soluble calcium-activated nucleotidase 1 OS=Homo sapiens OX=9606 GN=CANT1	CANT1	44.839	5.1513	6.5	3	3	3	1.209	0.0132812	10.7753	7.3809
Q9H3S7	Tyrosine-protein phosphatase non-receptor type 23 OS=Homo sapiens OX=9606 GN=PTPN23	PTPN23	178.97	22.689	5.6	8	8	8	1.207	0.042301	16.6831	6.24964
P50461	Cysteine and glycine-rich protein 3 OS=Homo sapiens OX=9606 GN=CSRP3	CSRP3	20.969	31.174	27.8	4	5	4	1.204	0.0086964	8.16738	1.70328
Q9Y2T2	AP-3 complex subunit mu-1 OS=Homo sapiens OX=9606 GN=AP3M1	AP3M1	46.939	20.768	17	6	7	6	1.204	0.0026154	8.16296	4.58672
Q3SY69	Mitochondrial 10-formyltetrahydrofolate dehydrogenase OS=Homo sapiens OX=9606 GN=ALDH1L2	ALDH1L2	101.74	45.126	13.1	11	13	10	1.204	0.00074388	5.64401	5.52041
Q9H444	Charged multivesicular body protein 4b OS=Homo sapiens OX=9606 GN=CHMP4B	CHMP4B	24.95	3.5245	10.3	2	2	2	1.203	0.21274	24.9602	6.11409
Q96EP5	DAZ-associated protein 1 OS=Homo sapiens OX=9606 GN=DAZAP1	DAZAP1	43.383	23.779	15.2	4	6	4	1.203	0.0030611	9.26081	3.12516
Q8N2S1	Latent-transforming growth factor beta-binding protein 4 OS=Homo sapiens OX=9606 GN=LTBP4	LTBP4	173.43	144.51	13.8	18	27	18	1.203	2.8933e-06	3.28464	2.13508
O75934	Pre-mRNA-splicing factor SPF27 OS=Homo sapiens OX=9606 GN=BCAS2	BCAS2	26.131	35.073	21.3	3	3	3	1.202	0.149124	13.4582	22.2793
Q9Y5K5	Ubiquitin carboxyl-terminal hydrolase isozyme L5 OS=Homo sapiens OX=9606 GN=UCHL5	UCHL5	37.606	15.309	22.2	5	5	5	1.202	0.0056555	5.72343	9.30376
Q01518	Adenylyl cyclase-associated protein 1 OS=Homo sapiens OX=9606 GN=CAP1	CAP1	51.901	96.2	37.3	16	34	15	1.202	4.2634e-06	2.37192	3.33518
P26640	Valine--tRNA ligase OS=Homo sapiens OX=9606 GN=VARS	VARS	140.47	54.042	9.1	10	12	10	1.201	0.00050072	6.84803	2.39702
P19367	Hexokinase-1 OS=Homo sapiens OX=9606 GN=HK1	HK1	102.48	93.51	20.3	17	17	17	1.201	0.00048183	6.14208	3.25815
Q9NZ43	Vesicle transport protein USE1 OS=Homo sapiens OX=9606 GN=USE1	USE1	29.371	7.025	11.6	3	4	3	1.2	0.26094	29.3762	3.39402
Q6UY14	ADAMTS-like protein 4 OS=Homo sapiens OX=9606 GN=ADAMTSL4	ADAMTSL4	116.54	62.208	10.2	6	8	6	1.2	0.101718	17.0759	2.97085
P28331	NADH-ubiquinone oxidoreductase 75 kDa subunit, mitochondrial OS=Homo sapiens OX=9606 GN=NDUFS1	NDUFS1	79.467	16.101	11.1	7	8	7	1.2	0.071259	16.4194	6.38228
P20810	Calpastatin OS=Homo sapiens OX=9606 GN=CAST	CAST	76.572	50.166	15.3	7	10	7	1.2	0.0078763	7.99854	1.50676
O75312	Zinc finger protein ZPR1 OS=Homo sapiens OX=9606 GN=ZPR1	ZPR1	50.925	5.3412	5	2	2	2	1.199	0.0024197	5.24937	7.6626
O75832	26S proteasome non-ATPase regulatory subunit 10 OS=Homo sapiens OX=9606 GN=PSMD10	PSMD10	24.428	6.8384	14.2	4	7	4	1.198	0.027025	9.67597	11.6235
P08754	Guanine nucleotide-binding protein G(k) subunit alpha OS=Homo sapiens OX=9606 GN=GNAI3	GNAI3	40.532	17.154	33.1	10	16	3	1.197	0.128543	18.0156	5.28755
Q92572	AP-3 complex subunit sigma-1 OS=Homo sapiens OX=9606 GN=AP3S1	AP3S1	21.732	17.867	28	4	4	4	1.197	0.0024234	6.72456	6.16121
Q9UQ80	Proliferation-associated protein 2G4 OS=Homo sapiens OX=9606 GN=PA2G4	PA2G4	43.786	113.68	32.5	11	20	11	1.197	0.00069633	6.56309	3.43626
Q9H0N0	Ras-related protein Rab-6C OS=Homo sapiens OX=9606 GN=RAB6C	RAB6C	28.355	18.626	8.7	1	3	1	1.194	0.124898	17.5684	5.61889
Q96GQ5	RUS1 family protein C16orf58 OS=Homo sapiens OX=9606 GN=C16orf58	C16orf58	51.017	43.034	17.5	7	8	7	1.193	0.09764	16.1639	8.96268
P21283	V-type proton ATPase subunit C 1 OS=Homo sapiens OX=9606 GN=ATP6V1C1	ATP6V1C1	43.941	4.6585	10.7	3	3	3	1.193	0.0057812	9.75033	4.57195
P00492	Hypoxanthine-guanine phosphoribosyltransferase OS=Homo sapiens OX=9606 GN=HPRT1	HPRT1	24.579	50.363	42.7	8	13	7	1.193	0.002142	5.15697	1.51127
Q16891	MICOS complex subunit MIC60 OS=Homo sapiens OX=9606 GN=IMMT	IMMT	83.677	79.685	16	10	11	10	1.192	0.00039525	5.48717	3.80246
Q9NQP4	Prefoldin subunit 4 OS=Homo sapiens OX=9606 GN=PFDN4	PFDN4	15.314	7.7458	20.9	2	2	2	1.19	0.023244	12.164	6.75097
Q99623	Prohibitin-2 OS=Homo sapiens OX=9606 GN=PHB2	PHB2	33.296	35.194	34.4	9	11	9	1.19	0.00137504	6.45843	4.93809
Q9H201	Epsin-3 OS=Homo sapiens OX=9606 GN=EPN3	EPN3	68.221	2.3116	3.5	2	2	1	1.189	0.146621	17.49	15.9988
Q86VS8	Protein Hook homolog 3 OS=Homo sapiens OX=9606 GN=HOOK3	HOOK3	83.125	20.786	10.9	7	7	7	1.189	0.00169657	5.87695	5.89619
Q7Z406	Myosin-14 OS=Homo sapiens OX=9606 GN=MYH14	MYH14	227.87	15.033	5	10	13	4	1.188	0.0072028	7.28524	8.08158
Q86UE4	Protein LYRIC OS=Homo sapiens OX=9606 GN=MTDH	MTDH	63.836	58.157	17.4	6	8	6	1.187	0.024618	12.4803	4.66477
O15143	Actin-related protein 2/3 complex subunit 1B OS=Homo sapiens OX=9606 GN=ARPC1B	ARPC1B	40.949	34.367	19.4	6	7	6	1.185	0.00011689	4.45111	3.11798
Q14203	Dynactin subunit 1 OS=Homo sapiens OX=9606 GN=DCTN1	DCTN1	141.69	26.628	6.7	7	7	7	1.184	0.0021551	6.98774	4.20506
Q99653	Calcineurin B homologous protein 1 OS=Homo sapiens OX=9606 GN=CHP1	CHP1	22.456	7.0894	20	3	3	3	1.183	0.3033	26.646	4.91212
Q9Y6B6	GTP-binding protein SAR1b OS=Homo sapiens OX=9606 GN=SAR1B	SAR1B	22.41	7.2855	25.3	5	7	2	1.182	0.093665	16.1493	5.5087
Q16585	Beta-sarcoglycan OS=Homo sapiens OX=9606 GN=SGCB	SGCB	34.776	9.775	10.7	3	4	3	1.182	0.0082782	9.47688	3.22978
O75116	Rho-associated protein kinase 2 OS=Homo sapiens OX=9606 GN=ROCK2	ROCK2	160.9	52.215	9.1	10	11	7	1.182	0.00016341	5.12799	2.05893
Q53H82	Endoribonuclease LACTB2 OS=Homo sapiens OX=9606 GN=LACTB2	LACTB2	32.805	6.3132	6.2	2	2	2	1.18	0.0066169	9.45535	3.92133
P28070	Proteasome subunit beta type-4 OS=Homo sapiens OX=9606 GN=PSMB4	PSMB4	29.204	72.457	25	4	8	4	1.18	0.026603	9.3878	9.39756
P49585	Choline-phosphate cytidylyltransferase A OS=Homo sapiens OX=9606 GN=PCYT1A	PCYT1A	41.731	26.042	15.3	4	5	4	1.179	0.112619	16.5176	2.69232
Q9UHF5	Interleukin-17B OS=Homo sapiens OX=9606 GN=IL17B	IL17B	20.437	19.319	29.4	4	5	4	1.179	0.000120904	3.89677	3.64033
P12931	Proto-oncogene tyrosine-protein kinase Src OS=Homo sapiens OX=9606 GN=SRC	SRC	59.834	2.6256	6.2	3	3	2	1.177	0.00034138	5.38168	3.08483
P51114	Fragile X mental retardation syndrome-related protein 1 OS=Homo sapiens OX=9606 GN=FXR1	FXR1	69.72	13.585	9.2	5	5	4	1.176	0.04938	14.1281	5.84959
Q99969	Retinoic acid receptor responder protein 2 OS=Homo sapiens OX=9606 GN=RARRES2	RARRES2	18.617	51.907	35.6	4	9	4	1.175	0.0028974	5.20954	6.65952
P15374	Ubiquitin carboxyl-terminal hydrolase isozyme L3 OS=Homo sapiens OX=9606 GN=UCHL3	UCHL3	26.182	20.679	13	2	2	2	1.175	0.0087831	1.61925	7.25776
P51397	Death-associated protein 1 OS=Homo sapiens OX=9606 GN=DAP	DAP	11.164	18.007	32.4	2	3	2	1.171	0.56234	39.8417	4.06952
Q9UEY8	Gamma-adducin OS=Homo sapiens OX=9606 GN=ADD3	ADD3	79.154	10.684	6.5	4	4	4	1.171	0.0105595	7.63368	7.5149
P78417	Glutathione S-transferase omega-1 OS=Homo sapiens OX=9606 GN=GSTO1	GSTO1	27.566	116.31	46.9	15	35	15	1.171	4.2288e-06	2.86017	2.0134
Q8NFH3	Nucleoporin Nup43 OS=Homo sapiens OX=9606 GN=NUP43	NUP43	42.15	4.1638	3.7	1	1	1	1.169	0.40258	28.1867	13.0035
P14209	CD99 antigen OS=Homo sapiens OX=9606 GN=CD99	CD99	18.848	2.4381	5.4	1	1	1	1.169	0.068603	13.3415	6.27237
P07686	Beta-hexosaminidase subunit beta OS=Homo sapiens OX=9606 GN=HEXB	HEXB	63.111	82.47	20.3	10	16	10	1.169	0.0032216	5.11054	6.37401
Q9H299	SH3 domain-binding glutamic acid-rich-like protein 3 OS=Homo sapiens OX=9606 GN=SH3BGRL3	SH3BGRL3	10.438	77.776	26.9	2	6	2	1.166	0.0031558	7.53301	3.3559
Q9NR09	Baculoviral IAP repeat-containing protein 6 OS=Homo sapiens OX=9606 GN=BIRC6	BIRC6	530.25	2.7137	0.3	1	1	1	1.165	0.4977	32.5045	5.67201
O60664	Perilipin-3 OS=Homo sapiens OX=9606 GN=PLIN3	PLIN3	47.074	150.38	43.5	14	26	14	1.165	0.033801	11.055	8.13635
Q00169	Phosphatidylinositol transfer protein alpha isoform OS=Homo sapiens OX=9606 GN=PITPNA	PITPNA	31.806	92.298	52.6	12	17	11	1.164	0.032757	10.2157	1.6993
P53680	AP-2 complex subunit sigma OS=Homo sapiens OX=9606 GN=AP2S1	AP2S1	17.018	5.3223	12	2	3	2	1.164	0.0156763	8.04444	7.95036
P30740	Leukocyte elastase inhibitor OS=Homo sapiens OX=9606 GN=SERPINB1	SERPINB1	42.741	61.414	29.3	12	17	12	1.164	8.16e-05	4.25765	1.73329
O60610	Protein diaphanous homolog 1 OS=Homo sapiens OX=9606 GN=DIAPH1	DIAPH1	141.35	48.837	9.4	10	11	10	1.163	0.007065	7.68065	4.89247
Q8IUD2	ELKS/Rab6-interacting/CAST family member 1 OS=Homo sapiens OX=9606 GN=ERC1	ERC1	128.08	42.236	9.7	10	11	10	1.161	0.058023	10.1011	11.3155
O60256	Phosphoribosyl pyrophosphate synthase-associated protein 2 OS=Homo sapiens OX=9606 GN=PRPSAP2	PRPSAP2	40.925	24.688	16.8	5	5	4	1.16	0.69786	34.1943	11.0608
P02461	Collagen alpha-1(III) chain OS=Homo sapiens OX=9606 GN=COL3A1	COL3A1	138.56	104.02	12.6	15	44	14	1.159	5.9921e-08	1.17246	1.50378
Q8NI99	Angiopoietin-related protein 6 OS=Homo sapiens OX=9606 GN=ANGPTL6	ANGPTL6	51.694	1.8778	5.1	2	5	1	1.158	0.053002	13.3481	5.50162
P42229	Signal transducer and activator of transcription 5A OS=Homo sapiens OX=9606 GN=STAT5A	STAT5A	90.646	6.0345	4.8	3	3	1	1.157	0.87678	47.2496	16.6261
Q9BTY2	Plasma alpha-L-fucosidase OS=Homo sapiens OX=9606 GN=FUCA2	FUCA2	54.066	9.1091	6.4	3	4	3	1.156	0.0050951	8.10562	3.12835
P54709	Sodium/potassium-transporting ATPase subunit beta-3 OS=Homo sapiens OX=9606 GN=ATP1B3	ATP1B3	31.512	15.396	23.7	6	6	6	1.156	0.00058116	3.33142	4.85562
Q32P44	Echinoderm microtubule-associated protein-like 3 OS=Homo sapiens OX=9606 GN=EML3	EML3	95.196	24.524	4.9	3	3	3	1.154	0.40258	24.4529	7.9994
Q6PKG0	La-related protein 1 OS=Homo sapiens OX=9606 GN=LARP1	LARP1	123.51	2.905	1.1	1	1	1	1.154	0.003704	4.64276	6.5306
P22105	Tenascin-X OS=Homo sapiens OX=9606 GN=TNXB	TNXB	458.22	124.2	10	27	38	27	1.154	7.6579e-05	3.79389	2.02155
Q9NVG8	TBC1 domain family member 13 OS=Homo sapiens OX=9606 GN=TBC1D13	TBC1D13	46.553	5.7403	4.8	2	2	2	1.152	0.111641	14.9754	9.00586
Q12965	Unconventional myosin-Ie OS=Homo sapiens OX=9606 GN=MYO1E	MYO1E	127.06	8.3749	3.6	4	7	4	1.152	0.022383	9.60302	5.60917
Q9NUQ9	Protein FAM49B OS=Homo sapiens OX=9606 GN=FAM49B	FAM49B	36.748	66.574	32.1	8	11	6	1.152	0.0060228	8.13311	2.6621
P06753	Tropomyosin alpha-3 chain OS=Homo sapiens OX=9606 GN=TPM3	TPM3	32.95	17.555	24.2	8	12	5	1.149	0.002618	6.82154	2.51113
P37802	Transgelin-2 OS=Homo sapiens OX=9606 GN=TAGLN2	TAGLN2	22.391	52.939	62.3	12	23	11	1.149	0.0026386	4.60327	1.04643
Q9NVH6	Trimethyllysine dioxygenase, mitochondrial OS=Homo sapiens OX=9606 GN=TMLHE	TMLHE	49.517	6.0635	3.8	1	1	1	1.148	0.82474	38.5453	12.022
Q9NQR4	Omega-amidase NIT2 OS=Homo sapiens OX=9606 GN=NIT2	NIT2	30.608	19.937	17	4	6	4	1.148	0.00043922	4.16124	3.43926
Q9NZZ3	Charged multivesicular body protein 5 OS=Homo sapiens OX=9606 GN=CHMP5	CHMP5	24.57	16.458	21	3	3	3	1.147	0.54146	32.9299	29.4313
Q9UNZ2	NSFL1 cofactor p47 OS=Homo sapiens OX=9606 GN=NSFL1C	NSFL1C	40.572	93.379	37	11	13	11	1.147	0.0049402	6.46513	4.55538
Q9UNS2	COP9 signalosome complex subunit 3 OS=Homo sapiens OX=9606 GN=COPS3	COPS3	47.873	27.455	10.9	4	5	4	1.147	0.00198348	5.74449	3.56439
Q13526	Peptidyl-prolyl cis-trans isomerase NIMA-interacting 1 OS=Homo sapiens OX=9606 GN=PIN1	PIN1	18.243	23.7	26.4	3	4	3	1.147	1.62819e-05	2.83116	1.58584
O75596	C-type lectin domain family 3 member A OS=Homo sapiens OX=9606 GN=CLEC3A	CLEC3A	22.232	119.65	57.4	12	34	12	1.146	9.8315e-05	2.91877	3.09249
P07305	Histone H1.0 OS=Homo sapiens OX=9606 GN=H1F0	H1F0	20.863	32.465	20.6	4	8	4	1.144	0.0022237	5.15943	4.37224
Q9Y3L5	Ras-related protein Rap-2c OS=Homo sapiens OX=9606 GN=RAP2C	RAP2C	20.745	13.122	25.7	4	5	3	1.143	0.055221	8.89982	10.1328
Q96IJ6	Mannose-1-phosphate guanyltransferase alpha OS=Homo sapiens OX=9606 GN=GMPPA	GMPPA	46.291	33.639	18.1	6	8	6	1.143	0.0061426	7.40399	3.1503
Q9Y6G5	COMM domain-containing protein 10 OS=Homo sapiens OX=9606 GN=COMMD10	COMMD10	22.966	22.408	24.3	4	4	4	1.142	0.43348	26.2993	19.9196
P48449	Lanosterol synthase OS=Homo sapiens OX=9606 GN=LSS	LSS	83.308	22.533	11.2	7	8	7	1.141	0.88594	56.4071	8.40687
Q00796	Sorbitol dehydrogenase OS=Homo sapiens OX=9606 GN=SORD	SORD	38.324	30.044	20.7	6	8	6	1.141	0.053099	11.9353	4.47903
O15511	Actin-related protein 2/3 complex subunit 5 OS=Homo sapiens OX=9606 GN=ARPC5	ARPC5	16.32	105.67	33.8	4	5	4	1.14	0.00054179	3.59862	3.7997
P24666	Low molecular weight phosphotyrosine protein phosphatase OS=Homo sapiens OX=9606 GN=ACP1	ACP1	18.042	58.356	42.4	5	9	5	1.138	0.0042423	5.39882	4.90194
Q6ZMZ3	Nesprin-3 OS=Homo sapiens OX=9606 GN=SYNE3	SYNE3	112.22	2.7724	1.1	1	1	1	1.137	0.116476	11.801	12.4573
Q709C8	Vacuolar protein sorting-associated protein 13C OS=Homo sapiens OX=9606 GN=VPS13C	VPS13C	422.39	10.93	1.6	5	6	5	1.133	0.85264	46.5464	29.7047
Q16576	Histone-binding protein RBBP7 OS=Homo sapiens OX=9606 GN=RBBP7	RBBP7	47.82	10.702	16	7	9	1	1.133	0.20044	17.1887	7.39081
Q96HY6	DDRGK domain-containing protein 1 OS=Homo sapiens OX=9606 GN=DDRGK1	DDRGK1	35.61	38.563	21.7	4	6	4	1.132	0.21966	15.4986	9.97659
O00534	von Willebrand factor A domain-containing protein 5A OS=Homo sapiens OX=9606 GN=VWA5A	VWA5A	86.488	5.5032	4.7	3	3	3	1.132	0.111836	12.0816	8.39303
P63261	Actin, cytoplasmic 2 OS=Homo sapiens OX=9606 GN=ACTG1	ACTG1	41.792	323.31	56	17	153	7	1.131	0.133662	14.2454	5.00985
O60831	PRA1 family protein 2 OS=Homo sapiens OX=9606 GN=PRAF2	PRAF2	19.258	3.484	16.3	2	2	2	1.13	0.073095	10.6478	7.41732
P54855	UDP-glucuronosyltransferase 2B15 OS=Homo sapiens OX=9606 GN=UGT2B15	UGT2B15	61.036	1.4918	1.3	1	1	1	1.13	0.0152026	6.32655	2.03038
Q6UXH9	Inactive serine protease PAMR1 OS=Homo sapiens OX=9606 GN=PAMR1	PAMR1	80.198	66.732	19.9	11	16	11	1.13	0.0031789	5.21312	3.92568
Q14050	Collagen alpha-3(IX) chain OS=Homo sapiens OX=9606 GN=COL9A3	COL9A3	63.615	87.656	11	5	22	5	1.129	0.143322	14.1582	7.42626
Q63HK3	Zinc finger protein with KRAB and SCAN domains 2 OS=Homo sapiens OX=9606 GN=ZKSCAN2	ZKSCAN2	110.94	2.0018	1.3	1	1	1	1.129	0.04614	8.16551	8.17589
Q13098	COP9 signalosome complex subunit 1 OS=Homo sapiens OX=9606 GN=GPS1	GPS1	55.536	17.984	11.6	4	4	4	1.129	0.0120216	6.43817	5.25218
O75935	Dynactin subunit 3 OS=Homo sapiens OX=9606 GN=DCTN3	DCTN3	21.119	2.866	4.8	1	1	1	1.128	0.0055756	2.63603	6.77438
Q16537	Serine/threonine-protein phosphatase 2A 56 kDa regulatory subunit epsilon isoform OS=Homo sapiens OX=9606 GN=PPP2R5E	PPP2R5E	54.699	4.6034	4.5	2	2	2	1.127	0.49494	28.3992	11.5349
Q9UHQ9	NADH-cytochrome b5 reductase 1 OS=Homo sapiens OX=9606 GN=CYB5R1	CYB5R1	34.094	11.676	22	6	7	6	1.127	0.073821	11.8046	6.19784
Q13938	Calcyphosin OS=Homo sapiens OX=9606 GN=CAPS	CAPS	20.967	52.175	37	6	16	6	1.127	0.00036288	3.81602	2.41918
O75489	NADH dehydrogenase [ubiquinone] iron-sulfur protein 3, mitochondrial OS=Homo sapiens OX=9606 GN=NDUFS3	NDUFS3	30.241	10.931	25.8	5	5	5	1.126	0.86398	46.3436	8.62978
Q12792	Twinfilin-1 OS=Homo sapiens OX=9606 GN=TWF1	TWF1	40.282	39.25	20	6	7	4	1.126	0.024238	7.93758	5.50554
O76003	Glutaredoxin-3 OS=Homo sapiens OX=9606 GN=GLRX3	GLRX3	37.432	17.629	16.4	5	8	5	1.125	0.008557	6.7719	3.40786
P04080	Cystatin-B OS=Homo sapiens OX=9606 GN=CSTB	CSTB	11.139	12.415	33.7	3	3	3	1.124	0.092856	11.5431	6.14016
Q9UDY4	DnaJ homolog subfamily B member 4 OS=Homo sapiens OX=9606 GN=DNAJB4	DNAJB4	37.806	6.8049	14.5	4	7	3	1.123	0.0132808	4.68826	6.73468
P78406	mRNA export factor OS=Homo sapiens OX=9606 GN=RAE1	RAE1	40.968	24.153	16	4	4	4	1.122	0.039483	5.90291	8.60435
Q92598	Heat shock protein 105 kDa OS=Homo sapiens OX=9606 GN=HSPH1	HSPH1	96.864	20.506	9.2	6	9	5	1.117	0.045305	8.33841	6.21136
P08134	Rho-related GTP-binding protein RhoC OS=Homo sapiens OX=9606 GN=RHOC	RHOC	22.006	5.0416	32.6	6	15	1	1.116	0.00110277	4.03164	2.89938
P38646	Stress-70 protein, mitochondrial OS=Homo sapiens OX=9606 GN=HSPA9	HSPA9	73.68	193.85	37.7	21	29	20	1.114	0.041804	7.46753	6.58025
P12109	Collagen alpha-1(VI) chain OS=Homo sapiens OX=9606 GN=COL6A1	COL6A1	108.53	323.31	36.9	30	130	30	1.112	0.0061826	4.32832	0.723177
Q07866	Kinesin light chain 1 OS=Homo sapiens OX=9606 GN=KLC1	KLC1	65.309	20.768	14.1	9	9	9	1.111	0.021303	5.97308	5.31288
Q9NYL9	Tropomodulin-3 OS=Homo sapiens OX=9606 GN=TMOD3	TMOD3	39.594	48.149	29	7	9	7	1.11	0.039037	7.6328	5.50183
P59998	Actin-related protein 2/3 complex subunit 4 OS=Homo sapiens OX=9606 GN=ARPC4	ARPC4	19.667	7.575	16.1	3	5	3	1.11	0.0184374	7.03519	3.45164
P00568	Adenylate kinase isoenzyme 1 OS=Homo sapiens OX=9606 GN=AK1	AK1	21.635	253.29	48.5	10	29	10	1.11	0.0161756	5.44349	1.30734
Q9HA64	Ketosamine-3-kinase OS=Homo sapiens OX=9606 GN=FN3KRP	FN3KRP	34.412	25.624	24.9	7	14	7	1.109	0.092582	9.36474	8.13651
Q14315	Filamin-C OS=Homo sapiens OX=9606 GN=FLNC	FLNC	291.02	143.01	13.9	30	42	20	1.109	0.0266	4.32779	7.24002
O15427	Monocarboxylate transporter 4 OS=Homo sapiens OX=9606 GN=SLC16A3	SLC16A3	49.469	11.747	8.8	4	5	4	1.108	0.085382	7.62502	8.31738
Q14141	Septin-6 OS=Homo sapiens OX=9606 GN=SEPT6	SEPT6	49.716	58.018	30.4	11	15	4	1.107	0.054976	7.24249	7.10491
Q9UNW1	Multiple inositol polyphosphate phosphatase 1 OS=Homo sapiens OX=9606 GN=MINPP1	MINPP1	55.051	21.754	16.4	8	10	8	1.107	0.02132	6.95091	3.9063
Q96C12	Armadillo repeat-containing protein 5 OS=Homo sapiens OX=9606 GN=ARMC5	ARMC5	97.68	1.6311	0.9	1	2	1	1.107	0.0097424	3.65962	5.66659
Q06124	Tyrosine-protein phosphatase non-receptor type 11 OS=Homo sapiens OX=9606 GN=PTPN11	PTPN11	68.436	90.168	20.4	10	11	10	1.106	0.20932	14.0811	5.98835
Q96FW1	Ubiquitin thioesterase OTUB1 OS=Homo sapiens OX=9606 GN=OTUB1	OTUB1	31.284	60.533	28	6	9	6	1.106	0.0023765	2.99928	4.20877
Q9NVJ2	ADP-ribosylation factor-like protein 8B OS=Homo sapiens OX=9606 GN=ARL8B	ARL8B	21.539	4.1111	12.4	2	3	1	1.105	0.41926	20.8091	9.38585
P17252	Protein kinase C alpha type OS=Homo sapiens OX=9606 GN=PRKCA	PRKCA	76.749	12.189	8.5	6	7	6	1.104	0.0133248	6.272	3.23024
Q5QJ74	Tubulin-specific chaperone cofactor E-like protein OS=Homo sapiens OX=9606 GN=TBCEL	TBCEL	48.194	8.6602	7.3	2	3	2	1.103	0.58492	28.1059	20.7035
O95747	Serine/threonine-protein kinase OSR1 OS=Homo sapiens OX=9606 GN=OXSR1	OXSR1	58.022	59.455	25	11	15	8	1.103	0.128122	11.2905	5.62302
P49821	NADH dehydrogenase [ubiquinone] flavoprotein 1, mitochondrial OS=Homo sapiens OX=9606 GN=NDUFV1	NDUFV1	50.817	3.4086	1.9	1	1	1	1.101	0.43414	20.8535	8.55952
Q9NX63	MICOS complex subunit MIC19 OS=Homo sapiens OX=9606 GN=CHCHD3	CHCHD3	26.152	27.93	12.3	2	2	2	1.101	0.158401	11.1164	8.61517
Q6ZVM7	TOM1-like protein 2 OS=Homo sapiens OX=9606 GN=TOM1L2	TOM1L2	55.556	3.7638	4.7	3	3	3	1.097	0.173583	11.8334	6.06381
Q96F85	CB1 cannabinoid receptor-interacting protein 1 OS=Homo sapiens OX=9606 GN=CNRIP1	CNRIP1	18.648	8.083	29.3	4	4	4	1.096	0.0147356	3.28419	5.89601
O60220	Mitochondrial import inner membrane translocase subunit Tim8 A OS=Homo sapiens OX=9606 GN=TIMM8A	TIMM8A	10.998	3.1474	11.3	1	2	1	1.095	0.21672	9.56904	12.2615
P62140	Serine/threonine-protein phosphatase PP1-beta catalytic subunit OS=Homo sapiens OX=9606 GN=PPP1CB	PPP1CB	37.186	14.109	35.5	10	13	2	1.095	0.0153968	5.86833	2.66404
P09622	Dihydrolipoyl dehydrogenase, mitochondrial OS=Homo sapiens OX=9606 GN=DLD	DLD	54.177	13.536	14.5	6	6	6	1.094	0.0077018	3.76949	4.4112
Q5T1M5	FK506-binding protein 15 OS=Homo sapiens OX=9606 GN=FKBP15	FKBP15	133.63	5.1749	1	1	1	1	1.093	0.153196	11.0087	3.96993
Q7Z460	CLIP-associating protein 1 OS=Homo sapiens OX=9606 GN=CLASP1	CLASP1	169.45	12.649	1.8	3	3	3	1.093	0.10678	9.51424	4.00175
O95861	3'(2'),5'-bisphosphate nucleotidase 1 OS=Homo sapiens OX=9606 GN=BPNT1	BPNT1	33.392	56.004	37.3	9	9	9	1.093	0.0160245	5.74396	3.18463
P61970	Nuclear transport factor 2 OS=Homo sapiens OX=9606 GN=NUTF2	NUTF2	14.478	14.009	35.4	4	4	4	1.092	0.186456	12.0943	4.33947
Q96G23	Ceramide synthase 2 OS=Homo sapiens OX=9606 GN=CERS2	CERS2	44.876	3.1746	2.4	1	1	1	1.091	0.42592	18.2656	5.16633
O75083	WD repeat-containing protein 1 OS=Homo sapiens OX=9606 GN=WDR1	WDR1	66.193	186.22	36.1	20	29	20	1.09	0.0104958	4.04415	1.11295
Q3YEC7	Rab-like protein 6 OS=Homo sapiens OX=9606 GN=RABL6	RABL6	79.548	3.2417	2.3	2	2	2	1.089	0.2157	11.7805	3.52624
P46459	Vesicle-fusing ATPase OS=Homo sapiens OX=9606 GN=NSF	NSF	82.593	75.511	28.8	20	30	20	1.088	0.0145604	5.27927	2.98111
O14776	Transcription elongation regulator 1 OS=Homo sapiens OX=9606 GN=TCERG1	TCERG1	123.9	28.523	7.6	9	9	9	1.087	0.199038	10.7054	3.31373
Q9Y508	E3 ubiquitin-protein ligase RNF114 OS=Homo sapiens OX=9606 GN=RNF114	RNF114	25.694	6.7773	9.6	2	2	2	1.087	0.16578	9.99248	2.23246
O95749	Geranylgeranyl pyrophosphate synthase OS=Homo sapiens OX=9606 GN=GGPS1	GGPS1	34.87	2.5505	3.7	1	1	1	1.086	0.26698	13.3097	6.49681
P01344	Insulin-like growth factor II OS=Homo sapiens OX=9606 GN=IGF2	IGF2	20.14	10.278	18.3	3	3	3	1.086	0.098696	6.9359	6.99114
P30041	Peroxiredoxin-6 OS=Homo sapiens OX=9606 GN=PRDX6	PRDX6	25.035	229.01	67	16	38	16	1.086	0.026903	4.99101	1.30711
P26038	Moesin OS=Homo sapiens OX=9606 GN=MSN	MSN	67.819	157.69	43.3	29	77	19	1.085	0.0045649	3.05293	0.684809
Q13510	Acid ceramidase OS=Homo sapiens OX=9606 GN=ASAH1	ASAH1	44.659	23.022	12.7	4	5	4	1.084	0.0143554	3.60324	4.46067
Q07954	Prolow-density lipoprotein receptor-related protein 1 OS=Homo sapiens OX=9606 GN=LRP1	LRP1	504.6	63.374	4.6	19	24	18	1.082	0.058138	6.09659	5.09498
P41091	Eukaryotic translation initiation factor 2 subunit 3 OS=Homo sapiens OX=9606 GN=EIF2S3	EIF2S3	51.109	44.722	23.9	9	12	9	1.082	0.025041	4.53105	4.52449
Q14139	Ubiquitin conjugation factor E4 A OS=Homo sapiens OX=9606 GN=UBE4A	UBE4A	122.56	13.846	4	3	3	3	1.081	0.65934	25.9435	10.8997
P62266	40S ribosomal protein S23 OS=Homo sapiens OX=9606 GN=RPS23	RPS23	15.807	20.201	29.4	5	6	5	1.08	0.184821	10.2819	1.55313
P07919	Cytochrome b-c1 complex subunit 6, mitochondrial OS=Homo sapiens OX=9606 GN=UQCRH	UQCRH	10.739	29.959	19.8	1	2	1	1.079	0.92476	44.5095	9.9222
P47914	60S ribosomal protein L29 OS=Homo sapiens OX=9606 GN=RPL29	RPL29	17.752	7.6682	14.5	2	4	2	1.078	0.138335	8.18423	5.85536
Q9Y570	Protein phosphatase methylesterase 1 OS=Homo sapiens OX=9606 GN=PPME1	PPME1	42.315	34.232	22.8	8	13	8	1.077	0.00156296	2.09597	2.89074
Q9Y285	Phenylalanine--tRNA ligase alpha subunit OS=Homo sapiens OX=9606 GN=FARSA	FARSA	57.563	10.545	7.5	3	5	3	1.076	0.73474	25.3887	14.9511
Q9ULA0	Aspartyl aminopeptidase OS=Homo sapiens OX=9606 GN=DNPEP	DNPEP	52.428	22.286	15.6	7	9	7	1.075	0.4366	15.402	6.42634
Q12768	WASH complex subunit 5 OS=Homo sapiens OX=9606 GN=WASHC5	WASHC5	134.28	18.152	6.1	6	8	6	1.072	0.164522	8.65221	4.46456
Q8WXX5	DnaJ homolog subfamily C member 9 OS=Homo sapiens OX=9606 GN=DNAJC9	DNAJC9	29.909	27.92	25	7	7	7	1.072	0.160877	8.47863	4.18231
P48637	Glutathione synthetase OS=Homo sapiens OX=9606 GN=GSS	GSS	52.384	31.743	24.3	10	11	10	1.071	0.36268	13.4849	2.42021
P04899	Guanine nucleotide-binding protein G(i) subunit alpha-2 OS=Homo sapiens OX=9606 GN=GNAI2	GNAI2	40.45	93.482	45.9	13	28	6	1.071	0.36724	13.0532	2.54295
O15061	Synemin OS=Homo sapiens OX=9606 GN=SYNM	SYNM	172.77	28.675	7.2	9	11	9	1.07	0.0161633	3.93382	3.07362
Q8N1G4	Leucine-rich repeat-containing protein 47 OS=Homo sapiens OX=9606 GN=LRRC47	LRRC47	63.472	61.473	25	12	13	12	1.069	0.095244	7.32931	2.94628
P13987	CD59 glycoprotein OS=Homo sapiens OX=9606 GN=CD59	CD59	14.177	12.622	23.4	3	6	3	1.067	0.2706	10.5407	3.00511
Q06323	Proteasome activator complex subunit 1 OS=Homo sapiens OX=9606 GN=PSME1	PSME1	28.723	32.497	34.1	10	18	10	1.067	0.085759	6.47108	3.30557
P47897	Glutamine--tRNA ligase OS=Homo sapiens OX=9606 GN=QARS	QARS	87.798	40.532	15.9	10	12	10	1.067	0.070823	6.30411	2.81233
Q9Y5P6	Mannose-1-phosphate guanyltransferase beta OS=Homo sapiens OX=9606 GN=GMPPB	GMPPB	39.834	22.87	13.9	4	6	4	1.067	0.086821	6.07784	3.74525
Q9HA65	TBC1 domain family member 17 OS=Homo sapiens OX=9606 GN=TBC1D17	TBC1D17	72.727	10.548	7.9	5	5	5	1.066	0.28462	10.5506	6.26631
P53602	Diphosphomevalonate decarboxylase OS=Homo sapiens OX=9606 GN=MVD	MVD	43.404	9.57	11.5	4	4	4	1.066	0.156516	4.89364	8.0634
P67775	Serine/threonine-protein phosphatase 2A catalytic subunit alpha isoform OS=Homo sapiens OX=9606 GN=PPP2CA	PPP2CA	35.594	57.249	31.4	7	15	1	1.064	0.56904	17.236	6.71403
Q969N2	GPI transamidase component PIG-T OS=Homo sapiens OX=9606 GN=PIGT	PIGT	65.699	3.5409	2.6	2	2	2	1.06	0.72712	23.66	10.491
P49773	Histidine triad nucleotide-binding protein 1 OS=Homo sapiens OX=9606 GN=HINT1	HINT1	13.802	5.1786	19.8	3	4	3	1.06	0.050344	4.66331	3.00123
P35221	Catenin alpha-1 OS=Homo sapiens OX=9606 GN=CTNNA1	CTNNA1	100.07	106	20.6	14	15	14	1.059	0.44398	12.7288	3.6949
P68036	Ubiquitin-conjugating enzyme E2 L3 OS=Homo sapiens OX=9606 GN=UBE2L3	UBE2L3	17.861	38.069	27.3	4	10	4	1.059	0.3904	9.68647	11.5668
P62495	Eukaryotic peptide chain release factor subunit 1 OS=Homo sapiens OX=9606 GN=ETF1	ETF1	49.03	8.0649	7.8	3	3	3	1.059	0.29772	8.07647	8.48865
Q7L311	Armadillo repeat-containing X-linked protein 2 OS=Homo sapiens OX=9606 GN=ARMCX2	ARMCX2	65.683	3.7277	2.2	1	1	1	1.056	0.68258	19.7078	24.2323
P21912	Succinate dehydrogenase [ubiquinone] iron-sulfur subunit, mitochondrial OS=Homo sapiens OX=9606 GN=SDHB	SDHB	31.629	17.129	11.1	3	4	3	1.053	0.30636	7.32902	7.80009
P08319	Alcohol dehydrogenase 4 OS=Homo sapiens OX=9606 GN=ADH4	ADH4	40.221	6.0953	7.1	2	2	2	1.051	0.90866	32.9646	11.4234
Q96FN4	Copine-2 OS=Homo sapiens OX=9606 GN=CPNE2	CPNE2	61.189	5.1408	4.4	2	3	1	1.051	0.8302	24.2022	10.9885
Q13765	Nascent polypeptide-associated complex subunit alpha OS=Homo sapiens OX=9606 GN=NACA	NACA	23.384	16.604	19.5	3	6	3	1.051	0.177699	5.59561	5.08049
Q99798	Aconitate hydratase, mitochondrial OS=Homo sapiens OX=9606 GN=ACO2	ACO2	85.424	166.42	36.3	20	24	20	1.049	0.21502	7.17585	2.44923
P54652	Heat shock-related 70 kDa protein 2 OS=Homo sapiens OX=9606 GN=HSPA2	HSPA2	70.02	79.428	34.1	20	37	9	1.047	0.27582	7.3255	2.078
Q02218	2-oxoglutarate dehydrogenase, mitochondrial OS=Homo sapiens OX=9606 GN=OGDH	OGDH	115.93	33.392	11.8	10	10	10	1.045	0.39302	7.3185	8.90483
P08240	Signal recognition particle receptor subunit alpha OS=Homo sapiens OX=9606 GN=SRPRA	SRPRA	69.81	52.134	24.1	13	19	13	1.044	0.67378	15.9842	10.4863
P61513	60S ribosomal protein L37a OS=Homo sapiens OX=9606 GN=RPL37A	RPL37A	10.275	9.4066	41.3	3	3	3	1.044	0.41844	9.37196	1.89696
Q13057	Bifunctional coenzyme A synthase OS=Homo sapiens OX=9606 GN=COASY	COASY	62.328	28.775	8.3	3	4	3	1.043	0.65684	14.6548	12.2351
P53597	Succinate--CoA ligase [ADP/GDP-forming] subunit alpha, mitochondrial OS=Homo sapiens OX=9606 GN=SUCLG1	SUCLG1	36.249	10.027	11.6	3	3	3	1.041	0.90318	23.0095	6.82974
Q8IZ52	Chondroitin sulfate synthase 2 OS=Homo sapiens OX=9606 GN=CHPF	CHPF	85.466	33.615	10.1	6	11	6	1.041	0.4869	9.03817	7.47903
Q9Y6W5	Wiskott-Aldrich syndrome protein family member 2 OS=Homo sapiens OX=9606 GN=WASF2	WASF2	54.283	11.421	7.2	3	3	3	1.04	0.72512	16.2872	9.02826
P13797	Plastin-3 OS=Homo sapiens OX=9606 GN=PLS3	PLS3	70.81	179.23	37.1	22	34	14	1.04	0.33412	6.58132	5.31099
Q96KP4	Cytosolic non-specific dipeptidase OS=Homo sapiens OX=9606 GN=CNDP2	CNDP2	52.878	166.29	38.9	13	26	13	1.04	0.2104	5.88005	2.06331
P46940	Ras GTPase-activating-like protein IQGAP1 OS=Homo sapiens OX=9606 GN=IQGAP1	IQGAP1	189.25	323.31	31.3	40	55	40	1.04	0.03696	2.74536	0.755608
P36578	60S ribosomal protein L4 OS=Homo sapiens OX=9606 GN=RPL4	RPL4	47.697	17.328	14.3	6	8	6	1.039	0.58354	12.1757	6.72399
Q9Y696	Chloride intracellular channel protein 4 OS=Homo sapiens OX=9606 GN=CLIC4	CLIC4	28.772	83.949	43.5	9	13	9	1.039	0.102457	3.37719	3.26181
Q9Y490	Talin-1 OS=Homo sapiens OX=9606 GN=TLN1	TLN1	269.76	323.31	40.8	76	141	67	1.039	0.0024764	1.21686	1.55332
O43776	Asparagine--tRNA ligase, cytoplasmic OS=Homo sapiens OX=9606 GN=NARS	NARS	62.942	46.798	23.5	12	15	12	1.038	0.66118	13.0291	3.66806
Q5JTV8	Torsin-1A-interacting protein 1 OS=Homo sapiens OX=9606 GN=TOR1AIP1	TOR1AIP1	66.248	24.605	8.9	4	5	4	1.036	0.32336	6.56113	3.28731
P05166	Propionyl-CoA carboxylase beta chain, mitochondrial OS=Homo sapiens OX=9606 GN=PCCB	PCCB	58.215	4.8264	2.8	1	1	1	1.033	0.9227	22.5895	9.81915
Q9UJU6	Drebrin-like protein OS=Homo sapiens OX=9606 GN=DBNL	DBNL	48.207	86.551	31.4	9	14	9	1.033	0.52362	9.25156	3.72288
P01111	GTPase NRas OS=Homo sapiens OX=9606 GN=NRAS	NRAS	21.229	17.804	24.9	4	5	1	1.033	0.52514	8.6039	6.14196
P0C870	JmjC domain-containing protein 7 OS=Homo sapiens OX=9606 GN=JMJD7	JMJD7	35.932	2.1286	4.7	1	2	1	1.032	0.83326	20.1534	16.1977
P47755	F-actin-capping protein subunit alpha-2 OS=Homo sapiens OX=9606 GN=CAPZA2	CAPZA2	32.949	228.25	50	9	13	8	1.032	0.64102	11.4514	5.02727
P55010	Eukaryotic translation initiation factor 5 OS=Homo sapiens OX=9606 GN=EIF5	EIF5	49.222	19.044	16.9	7	11	7	1.032	0.59174	10.0512	4.22301
P45974	Ubiquitin carboxyl-terminal hydrolase 5 OS=Homo sapiens OX=9606 GN=USP5	USP5	95.785	93.707	20.5	14	23	14	1.032	0.5049	8.59372	1.99895
Q9Y3B8	Oligoribonuclease, mitochondrial OS=Homo sapiens OX=9606 GN=REXO2	REXO2	26.832	12.917	10.5	3	5	3	1.031	0.6508	11.3285	5.18507
O95782	AP-2 complex subunit alpha-1 OS=Homo sapiens OX=9606 GN=AP2A1	AP2A1	107.54	125.46	26.8	25	31	20	1.031	0.24902	4.90832	2.34257
Q9BRF8	Serine/threonine-protein phosphatase CPPED1 OS=Homo sapiens OX=9606 GN=CPPED1	CPPED1	35.548	34.361	23.6	7	11	7	1.03	0.77192	13.9639	4.06135
Q13617	Cullin-2 OS=Homo sapiens OX=9606 GN=CUL2	CUL2	86.982	4.3524	1.6	1	1	1	1.03	0.7448	13.2934	10.9091
P60842	Eukaryotic initiation factor 4A-I OS=Homo sapiens OX=9606 GN=EIF4A1	EIF4A1	46.153	140.83	40.4	19	33	9	1.03	0.28726	4.97235	2.46336
P43034	Platelet-activating factor acetylhydrolase IB subunit alpha OS=Homo sapiens OX=9606 GN=PAFAH1B1	PAFAH1B1	46.637	68.311	33.2	12	15	12	1.03	0.27348	4.02249	3.92696
P43686	26S proteasome regulatory subunit 6B OS=Homo sapiens OX=9606 GN=PSMC4	PSMC4	47.366	53.821	34	12	17	12	1.028	0.56062	8.43517	2.96046
Q00839	Heterogeneous nuclear ribonucleoprotein U OS=Homo sapiens OX=9606 GN=HNRNPU	HNRNPU	90.583	48.259	13.5	9	14	9	1.028	0.342	4.08248	4.59859
Q8TED1	Probable glutathione peroxidase 8 OS=Homo sapiens OX=9606 GN=GPX8	GPX8	23.881	10.77	18.7	4	4	4	1.027	0.75282	13.2696	6.68437
P62826	GTP-binding nuclear protein Ran OS=Homo sapiens OX=9606 GN=RAN	RAN	24.423	39.99	28.2	7	18	7	1.027	0.24058	3.59635	3.056
P54920	Alpha-soluble NSF attachment protein OS=Homo sapiens OX=9606 GN=NAPA	NAPA	33.232	70.258	40.7	9	16	9	1.026	0.75106	13.0429	4.9514
P43490	Nicotinamide phosphoribosyltransferase OS=Homo sapiens OX=9606 GN=NAMPT	NAMPT	55.52	97.08	26.3	12	16	12	1.026	0.48832	6.18988	4.45045
Q8WYA6	Beta-catenin-like protein 1 OS=Homo sapiens OX=9606 GN=CTNNBL1	CTNNBL1	65.173	2.1333	2.8	2	2	2	1.025	0.87276	20.6893	16.393
O60869	Endothelial differentiation-related factor 1 OS=Homo sapiens OX=9606 GN=EDF1	EDF1	16.368	9.1155	22.3	3	4	3	1.025	0.6458	9.25275	3.71457
P28799	Granulins OS=Homo sapiens OX=9606 GN=GRN	GRN	63.544	58.124	9.8	3	6	3	1.024	0.5706	7.78979	4.07634
Q01082	Spectrin beta chain, non-erythrocytic 1 OS=Homo sapiens OX=9606 GN=SPTBN1	SPTBN1	274.61	255.25	14.3	30	37	25	1.024	0.44612	5.09495	3.97203
Q9NS86	LanC-like protein 2 OS=Homo sapiens OX=9606 GN=LANCL2	LANCL2	50.854	28.469	9.1	3	4	3	1.023	0.92122	20.4294	6.2725
Q9NTI5	Sister chromatid cohesion protein PDS5 homolog B OS=Homo sapiens OX=9606 GN=PDS5B	PDS5B	164.67	10.532	3.3	5	5	4	1.023	0.79604	13.9226	6.19416
P06703	Protein S100-A6 OS=Homo sapiens OX=9606 GN=S100A6	S100A6	10.18	3.5898	16.7	2	3	2	1.023	0.73284	10.7005	2.65359
P49593	Protein phosphatase 1F OS=Homo sapiens OX=9606 GN=PPM1F	PPM1F	49.83	27.002	9.9	3	7	3	1.022	0.91324	17.5919	1.96062
Q53GQ0	Very-long-chain 3-oxoacyl-CoA reductase OS=Homo sapiens OX=9606 GN=HSD17B12	HSD17B12	34.324	22.866	12.8	3	5	3	1.021	0.96584	21.1184	4.60715
Q13564	NEDD8-activating enzyme E1 regulatory subunit OS=Homo sapiens OX=9606 GN=NAE1	NAE1	60.246	9.2948	6.7	3	4	3	1.02	0.66694	6.47102	7.57895
P42356	Phosphatidylinositol 4-kinase alpha OS=Homo sapiens OX=9606 GN=PI4KA	PI4KA	236.83	3.9286	0.9	2	2	2	1.018	0.92886	19.7174	14.349
Q9H0Q0	Protein FAM49A OS=Homo sapiens OX=9606 GN=FAM49A	FAM49A	37.312	21.372	24.1	6	7	4	1.017	0.98472	22.4785	8.30659
Q9UH65	Switch-associated protein 70 OS=Homo sapiens OX=9606 GN=SWAP70	SWAP70	68.997	28.673	12.5	6	6	6	1.017	0.77308	9.30288	4.22595
P53990	IST1 homolog OS=Homo sapiens OX=9606 GN=IST1	IST1	39.75	3.4719	9.3	3	3	3	1.017	0.50974	3.26176	4.77807
P55084	Trifunctional enzyme subunit beta, mitochondrial OS=Homo sapiens OX=9606 GN=HADHB	HADHB	51.294	33.493	21.1	9	14	9	1.014	0.6285	4.76657	4.20367
Q99536	Synaptic vesicle membrane protein VAT-1 homolog OS=Homo sapiens OX=9606 GN=VAT1	VAT1	41.92	34.368	22.1	8	18	8	1.013	0.84582	9.70669	1.77624
P20042	Eukaryotic translation initiation factor 2 subunit 2 OS=Homo sapiens OX=9606 GN=EIF2S2	EIF2S2	38.388	38.545	20.4	6	7	6	1.01	0.99098	16.3521	1.89406
Q02750	Dual specificity mitogen-activated protein kinase kinase 1 OS=Homo sapiens OX=9606 GN=MAP2K1	MAP2K1	43.439	4.2239	11.7	5	8	3	1.01	0.9082	10.6081	5.62044
Q92888	Rho guanine nucleotide exchange factor 1 OS=Homo sapiens OX=9606 GN=ARHGEF1	ARHGEF1	102.43	54.656	15.9	12	13	12	1.01	0.83736	7.27338	4.64827
P19338	Nucleolin OS=Homo sapiens OX=9606 GN=NCL	NCL	76.613	21.014	9.3	6	7	6	1.01	0.784	5.58309	5.13754
O43396	Thioredoxin-like protein 1 OS=Homo sapiens OX=9606 GN=TXNL1	TXNL1	32.251	85.535	38.4	7	10	7	1.009	0.91164	10.0648	4.32967
P49411	Elongation factor Tu, mitochondrial OS=Homo sapiens OX=9606 GN=TUFM	TUFM	49.541	69.803	26.5	10	13	10	1.009	0.78038	5.70684	2.30037
Q96IP4	Putative nucleotidyltransferase FAM46A OS=Homo sapiens OX=9606 GN=FAM46A	FAM46A	49.666	10.659	6.3	2	3	2	1.008	0.9281	11.1117	9.61338
P15090	Fatty acid-binding protein, adipocyte OS=Homo sapiens OX=9606 GN=FABP4	FABP4	14.719	31.251	25	4	7	3	1.008	0.87824	7.44824	3.56258
Q13464	Rho-associated protein kinase 1 OS=Homo sapiens OX=9606 GN=ROCK1	ROCK1	158.17	4.3857	4.7	5	5	2	1.007	0.93648	21.0686	9.82244
P60520	Gamma-aminobutyric acid receptor-associated protein-like 2 OS=Homo sapiens OX=9606 GN=GABARAPL2	GABARAPL2	13.667	1.9713	6.8	1	1	1	1.005	0.99834	11.6117	5.74913
Q9H5X1	MIP18 family protein FAM96A OS=Homo sapiens OX=9606 GN=FAM96A	FAM96A	18.355	2.0951	5.6	1	1	1	1.005	0.91058	6.59579	8.32586
Q8WZA9	Immunity-related GTPase family Q protein OS=Homo sapiens OX=9606 GN=IRGQ	IRGQ	62.717	19.89	7.1	3	4	3	1.003	0.87668	23.5001	5.18718
Q08379	Golgin subfamily A member 2 OS=Homo sapiens OX=9606 GN=GOLGA2	GOLGA2	113.08	42.971	7.7	6	6	6	1.003	0.9578	6.85997	4.34311
P30711	Glutathione S-transferase theta-1 OS=Homo sapiens OX=9606 GN=GSTT1	GSTT1	27.335	29.246	7.9	1	1	1	1.002	0.94018	8.1419	11.4662
O95825	Quinone oxidoreductase-like protein 1 OS=Homo sapiens OX=9606 GN=CRYZL1	CRYZL1	38.696	17.217	11.7	2	2	2	1.001	0.95396	5.17114	8.09785
Q8N163	Cell cycle and apoptosis regulator protein 2 OS=Homo sapiens OX=9606 GN=CCAR2	CCAR2	102.9	7.6624	3.1	2	4	2	1	0.69262	58.0792	10.0732
O15327	Type II inositol 3,4-bisphosphate 4-phosphatase OS=Homo sapiens OX=9606 GN=INPP4B	INPP4B	104.74	4.1422	1.4	1	2	1	0.999	0.95652	28.6277	30.0524
P78318	Immunoglobulin-binding protein 1 OS=Homo sapiens OX=9606 GN=IGBP1	IGBP1	39.221	2.3478	2.7	1	1	1	0.999	0.93724	13.1162	7.50379
A0AVT1	Ubiquitin-like modifier-activating enzyme 6 OS=Homo sapiens OX=9606 GN=UBA6	UBA6	117.97	60.794	13	12	14	12	0.997	0.90692	5.75382	3.91069
Q99497	Protein/nucleic acid deglycase DJ-1 OS=Homo sapiens OX=9606 GN=PARK7	PARK7	19.891	124.77	58.7	12	30	12	0.997	0.88988	5.16282	1.89628
Q7Z6K5	Arpin OS=Homo sapiens OX=9606 GN=ARPIN	ARPIN	24.943	6.3137	13.7	3	3	3	0.997	0.97296	4.71531	7.15356
Q9H3P2	Negative elongation factor A OS=Homo sapiens OX=9606 GN=NELFA	NELFA	57.276	4.1222	2.7	1	1	1	0.996	0.94196	13.1276	11.2869
Q03154	Aminoacylase-1 OS=Homo sapiens OX=9606 GN=ACY1	ACY1	45.884	12.217	10.5	4	6	4	0.996	0.95218	11.8371	11.7177
O15498	Synaptobrevin homolog YKT6 OS=Homo sapiens OX=9606 GN=YKT6	YKT6	22.417	3.333	7.6	2	3	2	0.995	0.86692	10.2657	4.34835
O75436	Vacuolar protein sorting-associated protein 26A OS=Homo sapiens OX=9606 GN=VPS26A	VPS26A	38.169	23.393	20.8	5	5	5	0.995	0.84872	3.33248	3.76646
P00441	Superoxide dismutase [Cu-Zn] OS=Homo sapiens OX=9606 GN=SOD1	SOD1	15.936	124.02	49.4	5	15	5	0.993	0.876	8.96176	7.14342
O75915	PRA1 family protein 3 OS=Homo sapiens OX=9606 GN=ARL6IP5	ARL6IP5	21.614	51.409	19.7	3	6	3	0.993	0.8917	8.85888	7.87318
Q14166	Tubulin--tyrosine ligase-like protein 12 OS=Homo sapiens OX=9606 GN=TTLL12	TTLL12	74.403	38.793	7.6	3	4	3	0.993	0.90146	8.4096	8.48519
O95630	STAM-binding protein OS=Homo sapiens OX=9606 GN=STAMBP	STAMBP	48.076	23.49	13.9	4	4	4	0.992	0.90618	9.79842	10.3207
O60313	Dynamin-like 120 kDa protein, mitochondrial OS=Homo sapiens OX=9606 GN=OPA1	OPA1	111.63	43.343	10.2	8	8	8	0.992	0.8202	9.62741	3.83995
Q01459	Di-N-acetylchitobiase OS=Homo sapiens OX=9606 GN=CTBS	CTBS	43.759	11.543	9.6	3	3	3	0.992	0.8139	9.20652	3.41757
Q9Y2Z0	Protein SGT1 homolog OS=Homo sapiens OX=9606 GN=SUGT1	SUGT1	41.024	46.219	26.6	8	9	8	0.991	0.82848	10.5575	5.42193
P62244	40S ribosomal protein S15a OS=Homo sapiens OX=9606 GN=RPS15A	RPS15A	14.839	13.244	24.6	3	5	3	0.991	0.86552	6.91318	7.8766
Q02809	Procollagen-lysine,2-oxoglutarate 5-dioxygenase 1 OS=Homo sapiens OX=9606 GN=PLOD1	PLOD1	83.549	323.31	51.3	33	102	33	0.991	0.5045	2.25684	1.7046
O75569	Interferon-inducible double-stranded RNA-dependent protein kinase activator A OS=Homo sapiens OX=9606 GN=PRKRA	PRKRA	34.404	30.255	23.6	6	8	6	0.99	0.80444	14.1978	5.08986
Q9BUJ2	Heterogeneous nuclear ribonucleoprotein U-like protein 1 OS=Homo sapiens OX=9606 GN=HNRNPUL1	HNRNPUL1	95.737	61.299	23.9	15	18	15	0.99	0.8125	11.411	5.33502
Q9UGV2	Protein NDRG3 OS=Homo sapiens OX=9606 GN=NDRG3	NDRG3	41.408	7.3038	5.1	2	2	2	0.99	0.78482	9.74479	4.34537
O43242	26S proteasome non-ATPase regulatory subunit 3 OS=Homo sapiens OX=9606 GN=PSMD3	PSMD3	60.977	85.055	19.1	11	15	11	0.99	0.4427	2.32273	1.62636
P30520	Adenylosuccinate synthetase isozyme 2 OS=Homo sapiens OX=9606 GN=ADSS	ADSS	50.097	33.088	19.5	8	13	7	0.989	0.79378	19.2732	4.83471
Q96JJ7	Protein disulfide-isomerase TMX3 OS=Homo sapiens OX=9606 GN=TMX3	TMX3	51.871	6.1347	4.8	2	2	2	0.989	0.80664	8.12623	6.26999
P40121	Macrophage-capping protein OS=Homo sapiens OX=9606 GN=CAPG	CAPG	38.498	64.464	23	7	18	7	0.989	0.60284	3.13954	3.26414
Q6IQ22	Ras-related protein Rab-12 OS=Homo sapiens OX=9606 GN=RAB12	RAB12	27.248	2.3407	4.5	1	1	1	0.988	0.7845	10.3056	5.87757
Q14677	Clathrin interactor 1 OS=Homo sapiens OX=9606 GN=CLINT1	CLINT1	68.259	30.788	9	4	5	4	0.988	0.81288	9.81775	8.08891
Q9NUU7	ATP-dependent RNA helicase DDX19A OS=Homo sapiens OX=9606 GN=DDX19A	DDX19A	53.974	17.941	10	4	4	4	0.988	0.74404	8.70468	3.30954
Q5EB52	Mesoderm-specific transcript homolog protein OS=Homo sapiens OX=9606 GN=MEST	MEST	38.83	39.768	15.5	4	7	4	0.987	0.84006	17.4361	11.9602
Q15363	Transmembrane emp24 domain-containing protein 2 OS=Homo sapiens OX=9606 GN=TMED2	TMED2	22.761	56.95	26.9	5	13	5	0.987	0.82296	7.00088	8.84473
Q9UH99	SUN domain-containing protein 2 OS=Homo sapiens OX=9606 GN=SUN2	SUN2	80.31	62.63	12.1	6	8	6	0.986	0.80866	12.8039	8.31793
O95373	Importin-7 OS=Homo sapiens OX=9606 GN=IPO7	IPO7	119.52	15.225	5	3	3	3	0.985	0.95626	18.3404	21.4561
P35813	Protein phosphatase 1A OS=Homo sapiens OX=9606 GN=PPM1A	PPM1A	42.447	3.9973	4.5	2	2	2	0.985	0.69266	9.39389	3.46219
Q9BWD1	Acetyl-CoA acetyltransferase, cytosolic OS=Homo sapiens OX=9606 GN=ACAT2	ACAT2	41.35	111.93	18.4	7	8	7	0.985	0.69254	6.96503	5.43136
Q8WVV9	Heterogeneous nuclear ribonucleoprotein L-like OS=Homo sapiens OX=9606 GN=HNRNPLL	HNRNPLL	60.082	33.218	8.1	3	3	3	0.984	0.76524	17.4761	7.62164
Q13232	Nucleoside diphosphate kinase 3 OS=Homo sapiens OX=9606 GN=NME3	NME3	19.015	5.9112	14.2	3	4	3	0.983	0.74884	12.4	7.22288
P17174	Aspartate aminotransferase, cytoplasmic OS=Homo sapiens OX=9606 GN=GOT1	GOT1	46.247	127.61	36.3	12	18	12	0.983	0.51916	5.85537	1.23859
O95573	Long-chain-fatty-acid--CoA ligase 3 OS=Homo sapiens OX=9606 GN=ACSL3	ACSL3	80.419	38.93	15	8	10	8	0.983	0.54968	2.80191	5.08602
Q8TD55	Pleckstrin homology domain-containing family O member 2 OS=Homo sapiens OX=9606 GN=PLEKHO2	PLEKHO2	53.349	54.814	6.7	2	2	2	0.982	0.82506	5.17247	12.4658
P11908	Ribose-phosphate pyrophosphokinase 2 OS=Homo sapiens OX=9606 GN=PRPS2	PRPS2	34.769	3.5935	23.6	7	9	2	0.981	0.69232	10.3408	6.07543
O95865	N(G),N(G)-dimethylarginine dimethylaminohydrolase 2 OS=Homo sapiens OX=9606 GN=DDAH2	DDAH2	29.644	47.839	23.2	5	5	5	0.98	0.75264	12.1352	9.52989
Q86V81	THO complex subunit 4 OS=Homo sapiens OX=9606 GN=ALYREF	ALYREF	26.888	71.673	30	5	8	5	0.98	0.37178	4.09536	2.74182
O43681	ATPase ASNA1 OS=Homo sapiens OX=9606 GN=ASNA1	ASNA1	38.792	24.708	19.8	6	7	6	0.978	0.48314	3.56444	5.51909
Q06203	Amidophosphoribosyltransferase OS=Homo sapiens OX=9606 GN=PPAT	PPAT	57.398	13.151	8.3	4	4	4	0.977	0.71172	18.7697	8.67856
Q00872	Myosin-binding protein C, slow-type OS=Homo sapiens OX=9606 GN=MYBPC1	MYBPC1	128.29	8.6824	3.2	3	3	3	0.977	0.70208	14.7573	8.00891
Q7L576	Cytoplasmic FMR1-interacting protein 1 OS=Homo sapiens OX=9606 GN=CYFIP1	CYFIP1	145.18	69.392	16.9	19	21	19	0.977	0.48602	7.61245	0.738266
Q14738	Serine/threonine-protein phosphatase 2A 56 kDa regulatory subunit delta isoform OS=Homo sapiens OX=9606 GN=PPP2R5D	PPP2R5D	69.991	18.986	13	7	7	4	0.976	0.59244	8.34835	5.8595
Q15691	Microtubule-associated protein RP/EB family member 1 OS=Homo sapiens OX=9606 GN=MAPRE1	MAPRE1	29.999	34.07	25	6	7	5	0.975	0.79552	16.9102	15.3803
P14136	Glial fibrillary acidic protein OS=Homo sapiens OX=9606 GN=GFAP	GFAP	49.88	31.335	22.7	10	9	9	0.973	0.60532	11.1981	5.72116
Q15036	Sorting nexin-17 OS=Homo sapiens OX=9606 GN=SNX17	SNX17	52.901	1.9567	2.3	1	1	1	0.973	0.57372	10.5143	5.19867
Q10472	Polypeptide N-acetylgalactosaminyltransferase 1 OS=Homo sapiens OX=9606 GN=GALNT1	GALNT1	64.218	39.125	18.1	9	11	9	0.972	0.56932	10.9993	4.8331
Q6P9B6	TLD domain-containing protein 1 OS=Homo sapiens OX=9606 GN=TLDC1	TLDC1	50.993	11.634	10.1	3	3	3	0.972	0.5569	7.57959	7.20868
Q07020	60S ribosomal protein L18 OS=Homo sapiens OX=9606 GN=RPL18	RPL18	21.634	16.396	36.7	6	10	6	0.972	0.42986	7.51552	2.86415
P62879	Guanine nucleotide-binding protein G(I)/G(S)/G(T) subunit beta-2 OS=Homo sapiens OX=9606 GN=GNB2	GNB2	37.331	69.445	32.9	10	23	4	0.971	0.65464	16.6341	4.89464
Q6P6C2	RNA demethylase ALKBH5 OS=Homo sapiens OX=9606 GN=ALKBH5	ALKBH5	44.255	13.564	9.1	3	4	3	0.971	0.54858	10.1949	5.0042
Q9Y5S9	RNA-binding protein 8A OS=Homo sapiens OX=9606 GN=RBM8A	RBM8A	19.889	105.73	29.9	4	7	4	0.97	0.54514	9.39566	6.32371
P29372	DNA-3-methyladenine glycosylase OS=Homo sapiens OX=9606 GN=MPG	MPG	32.868	2.9537	4	1	1	1	0.97	0.57948	8.48425	8.18251
Q09028	Histone-binding protein RBBP4 OS=Homo sapiens OX=9606 GN=RBBP4	RBBP4	47.655	20.93	17.9	8	10	2	0.969	0.4702	7.86923	5.70345
P61960	Ubiquitin-fold modifier 1 OS=Homo sapiens OX=9606 GN=UFM1	UFM1	9.1175	15.338	25.9	2	3	2	0.968	0.59306	14.5047	3.62713
P61764	Syntaxin-binding protein 1 OS=Homo sapiens OX=9606 GN=STXBP1	STXBP1	67.568	8.8007	4.4	2	3	2	0.968	0.51896	10.1016	5.91862
Q9P258	Protein RCC2 OS=Homo sapiens OX=9606 GN=RCC2	RCC2	56.084	47.323	24.1	11	12	11	0.968	0.47108	8.50681	5.0981
P49590	Probable histidine--tRNA ligase, mitochondrial OS=Homo sapiens OX=9606 GN=HARS2	HARS2	56.888	3.1081	7.9	4	5	1	0.967	0.67532	18.733	10.5731
P62834	Ras-related protein Rap-1A OS=Homo sapiens OX=9606 GN=RAP1A	RAP1A	20.987	40.866	40.2	6	13	2	0.967	0.53528	10.5192	7.02262
Q14914	Prostaglandin reductase 1 OS=Homo sapiens OX=9606 GN=PTGR1	PTGR1	35.869	45.474	21	5	5	5	0.966	0.5731	11.7368	7.68552
Q13442	28 kDa heat- and acid-stable phosphoprotein OS=Homo sapiens OX=9606 GN=PDAP1	PDAP1	20.63	21.837	22.7	5	8	5	0.966	0.49682	10.9932	4.75771
P55884	Eukaryotic translation initiation factor 3 subunit B OS=Homo sapiens OX=9606 GN=EIF3B	EIF3B	92.48	75.611	20.4	14	15	14	0.966	0.471	8.70301	6.53012
Q96GX9	Methylthioribulose-1-phosphate dehydratase OS=Homo sapiens OX=9606 GN=APIP	APIP	27.125	3.6688	10.3	2	2	2	0.964	0.55018	10.1571	8.46179
P38117	Electron transfer flavoprotein subunit beta OS=Homo sapiens OX=9606 GN=ETFB	ETFB	27.843	7.6989	11.8	3	4	3	0.964	0.4808	7.00977	8.13821
Q9NTJ5	Phosphatidylinositide phosphatase SAC1 OS=Homo sapiens OX=9606 GN=SACM1L	SACM1L	66.966	40.646	17	9	10	9	0.964	0.186141	4.42877	3.59562
Q8IX30	Signal peptide, CUB and EGF-like domain-containing protein 3 OS=Homo sapiens OX=9606 GN=SCUBE3	SCUBE3	109.28	17.791	4.8	4	5	4	0.963	0.40242	9.21449	3.7841
Q15404	Ras suppressor protein 1 OS=Homo sapiens OX=9606 GN=RSU1	RSU1	31.54	13.698	13.7	4	8	4	0.962	0.100982	3.414	3.34156
Q9H4A6	Golgi phosphoprotein 3 OS=Homo sapiens OX=9606 GN=GOLPH3	GOLPH3	33.81	36.167	24.2	5	7	5	0.961	0.5701	17.7195	5.51156
Q8N6S5	ADP-ribosylation factor-like protein 6-interacting protein 6 OS=Homo sapiens OX=9606 GN=ARL6IP6	ARL6IP6	24.676	2.9448	5.3	1	1	1	0.961	0.49604	13.9959	4.53561
Q8TBA6	Golgin subfamily A member 5 OS=Homo sapiens OX=9606 GN=GOLGA5	GOLGA5	83.023	49.264	9.7	6	6	6	0.961	0.8175	8.35946	17.6405
Q10567	AP-1 complex subunit beta-1 OS=Homo sapiens OX=9606 GN=AP1B1	AP1B1	104.64	35.025	26.2	23	29	11	0.961	0.11684	4.07863	3.11585
P12110	Collagen alpha-2(VI) chain OS=Homo sapiens OX=9606 GN=COL6A2	COL6A2	108.58	323.31	29.9	25	117	25	0.961	0.025236	3.04583	1.18141
Q15057	Arf-GAP with coiled-coil, ANK repeat and PH domain-containing protein 2 OS=Homo sapiens OX=9606 GN=ACAP2	ACAP2	88.028	6.4076	2.1	1	1	1	0.959	0.66794	25.8508	51.4108
O95433	Activator of 90 kDa heat shock protein ATPase homolog 1 OS=Homo sapiens OX=9606 GN=AHSA1	AHSA1	38.274	106.46	21	6	8	6	0.959	0.21056	6.63195	2.47083
O75106	Retina-specific copper amine oxidase OS=Homo sapiens OX=9606 GN=AOC2	AOC2	83.672	31.533	9.5	6	8	6	0.958	0.49742	13.801	6.16138
Q14344	Guanine nucleotide-binding protein subunit alpha-13 OS=Homo sapiens OX=9606 GN=GNA13	GNA13	44.049	2.9182	4	2	2	2	0.958	0.4048	10.791	4.70317
Q02818	Nucleobindin-1 OS=Homo sapiens OX=9606 GN=NUCB1	NUCB1	53.879	286.93	45.8	17	33	16	0.958	0.005377	2.27508	1.1462
P30566	Adenylosuccinate lyase OS=Homo sapiens OX=9606 GN=ADSL	ADSL	54.889	61.686	22.3	7	9	7	0.957	0.43854	11.0248	6.6831
P55268	Laminin subunit beta-2 OS=Homo sapiens OX=9606 GN=LAMB2	LAMB2	195.98	138.42	15.3	19	24	19	0.957	0.161136	6.15019	2.47214
Q13423	NAD(P) transhydrogenase, mitochondrial OS=Homo sapiens OX=9606 GN=NNT	NNT	113.89	18.112	5.2	5	6	5	0.955	0.47754	13.8869	7.72291
Q96QK1	Vacuolar protein sorting-associated protein 35 OS=Homo sapiens OX=9606 GN=VPS35	VPS35	91.706	48.517	12.1	8	12	8	0.954	0.28474	6.96274	5.96526
Q96G03	Phosphoglucomutase-2 OS=Homo sapiens OX=9606 GN=PGM2	PGM2	68.283	79.591	32	17	25	17	0.953	0.178084	6.71336	3.22395
P62857	40S ribosomal protein S28 OS=Homo sapiens OX=9606 GN=RPS28	RPS28	7.8409	27.117	30.4	2	4	2	0.953	0.167416	4.90223	5.11313
Q5JRX3	Presequence protease, mitochondrial OS=Homo sapiens OX=9606 GN=PITRM1	PITRM1	117.41	10.126	6.6	6	6	6	0.95	0.49976	18.1426	5.51559
Q9Y315	Deoxyribose-phosphate aldolase OS=Homo sapiens OX=9606 GN=DERA	DERA	35.23	16.173	14.2	4	5	4	0.95	0.085462	3.82934	4.37466
Q9UKV8	Protein argonaute-2 OS=Homo sapiens OX=9606 GN=AGO2	AGO2	97.207	81.72	26.7	19	23	14	0.949	0.04548	4.67299	1.76807
Q9Y277	Voltage-dependent anion-selective channel protein 3 OS=Homo sapiens OX=9606 GN=VDAC3	VDAC3	30.658	49.192	29	6	10	6	0.948	0.090416	4.09767	4.67806
Q7L2E3	Putative ATP-dependent RNA helicase DHX30 OS=Homo sapiens OX=9606 GN=DHX30	DHX30	133.94	6.3088	1.4	1	1	1	0.946	0.64044	52.6441	25.4695
Q5T447	E3 ubiquitin-protein ligase HECTD3 OS=Homo sapiens OX=9606 GN=HECTD3	HECTD3	97.112	3.7123	1.6	1	1	1	0.944	0.59018	37.0247	17.6964
O60476	Mannosyl-oligosaccharide 1,2-alpha-mannosidase IB OS=Homo sapiens OX=9606 GN=MAN1A2	MAN1A2	73.003	6.7393	2.7	1	1	1	0.944	0.52616	19.9069	9.41828
Q96D15	Reticulocalbin-3 OS=Homo sapiens OX=9606 GN=RCN3	RCN3	37.493	210.23	35.4	7	26	7	0.944	0.02486	3.39325	3.25425
Q8NCA5	Protein FAM98A OS=Homo sapiens OX=9606 GN=FAM98A	FAM98A	55.4	33.115	5.8	3	4	3	0.943	0.26304	9.59384	6.61897
Q9GZT8	NIF3-like protein 1 OS=Homo sapiens OX=9606 GN=NIF3L1	NIF3L1	41.968	17.573	14.1	6	7	6	0.943	0.093557	3.40988	5.79554
O94808	Glutamine--fructose-6-phosphate aminotransferase [isomerizing] 2 OS=Homo sapiens OX=9606 GN=GFPT2	GFPT2	76.93	27.921	21.6	12	14	7	0.942	0.48716	22.9373	4.2506
O43598	2'-deoxynucleoside 5'-phosphate N-hydrolase 1 OS=Homo sapiens OX=9606 GN=DNPH1	DNPH1	19.108	11.798	9.8	1	2	1	0.94	0.43514	17.4242	9.12581
Q8WX93	Palladin OS=Homo sapiens OX=9606 GN=PALLD	PALLD	150.56	17.29	4.7	6	6	6	0.94	0.108261	3.71	6.5027
Q6NZI2	Caveolae-associated protein 1 OS=Homo sapiens OX=9606 GN=CAVIN1	CAVIN1	43.476	61.777	25.1	9	16	9	0.939	0.058125	3.67808	5.05193
P42226	Signal transducer and activator of transcription 6 OS=Homo sapiens OX=9606 GN=STAT6	STAT6	94.134	3.6822	1.7	1	1	1	0.938	0.43642	12.8675	12.216
Q8NC56	LEM domain-containing protein 2 OS=Homo sapiens OX=9606 GN=LEMD2	LEMD2	56.974	51.963	24.9	10	11	10	0.937	0.178522	9.30708	3.29412
Q6UXN9	WD repeat-containing protein 82 OS=Homo sapiens OX=9606 GN=WDR82	WDR82	35.079	6.4344	8.9	3	3	3	0.937	0.0555	6.20589	2.40009
O75323	Protein NipSnap homolog 2 OS=Homo sapiens OX=9606 GN=NIPSNAP2	NIPSNAP2	33.742	13.08	8.7	2	2	2	0.936	0.130141	8.2742	3.21399
O15269	Serine palmitoyltransferase 1 OS=Homo sapiens OX=9606 GN=SPTLC1	SPTLC1	52.743	8.9276	6.1	3	3	3	0.936	0.142201	6.16692	6.53168
P05023	Sodium/potassium-transporting ATPase subunit alpha-1 OS=Homo sapiens OX=9606 GN=ATP1A1	ATP1A1	112.89	255.61	31.2	28	44	24	0.935	0.017155	4.70316	2.05982
P17987	T-complex protein 1 subunit alpha OS=Homo sapiens OX=9606 GN=TCP1	TCP1	60.343	73.632	24.5	11	16	11	0.934	0.0076764	2.05833	3.71312
Q15843	NEDD8 OS=Homo sapiens OX=9606 GN=NEDD8	NEDD8	9.0714	3.9117	17.3	1	1	1	0.933	0.41326	19.7666	8.27992
P62424	60S ribosomal protein L7a OS=Homo sapiens OX=9606 GN=RPL7A	RPL7A	29.995	14.564	15	4	5	4	0.933	0.36474	14.321	9.33362
Q16539	Mitogen-activated protein kinase 14 OS=Homo sapiens OX=9606 GN=MAPK14	MAPK14	41.293	3.6688	5.3	2	2	2	0.933	0.3001	13.5006	6.80214
P61077	Ubiquitin-conjugating enzyme E2 D3 OS=Homo sapiens OX=9606 GN=UBE2D3	UBE2D3	16.687	1.5005	12.2	2	5	1	0.933	0.07452	5.1945	5.474
Q15149	Plectin OS=Homo sapiens OX=9606 GN=PLEC	PLEC	531.78	323.31	36.7	146	221	145	0.933	2.6382e-08	0.310107	0.744486
Q9NTX5	Ethylmalonyl-CoA decarboxylase OS=Homo sapiens OX=9606 GN=ECHDC1	ECHDC1	33.698	39.821	25.4	6	7	6	0.932	0.099144	7.53353	4.26347
P11586	C-1-tetrahydrofolate synthase, cytoplasmic OS=Homo sapiens OX=9606 GN=MTHFD1	MTHFD1	101.56	78.257	17.3	15	19	15	0.932	0.0182381	4.36973	3.08807
P48739	Phosphatidylinositol transfer protein beta isoform OS=Homo sapiens OX=9606 GN=PITPNB	PITPNB	31.54	69.135	43.5	9	12	8	0.931	0.154623	10.0447	4.62781
P18206	Vinculin OS=Homo sapiens OX=9606 GN=VCL	VCL	123.8	323.31	48.2	48	78	48	0.931	0.00185842	3.21458	1.43634
P30042	ES1 protein homolog, mitochondrial OS=Homo sapiens OX=9606 GN=C21orf33	C21orf33	28.17	3.5192	9.3	3	3	3	0.93	0.23884	10.6824	7.70455
Q15008	26S proteasome non-ATPase regulatory subunit 6 OS=Homo sapiens OX=9606 GN=PSMD6	PSMD6	45.531	33.453	13.9	5	6	5	0.93	0.044956	5.42086	4.12521
Q14008	Cytoskeleton-associated protein 5 OS=Homo sapiens OX=9606 GN=CKAP5	CKAP5	225.49	15.988	2.4	4	4	4	0.929	0.48182	29.075	7.04402
P55157	Microsomal triglyceride transfer protein large subunit OS=Homo sapiens OX=9606 GN=MTTP	MTTP	99.35	96.721	25.1	20	22	20	0.929	0.284	13.8055	6.92694
O75131	Copine-3 OS=Homo sapiens OX=9606 GN=CPNE3	CPNE3	60.13	112.18	26.3	13	19	12	0.929	0.041417	4.58337	5.02954
P55854	Small ubiquitin-related modifier 3 OS=Homo sapiens OX=9606 GN=SUMO3	SUMO3	11.637	2.0855	20.4	2	4	1	0.928	0.36834	18.0273	2.92588
P14543	Nidogen-1 OS=Homo sapiens OX=9606 GN=NID1	NID1	136.38	87.147	10.9	12	15	11	0.928	0.045884	5.92605	0.831619
P35573	Glycogen debranching enzyme OS=Homo sapiens OX=9606 GN=AGL	AGL	174.76	57.59	9.9	13	16	13	0.928	0.028121	5.01049	3.8366
P20073	Annexin A7 OS=Homo sapiens OX=9606 GN=ANXA7	ANXA7	52.739	94.109	21.3	10	21	10	0.928	0.027436	4.8047	0.908241
Q8N142	Adenylosuccinate synthetase isozyme 1 OS=Homo sapiens OX=9606 GN=ADSSL1	ADSSL1	50.208	23.208	16.2	6	9	5	0.927	0.100819	8.44118	4.45122
P10253	Lysosomal alpha-glucosidase OS=Homo sapiens OX=9606 GN=GAA	GAA	105.32	60.849	13.1	9	17	9	0.927	0.051421	6.82438	2.86346
O15144	Actin-related protein 2/3 complex subunit 2 OS=Homo sapiens OX=9606 GN=ARPC2	ARPC2	34.333	41.058	33.3	12	25	12	0.927	0.06276	6.54895	1.7668
Q9NZB2	Constitutive coactivator of PPAR-gamma-like protein 1 OS=Homo sapiens OX=9606 GN=FAM120A	FAM120A	121.89	43.952	9.7	9	10	9	0.927	0.22448	4.06402	11.6005
Q92530	Proteasome inhibitor PI31 subunit OS=Homo sapiens OX=9606 GN=PSMF1	PSMF1	29.816	29.525	10.3	3	3	3	0.926	0.154044	9.92315	5.2502
P49189	4-trimethylaminobutyraldehyde dehydrogenase OS=Homo sapiens OX=9606 GN=ALDH9A1	ALDH9A1	53.801	67.63	20.6	10	16	10	0.925	0.0086789	4.17726	3.01348
P61966	AP-1 complex subunit sigma-1A OS=Homo sapiens OX=9606 GN=AP1S1	AP1S1	18.733	1.6683	5.7	1	1	1	0.924	0.41396	22.1572	11.4771
P16949	Stathmin OS=Homo sapiens OX=9606 GN=STMN1	STMN1	17.302	21.798	40.3	7	13	5	0.924	0.075639	6.68862	5.47475
Q9UK41	Vacuolar protein sorting-associated protein 28 homolog OS=Homo sapiens OX=9606 GN=VPS28	VPS28	25.425	23.99	28.1	6	9	6	0.923	0.32302	20.1748	6.5923
Q9Y4W6	AFG3-like protein 2 OS=Homo sapiens OX=9606 GN=AFG3L2	AFG3L2	88.583	2.6403	2.1	2	2	2	0.923	0.15656	11.468	4.61759
Q9ULV4	Coronin-1C OS=Homo sapiens OX=9606 GN=CORO1C	CORO1C	53.248	67.556	25.7	13	22	12	0.923	0.058042	6.59132	1.66819
Q495W5	Alpha-(1,3)-fucosyltransferase 11 OS=Homo sapiens OX=9606 GN=FUT11	FUT11	55.815	22.494	10.6	4	5	4	0.922	0.43182	19.3051	12.9291
Q9H223	EH domain-containing protein 4 OS=Homo sapiens OX=9606 GN=EHD4	EHD4	61.174	39.769	27	13	16	8	0.922	0.151137	10.441	5.69303
Q9H553	Alpha-1,3/1,6-mannosyltransferase ALG2 OS=Homo sapiens OX=9606 GN=ALG2	ALG2	47.091	20.528	8.2	3	4	3	0.921	0.32186	18.7973	4.28827
Q99426	Tubulin-folding cofactor B OS=Homo sapiens OX=9606 GN=TBCB	TBCB	27.325	9.8135	11.9	3	4	3	0.921	0.041861	7.4058	2.65839
O94826	Mitochondrial import receptor subunit TOM70 OS=Homo sapiens OX=9606 GN=TOMM70	TOMM70	67.454	29.658	13.5	7	9	7	0.92	0.12658	8.56628	6.74589
Q7Z3U7	Protein MON2 homolog OS=Homo sapiens OX=9606 GN=MON2	MON2	190.36	15.312	4	7	7	7	0.919	0.39392	22.4092	4.0371
P78527	DNA-dependent protein kinase catalytic subunit OS=Homo sapiens OX=9606 GN=PRKDC	PRKDC	469.08	132.94	7.2	27	29	27	0.919	0.00164408	3.0163	2.7254
Q6ZXV5	Transmembrane and TPR repeat-containing protein 3 OS=Homo sapiens OX=9606 GN=TMTC3	TMTC3	104.01	24.753	8.4	6	9	6	0.918	0.0143182	4.1219	4.58313
Q4ZHG4	Fibronectin type III domain-containing protein 1 OS=Homo sapiens OX=9606 GN=FNDC1	FNDC1	205.56	198.27	12.9	21	34	21	0.917	0.00105977	3.20842	2.19108
Q8WWY3	U4/U6 small nuclear ribonucleoprotein Prp31 OS=Homo sapiens OX=9606 GN=PRPF31	PRPF31	55.455	7.2129	7.4	3	3	3	0.916	0.183496	11.0259	7.70406
O00585	C-C motif chemokine 21 OS=Homo sapiens OX=9606 GN=CCL21	CCL21	14.646	18.137	23.1	2	3	2	0.916	0.064784	8.09209	4.19141
Q9Y6A4	Cilia- and flagella-associated protein 20 OS=Homo sapiens OX=9606 GN=CFAP20	CFAP20	22.774	22.533	16.1	3	4	3	0.916	0.0050377	4.05374	3.03764
Q9H1C3	Glycosyltransferase 8 domain-containing protein 2 OS=Homo sapiens OX=9606 GN=GLT8D2	GLT8D2	40.026	49.331	14	4	5	4	0.915	0.36914	20.3639	6.66834
P28838	Cytosol aminopeptidase OS=Homo sapiens OX=9606 GN=LAP3	LAP3	56.166	208.77	40.3	17	20	17	0.915	0.058059	7.74719	5.09224
Q06830	Peroxiredoxin-1 OS=Homo sapiens OX=9606 GN=PRDX1	PRDX1	22.11	49.735	53.3	12	36	9	0.915	0.00033703	2.41207	2.25922
Q7L5N1	COP9 signalosome complex subunit 6 OS=Homo sapiens OX=9606 GN=COPS6	COPS6	36.163	28.979	26	7	9	7	0.914	0.33552	20.328	3.83597
P13489	Ribonuclease inhibitor OS=Homo sapiens OX=9606 GN=RNH1	RNH1	49.973	229.32	44.3	15	30	15	0.914	0.0062018	3.70741	0.902427
Q8NBF2	NHL repeat-containing protein 2 OS=Homo sapiens OX=9606 GN=NHLRC2	NHLRC2	79.443	22.328	11.3	7	7	7	0.913	0.25992	14.0066	10.5609
O95260	Arginyl-tRNA--protein transferase 1 OS=Homo sapiens OX=9606 GN=ATE1	ATE1	59.09	10.396	6.8	2	2	2	0.913	0.26418	12.9364	11.188
Q15631	Translin OS=Homo sapiens OX=9606 GN=TSN	TSN	26.183	161.4	38.2	8	15	8	0.913	0.05102	7.89232	4.15309
P49589	Cysteine--tRNA ligase, cytoplasmic OS=Homo sapiens OX=9606 GN=CARS	CARS	85.472	77.228	20.9	14	20	14	0.913	0.029536	6.63188	3.76653
Q13557	Calcium/calmodulin-dependent protein kinase type II subunit delta OS=Homo sapiens OX=9606 GN=CAMK2D	CAMK2D	56.369	47.732	16.6	6	10	5	0.912	0.31604	20.9481	2.93857
P46108	Adapter molecule crk OS=Homo sapiens OX=9606 GN=CRK	CRK	33.83	76.15	37.2	10	12	10	0.912	0.145519	12.1081	2.83539
Q8NBX0	Saccharopine dehydrogenase-like oxidoreductase OS=Homo sapiens OX=9606 GN=SCCPDH	SCCPDH	47.151	8.4181	7.9	3	4	3	0.912	0.0117035	5.38089	3.64276
Q6UWH4	Protein FAM198B OS=Homo sapiens OX=9606 GN=FAM198B	FAM198B	57.552	2.5176	1.7	1	1	1	0.911	0.35214	20.5951	6.05601
Q8WTV1	THAP domain-containing protein 3 OS=Homo sapiens OX=9606 GN=THAP3	THAP3	27.059	1.8067	3.3	1	2	1	0.91	0.34708	17.1608	13.3669
O75828	Carbonyl reductase [NADPH] 3 OS=Homo sapiens OX=9606 GN=CBR3	CBR3	30.85	18.87	32.1	7	10	5	0.91	0.165062	13.5635	1.2167
Q8N0W3	L-fucose kinase OS=Homo sapiens OX=9606 GN=FUK	FUK	117.62	6.6232	1.5	1	2	1	0.909	0.41908	23.373	17.0206
Q01085	Nucleolysin TIAR OS=Homo sapiens OX=9606 GN=TIAL1	TIAL1	41.59	29.269	23.5	7	8	5	0.909	0.070555	8.54416	2.18184
P61006	Ras-related protein Rab-8A OS=Homo sapiens OX=9606 GN=RAB8A	RAB8A	23.668	41.458	22.7	5	10	2	0.909	0.067899	7.85036	6.21402
Q9NVS9	Pyridoxine-5'-phosphate oxidase OS=Homo sapiens OX=9606 GN=PNPO	PNPO	29.988	1.6213	3.1	1	1	1	0.908	0.151942	13.8374	5.55539
Q14444	Caprin-1 OS=Homo sapiens OX=9606 GN=CAPRIN1	CAPRIN1	78.365	3.7499	2.8	2	2	2	0.908	0.083784	8.45296	6.93606
Q99496	E3 ubiquitin-protein ligase RING2 OS=Homo sapiens OX=9606 GN=RNF2	RNF2	37.655	4.2184	4.2	1	1	1	0.908	0.045321	6.81992	6.04497
Q14112	Nidogen-2 OS=Homo sapiens OX=9606 GN=NID2	NID2	151.25	273.72	25.2	27	52	26	0.908	0.023361	6.13131	0.677002
P36957	Dihydrolipoyllysine-residue succinyltransferase component of 2-oxoglutarate dehydrogenase complex, mitochondrial OS=Homo sapiens OX=9606 GN=DLST	DLST	48.755	24.158	13	6	6	6	0.908	0.0132417	3.23939	5.94368
Q8TBX8	Phosphatidylinositol 5-phosphate 4-kinase type-2 gamma OS=Homo sapiens OX=9606 GN=PIP4K2C	PIP4K2C	47.299	3.0202	3.6	2	2	2	0.907	0.0031379	2.25724	4.64396
P28482	Mitogen-activated protein kinase 1 OS=Homo sapiens OX=9606 GN=MAPK1	MAPK1	41.389	43.123	23.1	9	10	8	0.905	0.049938	9.28067	3.66421
Q68EM7	Rho GTPase-activating protein 17 OS=Homo sapiens OX=9606 GN=ARHGAP17	ARHGAP17	95.436	20.388	4.3	3	4	3	0.904	0.160417	13.85	7.69391
P40939	Trifunctional enzyme subunit alpha, mitochondrial OS=Homo sapiens OX=9606 GN=HADHA	HADHA	82.999	134.96	30	19	37	19	0.904	0.065995	9.52218	5.01653
O95159	Zinc finger protein-like 1 OS=Homo sapiens OX=9606 GN=ZFPL1	ZFPL1	34.114	17.638	18.1	5	5	5	0.903	0.33346	18.9091	13.3308
Q15750	TGF-beta-activated kinase 1 and MAP3K7-binding protein 1 OS=Homo sapiens OX=9606 GN=TAB1	TAB1	54.643	19.945	10.1	4	4	4	0.903	0.26256	17.112	10.0364
P55145	Mesencephalic astrocyte-derived neurotrophic factor OS=Homo sapiens OX=9606 GN=MANF	MANF	20.7	27.678	35.7	6	10	6	0.902	0.043484	9.76215	3.48101
Q5T6V5	Queuosine salvage protein OS=Homo sapiens OX=9606 GN=C9orf64	C9orf64	39.028	34.317	27.3	10	12	10	0.902	0.00664	5.55045	3.25497
P49902	Cytosolic purine 5'-nucleotidase OS=Homo sapiens OX=9606 GN=NT5C2	NT5C2	64.969	7.786	6.1	3	3	3	0.9	0.48584	23.9968	20.9451
Q9NRX4	14 kDa phosphohistidine phosphatase OS=Homo sapiens OX=9606 GN=PHPT1	PHPT1	13.832	8.2242	20.8	3	4	3	0.9	0.24822	18.0443	6.96691
Q15257	Serine/threonine-protein phosphatase 2A activator OS=Homo sapiens OX=9606 GN=PTPA	PTPA	40.667	22.686	17.6	8	9	8	0.9	0.051237	8.80545	1.17033
Q9NTK5	Obg-like ATPase 1 OS=Homo sapiens OX=9606 GN=OLA1	OLA1	44.743	70.246	36.1	14	16	14	0.9	0.0025441	4.98145	2.59148
Q9UHY7	Enolase-phosphatase E1 OS=Homo sapiens OX=9606 GN=ENOPH1	ENOPH1	28.932	69.977	27.6	5	11	5	0.899	0.2538	21.5321	5.0632
Q96BP3	Peptidylprolyl isomerase domain and WD repeat-containing protein 1 OS=Homo sapiens OX=9606 GN=PPWD1	PPWD1	73.574	3.7286	2.8	2	2	2	0.899	0.030904	6.63734	6.42191
P31948	Stress-induced-phosphoprotein 1 OS=Homo sapiens OX=9606 GN=STIP1	STIP1	62.639	92.137	46.6	27	40	27	0.899	0.000176918	3.09185	1.84336
P26599	Polypyrimidine tract-binding protein 1 OS=Homo sapiens OX=9606 GN=PTBP1	PTBP1	57.221	233.85	19.6	7	12	7	0.898	0.153864	13.7954	4.46857
Q9NR12	PDZ and LIM domain protein 7 OS=Homo sapiens OX=9606 GN=PDLIM7	PDLIM7	49.844	14.157	11.2	5	9	5	0.898	0.089763	8.52615	8.82899
Q9HDC9	Adipocyte plasma membrane-associated protein OS=Homo sapiens OX=9606 GN=APMAP	APMAP	46.48	30.93	21.9	8	14	8	0.898	0.000161206	3.27975	1.64393
P78371	T-complex protein 1 subunit beta OS=Homo sapiens OX=9606 GN=CCT2	CCT2	57.488	194.17	46.2	18	31	18	0.896	0.092465	11.2987	2.97282
O75822	Eukaryotic translation initiation factor 3 subunit J OS=Homo sapiens OX=9606 GN=EIF3J	EIF3J	29.062	16.189	13.2	4	6	4	0.895	0.03818	7.13321	7.07518
Q9Y673	Dolichyl-phosphate beta-glucosyltransferase OS=Homo sapiens OX=9606 GN=ALG5	ALG5	36.946	16.459	12.3	3	5	3	0.894	0.097557	13.1141	4.88773
Q13630	GDP-L-fucose synthase OS=Homo sapiens OX=9606 GN=TSTA3	TSTA3	35.892	45.631	28.7	7	11	7	0.894	0.00052286	2.70043	3.62157
Q3LXA3	Triokinase/FMN cyclase OS=Homo sapiens OX=9606 GN=TKFC	TKFC	58.946	71.693	21.7	9	11	9	0.893	0.170519	16.1677	1.21773
Q16204	Coiled-coil domain-containing protein 6 OS=Homo sapiens OX=9606 GN=CCDC6	CCDC6	53.29	17.73	12	4	4	4	0.891	0.071556	12.2621	4.82542
Q8N1F7	Nuclear pore complex protein Nup93 OS=Homo sapiens OX=9606 GN=NUP93	NUP93	93.487	25.67	15.3	13	14	13	0.891	0.021242	7.01881	1.38699
P51572	B-cell receptor-associated protein 31 OS=Homo sapiens OX=9606 GN=BCAP31	BCAP31	27.991	34.336	35	10	12	10	0.891	0.0059814	5.40964	4.42173
P29401	Transketolase OS=Homo sapiens OX=9606 GN=TKT	TKT	67.877	287.59	42.7	22	50	22	0.891	0.00016146	3.35911	1.98614
P55795	Heterogeneous nuclear ribonucleoprotein H2 OS=Homo sapiens OX=9606 GN=HNRNPH2	HNRNPH2	49.263	23.693	24.9	9	22	3	0.89	0.069976	11.1958	5.34513
Q9Y371	Endophilin-B1 OS=Homo sapiens OX=9606 GN=SH3GLB1	SH3GLB1	40.796	26.432	19.2	8	9	7	0.889	0.110399	12.9908	2.06849
P16615	Sarcoplasmic/endoplasmic reticulum calcium ATPase 2 OS=Homo sapiens OX=9606 GN=ATP2A2	ATP2A2	114.76	152.42	23.2	24	33	24	0.889	0.0068983	7.06904	2.60531
P33121	Long-chain-fatty-acid--CoA ligase 1 OS=Homo sapiens OX=9606 GN=ACSL1	ACSL1	77.942	11.042	4.7	3	3	3	0.888	0.098036	12.4673	7.46649
P08237	ATP-dependent 6-phosphofructokinase, muscle type OS=Homo sapiens OX=9606 GN=PFKM	PFKM	85.182	105.95	24.6	17	25	14	0.888	0.0023627	5.27443	3.13707
Q96PN8	Testis-specific serine/threonine-protein kinase 3 OS=Homo sapiens OX=9606 GN=TSSK3	TSSK3	30.102	1.6711	3	1	1	1	0.887	0.004297	4.35317	5.15891
Q9BYT8	Neurolysin, mitochondrial OS=Homo sapiens OX=9606 GN=NLN	NLN	80.651	4.268	2.6	2	3	2	0.886	0.18702	8.78897	14.9445
Q86TG7	Retrotransposon-derived protein PEG10 OS=Homo sapiens OX=9606 GN=PEG10	PEG10	80.172	2.2085	1.1	1	1	1	0.885	0.095981	13.1017	6.8959
Q9BVC6	Transmembrane protein 109 OS=Homo sapiens OX=9606 GN=TMEM109	TMEM109	26.21	4.4087	4.9	1	1	1	0.885	0.049439	6.60743	9.32162
P42704	Leucine-rich PPR motif-containing protein, mitochondrial OS=Homo sapiens OX=9606 GN=LRPPRC	LRPPRC	157.9	22.877	6.5	8	9	8	0.883	0.057455	10.165	2.61459
P10809	60 kDa heat shock protein, mitochondrial OS=Homo sapiens OX=9606 GN=HSPD1	HSPD1	61.054	191.46	50.6	25	43	25	0.883	0.0074818	5.45765	1.46935
Q9H9G7	Protein argonaute-3 OS=Homo sapiens OX=9606 GN=AGO3	AGO3	97.359	53.026	18.4	13	15	6	0.882	0.0188961	7.53749	5.98994
P34897	Serine hydroxymethyltransferase, mitochondrial OS=Homo sapiens OX=9606 GN=SHMT2	SHMT2	55.992	73.186	27	12	14	11	0.881	0.0199181	8.70014	4.70786
Q92820	Gamma-glutamyl hydrolase OS=Homo sapiens OX=9606 GN=GGH	GGH	35.964	28.009	28.3	7	9	7	0.881	0.031344	8.69829	2.52604
Q96HC4	PDZ and LIM domain protein 5 OS=Homo sapiens OX=9606 GN=PDLIM5	PDLIM5	63.944	49.96	15.6	8	9	8	0.881	0.0033419	6.39582	2.95294
Q92905	COP9 signalosome complex subunit 5 OS=Homo sapiens OX=9606 GN=COPS5	COPS5	37.578	54.344	38.3	10	14	10	0.881	0.00082374	4.58736	2.95963
P09417	Dihydropteridine reductase OS=Homo sapiens OX=9606 GN=QDPR	QDPR	25.789	35.25	37.3	7	9	7	0.881	0.00055785	4.03704	3.08962
Q13586	Stromal interaction molecule 1 OS=Homo sapiens OX=9606 GN=STIM1	STIM1	77.422	7.3436	3.4	2	3	2	0.88	0.23432	20.6608	11.35
Q96EY4	Translation machinery-associated protein 16 OS=Homo sapiens OX=9606 GN=TMA16	TMA16	23.864	5.5209	13.3	2	2	2	0.88	0.0083799	5.57286	6.09385
P62714	Serine/threonine-protein phosphatase 2A catalytic subunit beta isoform OS=Homo sapiens OX=9606 GN=PPP2CB	PPP2CB	35.575	5.2632	31.4	7	15	1	0.879	0.107896	16.0725	2.13395
O00625	Pirin OS=Homo sapiens OX=9606 GN=PIR	PIR	32.113	2.4618	7.2	2	3	2	0.879	0.037202	8.60611	7.73284
P40763	Signal transducer and activator of transcription 3 OS=Homo sapiens OX=9606 GN=STAT3	STAT3	88.067	49.617	20.8	11	15	11	0.879	0.0170378	8.06504	5.53203
Q8WW12	PEST proteolytic signal-containing nuclear protein OS=Homo sapiens OX=9606 GN=PCNP	PCNP	18.925	3.2269	5.1	1	2	1	0.879	0.0064961	6.86311	3.83482
P31689	DnaJ homolog subfamily A member 1 OS=Homo sapiens OX=9606 GN=DNAJA1	DNAJA1	44.868	15.748	7.1	3	4	3	0.878	0.046362	11.4535	5.27819
O75367	Core histone macro-H2A.1 OS=Homo sapiens OX=9606 GN=H2AFY	H2AFY	39.617	146.25	23.4	6	7	5	0.878	0.04972	9.01693	8.62934
P11388	DNA topoisomerase 2-alpha OS=Homo sapiens OX=9606 GN=TOP2A	TOP2A	174.38	2.4984	0.7	1	2	1	0.877	0.40444	50.4184	18.2533
P51808	Dynein light chain Tctex-type 3 OS=Homo sapiens OX=9606 GN=DYNLT3	DYNLT3	13.062	17.056	14.7	1	1	1	0.877	0.21672	21.2007	6.38916
Q9P2T1	GMP reductase 2 OS=Homo sapiens OX=9606 GN=GMPR2	GMPR2	37.874	11.726	10.9	5	6	4	0.877	0.020601	9.0982	4.74832
P21695	Glycerol-3-phosphate dehydrogenase [NAD(+)], cytoplasmic OS=Homo sapiens OX=9606 GN=GPD1	GPD1	37.567	6.7889	8.9	3	3	3	0.877	0.169179	9.03902	16.6579
O00193	Small acidic protein OS=Homo sapiens OX=9606 GN=SMAP	SMAP	20.332	8.1972	12.6	2	2	2	0.877	0.0123628	8.19984	4.02837
P50238	Cysteine-rich protein 1 OS=Homo sapiens OX=9606 GN=CRIP1	CRIP1	8.5328	8.0453	31.2	3	5	3	0.877	0.00082188	4.93334	2.70075
O95425	Supervillin OS=Homo sapiens OX=9606 GN=SVIL	SVIL	247.74	2.5796	0.9	2	2	2	0.876	0.011963	3.8694	8.12306
Q92765	Secreted frizzled-related protein 3 OS=Homo sapiens OX=9606 GN=FRZB	FRZB	36.254	26.011	16.9	5	10	5	0.875	0.0073844	7.05737	4.93206
P61011	Signal recognition particle 54 kDa protein OS=Homo sapiens OX=9606 GN=SRP54	SRP54	55.704	44.207	19	9	11	9	0.875	0.0134569	6.86626	6.41931
P30044	Peroxiredoxin-5, mitochondrial OS=Homo sapiens OX=9606 GN=PRDX5	PRDX5	22.086	34.492	44.4	7	11	7	0.874	0.10896	14.5875	2.18378
P42224	Signal transducer and activator of transcription 1-alpha/beta OS=Homo sapiens OX=9606 GN=STAT1	STAT1	87.334	33.378	17.1	11	13	11	0.874	0.030281	9.17282	1.88282
Q14847	LIM and SH3 domain protein 1 OS=Homo sapiens OX=9606 GN=LASP1	LASP1	29.717	51.92	34.1	9	15	9	0.874	0.0016384	5.2385	3.8026
Q9BQA1	Methylosome protein 50 OS=Homo sapiens OX=9606 GN=WDR77	WDR77	36.724	20.112	14	4	6	4	0.873	0.076416	14.2705	6.61918
Q16363	Laminin subunit alpha-4 OS=Homo sapiens OX=9606 GN=LAMA4	LAMA4	202.52	43.531	9.2	12	15	12	0.873	0.0067394	6.26037	5.58385
P50570	Dynamin-2 OS=Homo sapiens OX=9606 GN=DNM2	DNM2	98.063	68.165	12.9	10	13	5	0.872	0.0033394	6.47686	3.61779
P39023	60S ribosomal protein L3 OS=Homo sapiens OX=9606 GN=RPL3	RPL3	46.108	7.2384	7.7	2	2	2	0.872	0.0022818	6.40094	2.84422
P62136	Serine/threonine-protein phosphatase PP1-alpha catalytic subunit OS=Homo sapiens OX=9606 GN=PPP1CA	PPP1CA	37.512	53.285	41.2	12	17	3	0.872	0.0020588	5.63245	3.77736
P25685	DnaJ homolog subfamily B member 1 OS=Homo sapiens OX=9606 GN=DNAJB1	DNAJB1	38.044	22.256	21.5	7	10	6	0.872	0.00121628	4.96449	3.72676
Q8NFW8	N-acylneuraminate cytidylyltransferase OS=Homo sapiens OX=9606 GN=CMAS	CMAS	48.379	2.8679	3.5	2	2	2	0.871	0.0024566	6.17956	3.71421
P51665	26S proteasome non-ATPase regulatory subunit 7 OS=Homo sapiens OX=9606 GN=PSMD7	PSMD7	37.025	41.741	14.5	4	6	4	0.87	0.069241	13.1775	7.4239
P49792	E3 SUMO-protein ligase RanBP2 OS=Homo sapiens OX=9606 GN=RANBP2	RANBP2	358.2	10.763	1.1	3	4	3	0.869	0.36914	39.748	6.98979
Q8NEU8	DCC-interacting protein 13-beta OS=Homo sapiens OX=9606 GN=APPL2	APPL2	74.493	4.1473	3.2	2	2	1	0.869	0.171843	18.0899	12.2862
Q8TEA8	D-aminoacyl-tRNA deacylase 1 OS=Homo sapiens OX=9606 GN=DTD1	DTD1	23.423	4.1491	7.2	2	2	2	0.869	0.0184391	10.4079	4.40177
Q9NT62	Ubiquitin-like-conjugating enzyme ATG3 OS=Homo sapiens OX=9606 GN=ATG3	ATG3	35.864	14.797	7.3	2	4	2	0.869	0.0066191	7.10932	4.94039
O00170	AH receptor-interacting protein OS=Homo sapiens OX=9606 GN=AIP	AIP	37.636	21.286	15.8	4	4	4	0.868	0.171236	18.8532	12.421
P35443	Thrombospondin-4 OS=Homo sapiens OX=9606 GN=THBS4	THBS4	105.87	122.67	25.9	19	28	14	0.868	0.037796	10.2429	2.69088
P31040	Succinate dehydrogenase [ubiquinone] flavoprotein subunit, mitochondrial OS=Homo sapiens OX=9606 GN=SDHA	SDHA	72.691	24.948	14	8	9	8	0.868	0.0108392	8.63413	4.20371
Q86YR5	G-protein-signaling modulator 1 OS=Homo sapiens OX=9606 GN=GPSM1	GPSM1	74.509	31.857	9	4	4	4	0.868	0.0101796	8.58953	4.09439
P46821	Microtubule-associated protein 1B OS=Homo sapiens OX=9606 GN=MAP1B	MAP1B	270.63	46.06	5.6	11	14	10	0.868	0.0089801	7.50305	5.54185
O00299	Chloride intracellular channel protein 1 OS=Homo sapiens OX=9606 GN=CLIC1	CLIC1	26.922	145.64	53.9	11	23	11	0.868	0.000242	4.26936	2.81586
P34896	Serine hydroxymethyltransferase, cytosolic OS=Homo sapiens OX=9606 GN=SHMT1	SHMT1	53.082	46.829	16.4	6	8	5	0.867	0.171983	21.5152	6.06907
O60884	DnaJ homolog subfamily A member 2 OS=Homo sapiens OX=9606 GN=DNAJA2	DNAJA2	45.745	15.04	15	6	8	6	0.867	0.022238	9.08298	6.77922
Q92696	Geranylgeranyl transferase type-2 subunit alpha OS=Homo sapiens OX=9606 GN=RABGGTA	RABGGTA	65.071	23.484	17.8	9	9	9	0.866	0.042819	10.855	7.96731
P51148	Ras-related protein Rab-5C OS=Homo sapiens OX=9606 GN=RAB5C	RAB5C	23.482	17.293	26.9	5	10	2	0.865	0.00071663	4.70823	3.86363
P30048	Thioredoxin-dependent peroxide reductase, mitochondrial OS=Homo sapiens OX=9606 GN=PRDX3	PRDX3	27.692	33.373	32	6	9	6	0.863	0.101477	15.9467	3.99859
P52788	Spermine synthase OS=Homo sapiens OX=9606 GN=SMS	SMS	41.268	15.55	15.8	4	5	4	0.863	0.102537	13.847	11.5853
P61313	60S ribosomal protein L15 OS=Homo sapiens OX=9606 GN=RPL15	RPL15	24.146	8.3804	14.2	3	4	3	0.863	0.0125166	9.84006	4.09662
Q9BR76	Coronin-1B OS=Homo sapiens OX=9606 GN=CORO1B	CORO1B	54.234	19.522	10.6	6	6	6	0.863	0.00114367	6.47648	2.31848
Q05682	Caldesmon OS=Homo sapiens OX=9606 GN=CALD1	CALD1	93.23	131.34	16.3	13	18	13	0.862	0.0386	10.4551	3.40101
P29144	Tripeptidyl-peptidase 2 OS=Homo sapiens OX=9606 GN=TPP2	TPP2	138.35	39.806	8.2	9	10	9	0.862	0.0032627	7.63417	2.66316
Q9Y2Q5	Ragulator complex protein LAMTOR2 OS=Homo sapiens OX=9606 GN=LAMTOR2	LAMTOR2	13.507	7.5988	15.2	2	2	2	0.862	0.008876	7.39889	6.44533
Q99832	T-complex protein 1 subunit eta OS=Homo sapiens OX=9606 GN=CCT7	CCT7	59.366	58.591	26.5	13	19	13	0.862	0.00105656	5.44547	3.70069
P61026	Ras-related protein Rab-10 OS=Homo sapiens OX=9606 GN=RAB10	RAB10	22.541	6.0588	14.5	3	7	1	0.861	0.22736	22.4058	16.5407
Q96EY1	DnaJ homolog subfamily A member 3, mitochondrial OS=Homo sapiens OX=9606 GN=DNAJA3	DNAJA3	52.488	6.2781	3.3	1	1	1	0.861	0.30856	21.0318	19.2048
Q14974	Importin subunit beta-1 OS=Homo sapiens OX=9606 GN=KPNB1	KPNB1	97.169	227.61	34.2	22	35	22	0.861	2.1838e-05	3.37566	1.79547
O14579	Coatomer subunit epsilon OS=Homo sapiens OX=9606 GN=COPE	COPE	34.482	100.24	34.1	7	12	7	0.86	0.25076	38.4825	4.78997
P43246	DNA mismatch repair protein Msh2 OS=Homo sapiens OX=9606 GN=MSH2	MSH2	104.74	21.593	8.7	8	10	8	0.86	0.073362	14.2289	7.9493
Q13435	Splicing factor 3B subunit 2 OS=Homo sapiens OX=9606 GN=SF3B2	SF3B2	100.23	65.449	14.1	10	11	10	0.86	0.0093806	9.81514	3.21959
Q13011	Delta(3,5)-Delta(2,4)-dienoyl-CoA isomerase, mitochondrial OS=Homo sapiens OX=9606 GN=ECH1	ECH1	35.816	23.595	20.1	6	7	6	0.86	0.000178694	4.69956	2.05162
Q96C86	m7GpppX diphosphatase OS=Homo sapiens OX=9606 GN=DCPS	DCPS	38.608	50.582	25.5	6	8	6	0.858	0.23586	23.6416	7.91496
Q13884	Beta-1-syntrophin OS=Homo sapiens OX=9606 GN=SNTB1	SNTB1	58.06	24.44	9.5	4	4	4	0.858	0.0111385	8.29785	5.94582
P20340	Ras-related protein Rab-6A OS=Homo sapiens OX=9606 GN=RAB6A	RAB6A	23.593	31.308	36.1	7	13	7	0.858	0.0035183	7.83708	3.21858
O00422	Histone deacetylase complex subunit SAP18 OS=Homo sapiens OX=9606 GN=SAP18	SAP18	17.561	2.8579	9.2	2	2	2	0.858	7.643e-05	3.32868	3.11646
Q6UW02	Cytochrome P450 20A1 OS=Homo sapiens OX=9606 GN=CYP20A1	CYP20A1	52.432	12.474	14.5	6	7	6	0.857	0.2252	24.4272	11.3937
Q96J01	THO complex subunit 3 OS=Homo sapiens OX=9606 GN=THOC3	THOC3	38.771	4.5934	4.8	2	2	2	0.857	0.2551	16.449	20.6866
Q9Y2S6	Translation machinery-associated protein 7 OS=Homo sapiens OX=9606 GN=TMA7	TMA7	7.0662	4.2138	29.7	2	2	2	0.857	0.00153682	5.0445	5.46286
P47756	F-actin-capping protein subunit beta OS=Homo sapiens OX=9606 GN=CAPZB	CAPZB	31.35	78.178	32.9	9	16	9	0.857	0.000122652	4.38649	2.35415
P61106	Ras-related protein Rab-14 OS=Homo sapiens OX=9606 GN=RAB14	RAB14	23.897	88.176	50.2	7	9	7	0.856	0.012504	9.94643	4.14237
Q9BPW8	Protein NipSnap homolog 1 OS=Homo sapiens OX=9606 GN=NIPSNAP1	NIPSNAP1	33.31	13.245	4.9	1	3	1	0.856	0.00062084	4.79449	4.33724
P31947	14-3-3 protein sigma OS=Homo sapiens OX=9606 GN=SFN	SFN	27.774	49.241	33.5	8	18	5	0.856	0.000100131	4.40196	2.08772
P13861	cAMP-dependent protein kinase type II-alpha regulatory subunit OS=Homo sapiens OX=9606 GN=PRKAR2A	PRKAR2A	45.518	75.826	44.6	14	21	12	0.855	0.0046173	6.54692	6.10436
P61158	Actin-related protein 3 OS=Homo sapiens OX=9606 GN=ACTR3	ACTR3	47.371	148.9	50.7	18	29	18	0.855	0.0067608	6.46422	2.02132
O75947	ATP synthase subunit d, mitochondrial OS=Homo sapiens OX=9606 GN=ATP5H	ATP5H	18.491	32.242	67.1	8	10	8	0.854	0.0144807	10.6604	4.79533
O94874	E3 UFM1-protein ligase 1 OS=Homo sapiens OX=9606 GN=UFL1	UFL1	89.594	106.97	16.6	12	16	12	0.853	0.00142446	6.58812	3.54226
P09661	U2 small nuclear ribonucleoprotein A' OS=Homo sapiens OX=9606 GN=SNRPA1	SNRPA1	28.415	37.276	27.8	7	8	7	0.853	0.00110442	6.1721	3.93672
P09874	Poly [ADP-ribose] polymerase 1 OS=Homo sapiens OX=9606 GN=PARP1	PARP1	113.08	47.278	8.5	7	8	7	0.853	0.0021378	5.48643	5.8554
P53985	Monocarboxylate transporter 1 OS=Homo sapiens OX=9606 GN=SLC16A1	SLC16A1	53.944	18.742	2.4	1	1	1	0.851	0.113542	20.2531	10.1066
P00167	Cytochrome b5 OS=Homo sapiens OX=9606 GN=CYB5A	CYB5A	15.33	7.8221	16.4	2	2	2	0.851	0.091922	14.6462	12.4971
Q07960	Rho GTPase-activating protein 1 OS=Homo sapiens OX=9606 GN=ARHGAP1	ARHGAP1	50.435	46.449	20.7	8	13	8	0.851	0.0032817	7.53066	4.34059
Q6NUI6	Chondroadherin-like protein OS=Homo sapiens OX=9606 GN=CHADL	CHADL	82.387	154.85	27.8	18	39	18	0.851	2.1828e-05	3.79064	1.84073
A0FGR8	Extended synaptotagmin-2 OS=Homo sapiens OX=9606 GN=ESYT2	ESYT2	102.36	71.294	15	10	15	10	0.85	0.072303	14.3887	4.43162
O15357	Phosphatidylinositol 3,4,5-trisphosphate 5-phosphatase 2 OS=Homo sapiens OX=9606 GN=INPPL1	INPPL1	138.6	20.619	5.6	7	11	7	0.85	0.061798	14.3847	8.63869
P83916	Chromobox protein homolog 1 OS=Homo sapiens OX=9606 GN=CBX1	CBX1	21.418	3.5346	21.1	3	5	2	0.85	0.025816	11.4752	6.26141
Q93034	Cullin-5 OS=Homo sapiens OX=9606 GN=CUL5	CUL5	90.954	36.054	13.7	11	12	11	0.85	0.00070287	5.33754	4.1492
O14787	Transportin-2 OS=Homo sapiens OX=9606 GN=TNPO2	TNPO2	101.39	55.52	14.6	10	15	7	0.849	0.088457	17.5088	9.14835
Q9UBL3	Set1/Ash2 histone methyltransferase complex subunit ASH2 OS=Homo sapiens OX=9606 GN=ASH2L	ASH2L	68.722	4.4805	4	2	2	2	0.848	0.053995	14.7485	7.59339
Q15181	Inorganic pyrophosphatase OS=Homo sapiens OX=9606 GN=PPA1	PPA1	32.66	115.83	52.9	11	15	11	0.848	0.00180055	5.17822	6.16809
Q8TAT6	Nuclear protein localization protein 4 homolog OS=Homo sapiens OX=9606 GN=NPLOC4	NPLOC4	68.119	55.334	19.4	10	13	10	0.846	0.134416	25.4174	10.3169
Q5MNZ6	WD repeat domain phosphoinositide-interacting protein 3 OS=Homo sapiens OX=9606 GN=WDR45B	WDR45B	38.121	3.0589	4.1	1	1	1	0.846	0.108196	19.5042	7.4852
P60866	40S ribosomal protein S20 OS=Homo sapiens OX=9606 GN=RPS20	RPS20	13.373	25.947	28.6	4	10	4	0.846	0.00135755	7.30583	2.58724
Q9BZZ5	Apoptosis inhibitor 5 OS=Homo sapiens OX=9606 GN=API5	API5	59.004	39.139	22.3	10	13	10	0.846	0.00025926	5.4432	2.26808
P09493	Tropomyosin alpha-1 chain OS=Homo sapiens OX=9606 GN=TPM1	TPM1	32.708	19.765	20.8	7	7	4	0.846	0.00018465	4.07192	3.95644
P35237	Serpin B6 OS=Homo sapiens OX=9606 GN=SERPINB6	SERPINB6	42.621	73.07	37.2	10	18	10	0.845	0.000157176	3.87493	4.18627
Q52LJ0	Protein FAM98B OS=Homo sapiens OX=9606 GN=FAM98B	FAM98B	37.19	36.526	19.4	4	6	4	0.844	0.00024343	4.70462	3.85932
Q9BU23	Lipase maturation factor 2 OS=Homo sapiens OX=9606 GN=LMF2	LMF2	79.697	7.9416	3.3	2	3	2	0.844	0.00100432	4.09326	6.14302
P63279	SUMO-conjugating enzyme UBC9 OS=Homo sapiens OX=9606 GN=UBE2I	UBE2I	18.007	9.4386	20.3	4	5	4	0.843	0.00154068	7.31722	3.62546
Q6NUQ4	Transmembrane protein 214 OS=Homo sapiens OX=9606 GN=TMEM214	TMEM214	77.15	21.24	10.3	7	8	7	0.843	0.00122288	5.80241	5.2867
P61088	Ubiquitin-conjugating enzyme E2 N OS=Homo sapiens OX=9606 GN=UBE2N	UBE2N	17.138	15.608	37.5	6	13	6	0.843	0.00099724	5.74948	4.98526
P51151	Ras-related protein Rab-9A OS=Homo sapiens OX=9606 GN=RAB9A	RAB9A	22.837	15.369	24.9	4	5	4	0.842	0.0135415	9.1437	8.08689
P60953	Cell division control protein 42 homolog OS=Homo sapiens OX=9606 GN=CDC42	CDC42	21.258	23.671	25.7	4	15	4	0.841	0.00183992	7.36534	4.34139
O43665	Regulator of G-protein signaling 10 OS=Homo sapiens OX=9606 GN=RGS10	RGS10	20.236	20.048	22.5	3	3	3	0.84	0.0088839	11.1582	3.91531
P00505	Aspartate aminotransferase, mitochondrial OS=Homo sapiens OX=9606 GN=GOT2	GOT2	47.517	73.02	34.4	13	19	13	0.84	0.0023826	5.47619	1.73605
Q8IVL5	Prolyl 3-hydroxylase 2 OS=Homo sapiens OX=9606 GN=P3H2	P3H2	80.984	17.814	11.9	7	10	6	0.839	0.042685	12.7501	9.1978
Q9UIC8	Leucine carboxyl methyltransferase 1 OS=Homo sapiens OX=9606 GN=LCMT1	LCMT1	38.379	2.5444	5.7	2	2	2	0.839	0.0047821	6.64196	2.04493
Q9BPX5	Actin-related protein 2/3 complex subunit 5-like protein OS=Homo sapiens OX=9606 GN=ARPC5L	ARPC5L	16.941	19.197	20.9	2	2	2	0.838	0.164855	25.9316	1.73987
P04216	Thy-1 membrane glycoprotein OS=Homo sapiens OX=9606 GN=THY1	THY1	17.935	34.122	18.6	3	8	3	0.838	0.115765	21.0032	9.52968
P09496	Clathrin light chain A OS=Homo sapiens OX=9606 GN=CLTA	CLTA	27.076	15.117	16.1	5	7	5	0.838	0.0103043	8.42938	2.45999
P40926	Malate dehydrogenase, mitochondrial OS=Homo sapiens OX=9606 GN=MDH2	MDH2	35.503	111.78	48.8	13	24	13	0.838	0.00119859	4.50644	1.44098
Q9UIL1	Short coiled-coil protein OS=Homo sapiens OX=9606 GN=SCOC	SCOC	18.045	7.4207	11.3	1	1	1	0.837	0.24234	26.2322	13.1605
P09110	3-ketoacyl-CoA thiolase, peroxisomal OS=Homo sapiens OX=9606 GN=ACAA1	ACAA1	44.292	25.269	14.9	4	4	4	0.837	0.055064	18.6893	7.31943
P54725	UV excision repair protein RAD23 homolog A OS=Homo sapiens OX=9606 GN=RAD23A	RAD23A	39.609	65.173	15.4	4	8	2	0.837	0.044937	14.3198	9.5949
P22234	Multifunctional protein ADE2 OS=Homo sapiens OX=9606 GN=PAICS	PAICS	47.079	60.243	28.2	11	19	11	0.837	2.3401e-05	3.73933	2.69185
O43488	Aflatoxin B1 aldehyde reductase member 2 OS=Homo sapiens OX=9606 GN=AKR7A2	AKR7A2	39.589	69.159	34	10	20	10	0.837	5.9849e-05	1.82944	4.84494
Q96JC1	Vam6/Vps39-like protein OS=Homo sapiens OX=9606 GN=VPS39	VPS39	101.81	3.7123	1.6	1	1	1	0.836	0.3039	46.5592	8.31445
P28288	ATP-binding cassette sub-family D member 3 OS=Homo sapiens OX=9606 GN=ABCD3	ABCD3	75.475	1.8273	1.8	1	1	1	0.836	0.101897	20.0993	9.24265
Q9Y5M8	Signal recognition particle receptor subunit beta OS=Homo sapiens OX=9606 GN=SRPRB	SRPRB	29.702	45.935	27.7	7	7	7	0.836	0.023256	10.7443	3.33228
P30626	Sorcin OS=Homo sapiens OX=9606 GN=SRI	SRI	21.676	24.296	29.8	6	7	6	0.836	0.0079997	7.96078	1.9208
Q9Y4I1	Unconventional myosin-Va OS=Homo sapiens OX=9606 GN=MYO5A	MYO5A	215.4	2.6394	0.5	1	2	1	0.836	0.0057175	6.69414	8.11241
P62854	40S ribosomal protein S26 OS=Homo sapiens OX=9606 GN=RPS26	RPS26	13.015	28.514	34.8	4	6	4	0.835	0.055501	16.279	4.58875
Q8ND56	Protein LSM14 homolog A OS=Homo sapiens OX=9606 GN=LSM14A	LSM14A	50.529	91.964	16.2	6	7	6	0.835	0.056217	14.7662	10.071
Q9P0K7	Ankycorbin OS=Homo sapiens OX=9606 GN=RAI14	RAI14	110.04	41.835	9.1	8	8	8	0.835	0.0026573	8.05976	5.27587
P17844	Probable ATP-dependent RNA helicase DDX5 OS=Homo sapiens OX=9606 GN=DDX5	DDX5	69.147	23.829	23.9	16	29	9	0.835	6.2113e-05	4.3344	3.02264
P48047	ATP synthase subunit O, mitochondrial OS=Homo sapiens OX=9606 GN=ATP5O	ATP5O	23.277	44.797	34.3	5	7	5	0.834	0.21126	28.9956	18.4246
Q8IYB5	Stromal membrane-associated protein 1 OS=Homo sapiens OX=9606 GN=SMAP1	SMAP1	50.386	2.9458	2.6	1	1	1	0.834	0.108638	22.5119	9.10044
P29590	Protein PML OS=Homo sapiens OX=9606 GN=PML	PML	97.55	15.209	8.2	7	7	7	0.833	0.056083	17.8547	6.11253
Q9NRF8	CTP synthase 2 OS=Homo sapiens OX=9606 GN=CTPS2	CTPS2	65.677	9.5169	6.3	3	3	3	0.833	0.0078568	8.89774	7.88944
Q96DH6	RNA-binding protein Musashi homolog 2 OS=Homo sapiens OX=9606 GN=MSI2	MSI2	35.196	40.665	16.2	4	7	3	0.833	0.0012011	7.75259	2.97512
O75165	DnaJ homolog subfamily C member 13 OS=Homo sapiens OX=9606 GN=DNAJC13	DNAJC13	254.41	76.858	5.6	10	11	10	0.833	0.000175978	4.36179	4.36825
P23526	Adenosylhomocysteinase OS=Homo sapiens OX=9606 GN=AHCY	AHCY	47.716	144.72	44	19	34	19	0.832	0.0115197	9.93005	0.931576
Q9Y6M1	Insulin-like growth factor 2 mRNA-binding protein 2 OS=Homo sapiens OX=9606 GN=IGF2BP2	IGF2BP2	66.121	13.296	7.5	4	4	4	0.832	0.0078421	9.49973	6.1971
P17900	Ganglioside GM2 activator OS=Homo sapiens OX=9606 GN=GM2A	GM2A	20.838	2.5268	7.8	2	2	2	0.832	0.0028841	6.2954	1.62386
P46109	Crk-like protein OS=Homo sapiens OX=9606 GN=CRKL	CRKL	33.777	43.415	38.3	10	14	10	0.831	0.032517	13.9544	2.6026
Q9H4M9	EH domain-containing protein 1 OS=Homo sapiens OX=9606 GN=EHD1	EHD1	60.626	36.099	24	10	18	6	0.831	0.0071775	8.77352	7.55852
P61604	10 kDa heat shock protein, mitochondrial OS=Homo sapiens OX=9606 GN=HSPE1	HSPE1	10.932	10.698	37.3	5	9	5	0.83	0.0009394	6.94104	4.13569
P39059	Collagen alpha-1(XV) chain OS=Homo sapiens OX=9606 GN=COL15A1	COL15A1	141.72	47.302	7.1	9	18	9	0.83	0.000100581	5.59766	1.96133
Q9NPA0	ER membrane protein complex subunit 7 OS=Homo sapiens OX=9606 GN=EMC7	EMC7	26.47	8.0684	10.7	2	2	2	0.829	0.053197	15.8555	2.71041
Q9UPU9	Protein Smaug homolog 1 OS=Homo sapiens OX=9606 GN=SAMD4A	SAMD4A	79.414	8.9646	3.8	2	4	2	0.827	0.32002	23.489	18.0646
Q9HCB6	Spondin-1 OS=Homo sapiens OX=9606 GN=SPON1	SPON1	90.973	19.507	6.3	4	4	4	0.827	0.0135801	9.1951	9.96858
Q9UBV8	Peflin OS=Homo sapiens OX=9606 GN=PEF1	PEF1	30.381	4.9175	6.7	2	2	2	0.827	0.0026194	7.73028	6.36163
P12111	Collagen alpha-3(VI) chain OS=Homo sapiens OX=9606 GN=COL6A3	COL6A3	343.67	323.31	43.5	122	442	122	0.827	6.6775e-08	2.34618	0.870648
Q9NR50	Translation initiation factor eIF-2B subunit gamma OS=Homo sapiens OX=9606 GN=EIF2B3	EIF2B3	50.24	10.199	8.2	4	4	4	0.826	0.0028161	7.36928	7.05535
Q07092	Collagen alpha-1(XVI) chain OS=Homo sapiens OX=9606 GN=COL16A1	COL16A1	157.75	114.84	5.4	6	14	6	0.826	0.00072259	4.46681	1.09309
P30039	Phenazine biosynthesis-like domain-containing protein OS=Homo sapiens OX=9606 GN=PBLD	PBLD	31.785	2.104	4.2	1	1	1	0.825	0.28848	38.4731	19.4691
P28072	Proteasome subunit beta type-6 OS=Homo sapiens OX=9606 GN=PSMB6	PSMB6	25.357	23.467	26.8	6	9	6	0.825	0.0124632	9.7686	2.95697
Q8IXT5	RNA-binding protein 12B OS=Homo sapiens OX=9606 GN=RBM12B	RBM12B	118.1	11.928	10.8	5	5	5	0.825	0.0067372	8.34469	1.64077
P61086	Ubiquitin-conjugating enzyme E2 K OS=Homo sapiens OX=9606 GN=UBE2K	UBE2K	22.406	23.344	27.5	5	7	5	0.825	0.0055416	7.84042	1.47083
Q9C005	Protein dpy-30 homolog OS=Homo sapiens OX=9606 GN=DPY30	DPY30	11.25	2.8449	16.2	1	1	1	0.823		#DIV/0!	25.0613
Q96AG4	Leucine-rich repeat-containing protein 59 OS=Homo sapiens OX=9606 GN=LRRC59	LRRC59	34.93	117.55	39.1	9	23	9	0.823	0.059101	17.824	5.1421
P52948	Nuclear pore complex protein Nup98-Nup96 OS=Homo sapiens OX=9606 GN=NUP98	NUP98	197.58	22.699	3.4	5	5	5	0.823	0.0180843	14.9592	5.12423
P48147	Prolyl endopeptidase OS=Homo sapiens OX=9606 GN=PREP	PREP	80.699	107.65	30	16	18	16	0.823	0.0072578	10.0548	7.04863
Q9UK22	F-box only protein 2 OS=Homo sapiens OX=9606 GN=FBXO2	FBXO2	33.327	108.25	30.7	7	15	7	0.823	0.0040185	7.3094	1.76314
Q9NZM1	Myoferlin OS=Homo sapiens OX=9606 GN=MYOF	MYOF	234.71	208.39	28.6	50	67	50	0.822	0.00127587	5.34833	0.834916
P31153	S-adenosylmethionine synthase isoform type-2 OS=Homo sapiens OX=9606 GN=MAT2A	MAT2A	43.66	177.19	33.4	11	12	11	0.821	0.0155578	12.7732	7.75761
P12814	Alpha-actinin-1 OS=Homo sapiens OX=9606 GN=ACTN1	ACTN1	103.06	323.31	55.8	44	110	26	0.821	2.8786e-06	3.93158	1.44064
P84077	ADP-ribosylation factor 1 OS=Homo sapiens OX=9606 GN=ARF1	ARF1	20.697	29.11	42	6	19	3	0.821	0.000198187	3.88022	5.59362
O43765	Small glutamine-rich tetratricopeptide repeat-containing protein alpha OS=Homo sapiens OX=9606 GN=SGTA	SGTA	34.063	37.87	15	4	6	4	0.82	0.047398	16.54	3.20659
Q16627	C-C motif chemokine 14 OS=Homo sapiens OX=9606 GN=CCL14	CCL14	10.678	64.728	41.9	5	8	5	0.82	0.00033766	6.31459	3.85882
P22102	Trifunctional purine biosynthetic protein adenosine-3 OS=Homo sapiens OX=9606 GN=GART	GART	107.77	34.757	9.5	9	9	9	0.82	6.3561e-05	5.57807	1.98106
O43491	Band 4.1-like protein 2 OS=Homo sapiens OX=9606 GN=EPB41L2	EPB41L2	112.59	268.42	21.8	18	22	16	0.82	6.2366e-05	4.71028	3.30525
Q86X55	Histone-arginine methyltransferase CARM1 OS=Homo sapiens OX=9606 GN=CARM1	CARM1	65.853	7.1635	3	2	2	2	0.82	6.1374e-05	2.84928	5.17572
Q9BXS5	AP-1 complex subunit mu-1 OS=Homo sapiens OX=9606 GN=AP1M1	AP1M1	48.586	28.646	23.9	7	8	7	0.819	0.023697	14.5705	5.45246
P67870	Casein kinase II subunit beta OS=Homo sapiens OX=9606 GN=CSNK2B	CSNK2B	24.942	12.997	16.3	3	4	3	0.819	0.0036195	8.49353	6.87991
P11234	Ras-related protein Ral-B OS=Homo sapiens OX=9606 GN=RALB	RALB	23.408	5.7312	11.2	2	4	1	0.818	0.0145205	14.0386	5.40401
P61254	60S ribosomal protein L26 OS=Homo sapiens OX=9606 GN=RPL26	RPL26	17.258	7.1301	23.4	4	5	4	0.818	0.0011631	8.28573	4.72708
Q9NYU2	UDP-glucose:glycoprotein glucosyltransferase 1 OS=Homo sapiens OX=9606 GN=UGGT1	UGGT1	177.19	183.67	22.8	28	33	26	0.818	0.00044224	6.59949	3.99201
Q9P260	LisH domain and HEAT repeat-containing protein KIAA1468 OS=Homo sapiens OX=9606 GN=KIAA1468	KIAA1468	134.63	2.9448	1	1	1	1	0.817	0.102123	23.5545	6.21486
P06730	Eukaryotic translation initiation factor 4E OS=Homo sapiens OX=9606 GN=EIF4E	EIF4E	25.097	17.813	25.3	5	5	5	0.817	0.0052818	10.8471	5.20665
Q14247	Src substrate cortactin OS=Homo sapiens OX=9606 GN=CTTN	CTTN	61.585	46.402	21.3	10	13	10	0.817	0.0024809	9.88037	4.65658
P07954	Fumarate hydratase, mitochondrial OS=Homo sapiens OX=9606 GN=FH	FH	54.636	105.13	36.9	13	20	13	0.817	0.00063535	7.5271	3.82205
P61160	Actin-related protein 2 OS=Homo sapiens OX=9606 GN=ACTR2	ACTR2	44.76	35.944	25.4	8	13	8	0.817	0.000136766	5.04933	4.25764
Q13310	Polyadenylate-binding protein 4 OS=Homo sapiens OX=9606 GN=PABPC4	PABPC4	70.782	25.164	19.7	11	15	6	0.815	0.0074154	9.19878	1.52286
P43487	Ran-specific GTPase-activating protein OS=Homo sapiens OX=9606 GN=RANBP1	RANBP1	23.31	75.889	35.3	5	10	5	0.815	0.00116118	8.26813	3.52237
P07602	Prosaposin OS=Homo sapiens OX=9606 GN=PSAP	PSAP	58.112	12.13	8.8	5	10	5	0.815	0.00150303	5.91838	1.10226
Q96CX2	BTB/POZ domain-containing protein KCTD12 OS=Homo sapiens OX=9606 GN=KCTD12	KCTD12	35.7	62.63	35.4	9	18	9	0.815	7.7795e-05	4.27909	4.43866
A6NHL2	Tubulin alpha chain-like 3 OS=Homo sapiens OX=9606 GN=TUBAL3	TUBAL3	49.908	42.615	8.3	4	10	1	0.815	2.0958e-05	2.3036	4.64434
Q9P299	Coatomer subunit zeta-2 OS=Homo sapiens OX=9606 GN=COPZ2	COPZ2	23.548	60.361	31.4	5	9	5	0.814	0.0021647	8.71697	5.76746
O00264	Membrane-associated progesterone receptor component 1 OS=Homo sapiens OX=9606 GN=PGRMC1	PGRMC1	21.671	27.625	21	5	7	4	0.814	0.000137679	5.66281	3.43966
Q99627	COP9 signalosome complex subunit 8 OS=Homo sapiens OX=9606 GN=COPS8	COPS8	23.225	6.0864	11.5	2	3	2	0.813	0.049782	20.6909	7.98088
Q96I25	Splicing factor 45 OS=Homo sapiens OX=9606 GN=RBM17	RBM17	44.961	4.625	6.2	3	3	3	0.813	0.064416	16.9248	5.52501
Q13188	Serine/threonine-protein kinase 3 OS=Homo sapiens OX=9606 GN=STK3	STK3	56.3	3.7316	2.9	1	1	1	0.812	0.0174001	11.2386	10.239
Q15386	Ubiquitin-protein ligase E3C OS=Homo sapiens OX=9606 GN=UBE3C	UBE3C	123.92	4.5492	1.8	2	2	2	0.812	0.0065968	9.95892	7.93042
P13929	Beta-enolase OS=Homo sapiens OX=9606 GN=ENO3	ENO3	46.986	97.727	35	11	33	8	0.812	0.0005596	7.317	4.2838
Q6NUK1	Calcium-binding mitochondrial carrier protein SCaMC-1 OS=Homo sapiens OX=9606 GN=SLC25A24	SLC25A24	53.354	9.4088	7.1	4	5	4	0.812	0.0029841	7.06712	1.61072
Q96TA1	Niban-like protein 1 OS=Homo sapiens OX=9606 GN=FAM129B	FAM129B	84.137	110.77	26	16	23	16	0.812	0.000163934	6.25286	3.12149
Q9Y4K0	Lysyl oxidase homolog 2 OS=Homo sapiens OX=9606 GN=LOXL2	LOXL2	86.724	154.33	28.6	20	50	20	0.812	9.9458e-08	1.5111	2.44619
O43684	Mitotic checkpoint protein BUB3 OS=Homo sapiens OX=9606 GN=BUB3	BUB3	37.154	70.124	25	7	8	7	0.811	0.0075598	9.3665	1.90304
P46779	60S ribosomal protein L28 OS=Homo sapiens OX=9606 GN=RPL28	RPL28	15.747	8.608	24.1	4	5	4	0.811	8.3666e-05	3.85263	5.02101
Q15006	ER membrane protein complex subunit 2 OS=Homo sapiens OX=9606 GN=EMC2	EMC2	34.833	17.448	15.5	3	3	3	0.81	0.23068	48.342	5.7498
P05783	Keratin, type I cytoskeletal 18 OS=Homo sapiens OX=9606 GN=KRT18	KRT18	48.057	68.088	30.7	12	15	7	0.81	0.038102	17.5713	6.69335
P04075	Fructose-bisphosphate aldolase A OS=Homo sapiens OX=9606 GN=ALDOA	ALDOA	39.42	323.31	63.2	22	69	18	0.81	0.00161505	5.97428	1.90429
O95166	Gamma-aminobutyric acid receptor-associated protein OS=Homo sapiens OX=9606 GN=GABARAP	GABARAP	13.918	2.3984	9.4	1	1	1	0.809	0.0081785	12.5177	4.98501
Q13425	Beta-2-syntrophin OS=Homo sapiens OX=9606 GN=SNTB2	SNTB2	57.949	16.631	14.3	8	10	8	0.809	0.0055381	11.3277	5.90832
Q96EM0	Trans-3-hydroxy-L-proline dehydratase OS=Homo sapiens OX=9606 GN=L3HYPDH	L3HYPDH	38.137	46.396	20.1	5	7	5	0.809	0.00022358	5.96935	4.60124
Q8TB61	Adenosine 3'-phospho 5'-phosphosulfate transporter 1 OS=Homo sapiens OX=9606 GN=SLC35B2	SLC35B2	47.514	15.526	7.4	3	3	3	0.809	3.7333e-05	4.79142	3.21414
Q08209	Serine/threonine-protein phosphatase 2B catalytic subunit alpha isoform OS=Homo sapiens OX=9606 GN=PPP3CA	PPP3CA	58.687	40.447	19	8	11	6	0.809	4.3205e-07	3.01932	1.81506
Q9Y262	Eukaryotic translation initiation factor 3 subunit L OS=Homo sapiens OX=9606 GN=EIF3L	EIF3L	66.726	74.707	28.4	14	18	14	0.808	0.0024632	9.77815	4.97796
P55036	26S proteasome non-ATPase regulatory subunit 4 OS=Homo sapiens OX=9606 GN=PSMD4	PSMD4	40.736	101.77	26.3	8	9	8	0.807	0.0120232	12.7419	7.3322
P53367	Arfaptin-1 OS=Homo sapiens OX=9606 GN=ARFIP1	ARFIP1	41.738	11.577	9.7	3	4	3	0.807	0.0045993	9.57926	7.39301
Q15393	Splicing factor 3B subunit 3 OS=Homo sapiens OX=9606 GN=SF3B3	SF3B3	135.58	43.775	9	10	12	10	0.807	0.00136238	8.70086	5.39732
P51610	Host cell factor 1 OS=Homo sapiens OX=9606 GN=HCFC1	HCFC1	208.73	35.394	4.3	7	7	7	0.807	8.4057e-05	5.62804	3.4761
P11217	Glycogen phosphorylase, muscle form OS=Homo sapiens OX=9606 GN=PYGM	PYGM	97.091	15.62	17.5	14	19	6	0.806	0.0101841	14.5893	5.23363
Q16790	Carbonic anhydrase 9 OS=Homo sapiens OX=9606 GN=CA9	CA9	49.697	40.814	8.1	3	4	3	0.806	0.0028798	9.67198	5.75864
P55786	Puromycin-sensitive aminopeptidase OS=Homo sapiens OX=9606 GN=NPEPPS	NPEPPS	103.28	206.37	32.6	27	46	27	0.806	1.8134e-06	3.91722	1.6366
Q15063	Periostin OS=Homo sapiens OX=9606 GN=POSTN	POSTN	93.313	323.31	56.8	41	149	41	0.806	9.8724e-05	3.04103	0.545178
Q8N283	Ankyrin repeat domain-containing protein 35 OS=Homo sapiens OX=9606 GN=ANKRD35	ANKRD35	109.96	3.786	1.3	1	1	1	0.805	0.02134	14.4947	9.51255
P57087	Junctional adhesion molecule B OS=Homo sapiens OX=9606 GN=JAM2	JAM2	33.207	7.392	6	1	1	1	0.805	0.0036959	8.73978	7.55548
P63241	Eukaryotic translation initiation factor 5A-1 OS=Homo sapiens OX=9606 GN=EIF5A	EIF5A	16.832	26.477	40.3	8	15	8	0.805	0.00060222	7.88557	4.42514
Q00537	Cyclin-dependent kinase 17 OS=Homo sapiens OX=9606 GN=CDK17	CDK17	59.582	2.4697	3.3	2	6	1	0.805	2.0405e-05	5.13724	2.19385
P25705	ATP synthase subunit alpha, mitochondrial OS=Homo sapiens OX=9606 GN=ATP5F1A	ATP5F1A	59.75	219.98	45.9	21	44	21	0.804	0.00109663	5.6285	1.47254
Q9Y235	C->U-editing enzyme APOBEC-2 OS=Homo sapiens OX=9606 GN=APOBEC2	APOBEC2	25.703	7.785	16.1	3	5	3	0.803	0.135102	29.2141	14.8535
P12081	Histidine--tRNA ligase, cytoplasmic OS=Homo sapiens OX=9606 GN=HARS	HARS	57.41	39.341	24.6	12	16	9	0.803	0.0076594	13.2362	5.10126
P21964	Catechol O-methyltransferase OS=Homo sapiens OX=9606 GN=COMT	COMT	30.037	110.99	42.1	10	15	10	0.803	0.002681	9.14555	6.31923
Q08257	Quinone oxidoreductase OS=Homo sapiens OX=9606 GN=CRYZ	CRYZ	35.206	29.466	29.2	10	14	10	0.803	0.00044225	6.37132	5.67604
Q9Y5Y2	Cytosolic Fe-S cluster assembly factor NUBP2 OS=Homo sapiens OX=9606 GN=NUBP2	NUBP2	28.825	10.931	13.3	2	3	2	0.802	0.150002	27.3248	9.67905
O43815	Striatin OS=Homo sapiens OX=9606 GN=STRN	STRN	86.131	41.668	12.1	7	7	7	0.802	0.061358	19.4269	12.4711
Q9NVA2	Septin-11 OS=Homo sapiens OX=9606 GN=SEPT11	SEPT11	49.398	220.95	36.6	13	19	5	0.802	0.0012407	5.82869	1.74503
Q13885	Tubulin beta-2A chain OS=Homo sapiens OX=9606 GN=TUBB2A	TUBB2A	49.906	16.416	46.1	15	41	1	0.801	0.0126186	11.7694	9.31059
P49257	Protein ERGIC-53 OS=Homo sapiens OX=9606 GN=LMAN1	LMAN1	57.548	183.2	30	15	30	15	0.801	0.0026235	7.3181	1.78101
Q9Y6U3	Adseverin OS=Homo sapiens OX=9606 GN=SCIN	SCIN	80.488	252.06	40.8	21	38	21	0.801	0.00083939	5.46083	1.39833
P23588	Eukaryotic translation initiation factor 4B OS=Homo sapiens OX=9606 GN=EIF4B	EIF4B	69.15	25.219	12.1	7	10	7	0.8	0.0040395	11.1511	6.23124
P22087	rRNA 2'-O-methyltransferase fibrillarin OS=Homo sapiens OX=9606 GN=FBL	FBL	33.784	21.249	20.9	6	9	6	0.8	0.00032116	4.49267	6.70411
P41219	Peripherin OS=Homo sapiens OX=9606 GN=PRPH	PRPH	53.65	10.949	15.7	7	17	4	0.799	0.150837	32.0631	7.90964
Q9UN37	Vacuolar protein sorting-associated protein 4A OS=Homo sapiens OX=9606 GN=VPS4A	VPS4A	48.897	24.346	17.6	8	10	4	0.799	0.00071738	7.13061	6.24938
P50991	T-complex protein 1 subunit delta OS=Homo sapiens OX=9606 GN=CCT4	CCT4	57.924	168.57	37.1	16	19	16	0.799	2.1012e-05	4.18195	3.83574
P50148	Guanine nucleotide-binding protein G(q) subunit alpha OS=Homo sapiens OX=9606 GN=GNAQ	GNAQ	42.142	18.217	15	5	8	2	0.798	0.0187752	13.0448	2.92041
Q86UU1	Pleckstrin homology-like domain family B member 1 OS=Homo sapiens OX=9606 GN=PHLDB1	PHLDB1	151.16	4.6294	0.9	1	1	1	0.798	0.0036968	8.6675	9.56485
Q96P70	Importin-9 OS=Homo sapiens OX=9606 GN=IPO9	IPO9	115.96	48.541	8.2	6	9	6	0.798	0.000124133	5.64472	4.55547
Q9UM54	Unconventional myosin-VI OS=Homo sapiens OX=9606 GN=MYO6	MYO6	149.69	3.4271	1	1	2	1	0.797	0.127342	31.5862	11.9536
Q9P2R3	Rabankyrin-5 OS=Homo sapiens OX=9606 GN=ANKFY1	ANKFY1	128.4	12.251	3.6	3	3	3	0.797	0.0180753	16.251	5.96731
Q14573	Inositol 1,4,5-trisphosphate receptor type 3 OS=Homo sapiens OX=9606 GN=ITPR3	ITPR3	304.1	14.273	2.1	6	7	6	0.797	0.0028245	11.6361	5.17031
Q14683	Structural maintenance of chromosomes protein 1A OS=Homo sapiens OX=9606 GN=SMC1A	SMC1A	143.23	18.495	5.8	7	7	7	0.797	0.0005021	7.38674	5.3456
P68366	Tubulin alpha-4A chain OS=Homo sapiens OX=9606 GN=TUBA4A	TUBA4A	49.924	23.799	56	19	57	4	0.797	1.486e-06	3.7086	2.44794
O00429	Dynamin-1-like protein OS=Homo sapiens OX=9606 GN=DNM1L	DNM1L	81.876	82.589	21.2	11	15	11	0.796	0.0164582	16.3545	7.00152
O76071	Probable cytosolic iron-sulfur protein assembly protein CIAO1 OS=Homo sapiens OX=9606 GN=CIAO1	CIAO1	37.84	7.0544	3.5	1	2	1	0.796	0.0144158	15.6857	7.55836
Q9Y3Q3	Transmembrane emp24 domain-containing protein 3 OS=Homo sapiens OX=9606 GN=TMED3	TMED3	24.777	20.244	14.3	3	5	3	0.796	0.0027794	11.2675	3.9364
O14744	Protein arginine N-methyltransferase 5 OS=Homo sapiens OX=9606 GN=PRMT5	PRMT5	72.683	58.228	22.6	12	12	12	0.796	0.000197153	7.20343	2.99703
Q96PK6	RNA-binding protein 14 OS=Homo sapiens OX=9606 GN=RBM14	RBM14	69.491	39.384	14.1	9	10	9	0.795	0.0096446	10.6359	2.84057
Q9UBQ0	Vacuolar protein sorting-associated protein 29 OS=Homo sapiens OX=9606 GN=VPS29	VPS29	20.505	19.117	33	6	6	6	0.795	0.000159448	6.34382	4.36258
Q96CV9	Optineurin OS=Homo sapiens OX=9606 GN=OPTN	OPTN	65.921	6.3754	4	2	2	2	0.794	0.151837	31.4886	13.6401
Q9NRR5	Ubiquilin-4 OS=Homo sapiens OX=9606 GN=UBQLN4	UBQLN4	63.852	4.1481	6.5	3	3	1	0.794	0.071063	24.9862	9.78175
Q9H0R4	Haloacid dehalogenase-like hydrolase domain-containing protein 2 OS=Homo sapiens OX=9606 GN=HDHD2	HDHD2	28.536	15.63	11.2	2	2	2	0.794	0.034804	19.6129	10.0885
Q15075	Early endosome antigen 1 OS=Homo sapiens OX=9606 GN=EEA1	EEA1	162.46	131.46	19.3	23	29	23	0.793	2.0576e-05	5.29375	2.45051
P31942	Heterogeneous nuclear ribonucleoprotein H3 OS=Homo sapiens OX=9606 GN=HNRNPH3	HNRNPH3	36.926	99.872	24.6	7	15	6	0.793	2.0244e-05	5.12074	2.9197
P14314	Glucosidase 2 subunit beta OS=Homo sapiens OX=9606 GN=PRKCSH	PRKCSH	59.425	14.406	9.7	6	7	6	0.792	0.0030819	8.13075	2.4274
Q12797	Aspartyl/asparaginyl beta-hydroxylase OS=Homo sapiens OX=9606 GN=ASPH	ASPH	85.862	67.373	20.3	15	17	15	0.792	0.0002188	7.61872	3.01402
P48059	LIM and senescent cell antigen-like-containing domain protein 1 OS=Homo sapiens OX=9606 GN=LIMS1	LIMS1	37.251	38.944	35.1	10	15	10	0.792	5.6195e-05	4.68301	4.67297
Q96E39	RNA binding motif protein, X-linked-like-1 OS=Homo sapiens OX=9606 GN=RBMXL1	RBMXL1	42.141	3.3381	16.4	7	12	2	0.791	0.00032083	7.4529	4.38258
P50453	Serpin B9 OS=Homo sapiens OX=9606 GN=SERPINB9	SERPINB9	42.403	38.781	31.9	10	11	10	0.79	0.00122283	10.1394	3.99282
P37837	Transaldolase OS=Homo sapiens OX=9606 GN=TALDO1	TALDO1	37.54	79.248	42.7	17	40	17	0.79	1.9631e-06	4.43033	1.67546
Q9UL15	BAG family molecular chaperone regulator 5 OS=Homo sapiens OX=9606 GN=BAG5	BAG5	51.199	5.063	6.5	2	2	2	0.789	0.20544	32.7601	22.3461
Q06136	3-ketodihydrosphingosine reductase OS=Homo sapiens OX=9606 GN=KDSR	KDSR	36.187	13.087	13.6	3	3	3	0.789	0.049724	20.4599	4.1306
P50990	T-complex protein 1 subunit theta OS=Homo sapiens OX=9606 GN=CCT8	CCT8	59.62	107.06	42	21	37	21	0.789	0.000160946	7.39088	2.63831
O43736	Integral membrane protein 2A OS=Homo sapiens OX=9606 GN=ITM2A	ITM2A	29.741	3.0055	6.1	2	2	2	0.788	7.5377e-05	5.15808	4.91801
Q9NXR1	Nuclear distribution protein nudE homolog 1 OS=Homo sapiens OX=9606 GN=NDE1	NDE1	37.72	2.8634	3.6	1	1	1	0.787	0.164359	32.1786	7.05053
P08238	Heat shock protein HSP 90-beta OS=Homo sapiens OX=9606 GN=HSP90AB1	HSP90AB1	83.263	112.28	25.3	15	21	8	0.787	0.0041783	12.79	5.8483
P78347	General transcription factor II-I OS=Homo sapiens OX=9606 GN=GTF2I	GTF2I	112.42	36.197	10	9	11	9	0.786	0.0093584	16.2601	6.10858
P54727	UV excision repair protein RAD23 homolog B OS=Homo sapiens OX=9606 GN=RAD23B	RAD23B	43.171	27.659	21	7	12	5	0.786	0.00023695	7.85635	3.2032
Q13618	Cullin-3 OS=Homo sapiens OX=9606 GN=CUL3	CUL3	88.929	34.391	14.2	10	14	10	0.786	0.000121767	7.29104	3.05135
P35998	26S proteasome regulatory subunit 7 OS=Homo sapiens OX=9606 GN=PSMC2	PSMC2	48.633	74.434	43.4	18	26	18	0.786	1.4243e-06	3.72205	2.85485
P50995	Annexin A11 OS=Homo sapiens OX=9606 GN=ANXA11	ANXA11	54.389	87.836	22.6	10	19	10	0.786	2.0157e-07	2.52963	2.58034
Q93045	Stathmin-2 OS=Homo sapiens OX=9606 GN=STMN2	STMN2	20.828	9.7432	15.1	3	5	1	0.785	0.026419	16.1851	3.55691
Q8WVF5	BTB/POZ domain-containing protein KCTD4 OS=Homo sapiens OX=9606 GN=KCTD4	KCTD4	29.967	4.5519	10.8	2	2	2	0.785	0.0124752	9.95547	12.1441
P26885	Peptidyl-prolyl cis-trans isomerase FKBP2 OS=Homo sapiens OX=9606 GN=FKBP2	FKBP2	15.649	7.0479	9.2	2	4	2	0.785	0.00087994	9.23278	5.37114
Q96S86	Hyaluronan and proteoglycan link protein 3 OS=Homo sapiens OX=9606 GN=HAPLN3	HAPLN3	40.894	76.043	40.3	13	31	12	0.785	2.7875e-06	4.6951	1.92971
O60938	Keratocan OS=Homo sapiens OX=9606 GN=KERA	KERA	40.508	18.71	19.6	7	9	7	0.785	2.4353e-05	4.46936	4.47899
P61981	14-3-3 protein gamma OS=Homo sapiens OX=9606 GN=YWHAG	YWHAG	28.302	47.064	33.6	8	30	4	0.785	3.9985e-06	2.77748	4.57384
Q96CS3	FAS-associated factor 2 OS=Homo sapiens OX=9606 GN=FAF2	FAF2	52.623	24.073	17.1	5	6	5	0.784	0.0103778	13.3749	9.87525
O15372	Eukaryotic translation initiation factor 3 subunit H OS=Homo sapiens OX=9606 GN=EIF3H	EIF3H	39.93	16.083	15.9	5	7	5	0.784	2.9304e-06	4.00838	3.20576
Q99707	Methionine synthase OS=Homo sapiens OX=9606 GN=MTR	MTR	140.53	12.37	2.8	3	4	3	0.783	0.0839	25.5576	4.20841
Q13643	Four and a half LIM domains protein 3 OS=Homo sapiens OX=9606 GN=FHL3	FHL3	31.192	13.87	13.9	3	4	3	0.783	0.076661	23.0014	12.0991
Q969P0	Immunoglobulin superfamily member 8 OS=Homo sapiens OX=9606 GN=IGSF8	IGSF8	65.033	3.8484	1.6	1	1	1	0.783	0.0039168	11.1822	7.99357
Q9H0E2	Toll-interacting protein OS=Homo sapiens OX=9606 GN=TOLLIP	TOLLIP	30.281	3.7523	5.1	1	1	1	0.783	0.00163628	10.1591	6.5269
P09104	Gamma-enolase OS=Homo sapiens OX=9606 GN=ENO2	ENO2	47.268	176.39	43.5	13	45	10	0.783	0.000123015	7.68946	3.04213
Q9BV38	WD repeat-containing protein 18 OS=Homo sapiens OX=9606 GN=WDR18	WDR18	47.405	9.6877	11.8	5	5	5	0.782	0.00058303	6.82621	7.18046
Q9UL62	Short transient receptor potential channel 5 OS=Homo sapiens OX=9606 GN=TRPC5	TRPC5	111.41	1.4929	0.7	1	2	1	0.781	0.0093409	10.1057	13.2088
P61020	Ras-related protein Rab-5B OS=Homo sapiens OX=9606 GN=RAB5B	RAB5B	23.707	47.97	33.5	6	12	3	0.78	0.0044573	11.4007	8.5096
O75821	Eukaryotic translation initiation factor 3 subunit G OS=Homo sapiens OX=9606 GN=EIF3G	EIF3G	35.611	49.596	21.2	5	6	5	0.779	0.0128434	17.2768	6.2022
P34932	Heat shock 70 kDa protein 4 OS=Homo sapiens OX=9606 GN=HSPA4	HSPA4	94.33	134.44	32.5	21	34	20	0.779	1.58764e-05	5.44975	2.41189
P63167	Dynein light chain 1, cytoplasmic OS=Homo sapiens OX=9606 GN=DYNLL1	DYNLL1	10.366	59.46	44.9	3	6	2	0.777	0.079201	27.0564	7.76294
O43602	Neuronal migration protein doublecortin OS=Homo sapiens OX=9606 GN=DCX	DCX	40.573	10.195	7.7	2	2	2	0.777	0.040458	22.1814	10.6028
Q5R3I4	Tetratricopeptide repeat protein 38 OS=Homo sapiens OX=9606 GN=TTC38	TTC38	52.787	13.422	10.2	4	5	4	0.777	0.033404	19.0333	3.87576
Q14114	Low-density lipoprotein receptor-related protein 8 OS=Homo sapiens OX=9606 GN=LRP8	LRP8	105.63	1.9674	0.8	1	1	1	0.777	0.0024846	11.1532	6.26709
Q8NDH3	Probable aminopeptidase NPEPL1 OS=Homo sapiens OX=9606 GN=NPEPL1	NPEPL1	55.86	30.778	9.6	4	4	4	0.777	0.00073826	8.7309	6.77472
Q13263	Transcription intermediary factor 1-beta OS=Homo sapiens OX=9606 GN=TRIM28	TRIM28	88.549	113.79	23.2	16	23	16	0.777	1.6685e-06	4.2011	2.6232
P45877	Peptidyl-prolyl cis-trans isomerase C OS=Homo sapiens OX=9606 GN=PPIC	PPIC	22.763	54.038	13.2	3	6	3	0.776	0.00061559	9.1579	4.33059
P05091	Aldehyde dehydrogenase, mitochondrial OS=Homo sapiens OX=9606 GN=ALDH2	ALDH2	56.381	47.935	20.7	9	13	7	0.776	0.0021039	7.84417	1.44676
A6NHQ2	rRNA/tRNA 2'-O-methyltransferase fibrillarin-like protein 1 OS=Homo sapiens OX=9606 GN=FBLL1	FBLL1	34.803	3.5198	3.3	1	2	1	0.775	0.0026042	12.2691	4.74648
Q9UBX5	Fibulin-5 OS=Homo sapiens OX=9606 GN=FBLN5	FBLN5	50.18	33.833	18.1	8	12	8	0.775	5.5611e-05	5.97425	4.11542
O94832	Unconventional myosin-Id OS=Homo sapiens OX=9606 GN=MYO1D	MYO1D	116.2	83.337	13.5	11	12	11	0.774	0.00079626	7.90773	7.64639
P25787	Proteasome subunit alpha type-2 OS=Homo sapiens OX=9606 GN=PSMA2	PSMA2	25.898	129.71	51.7	9	14	9	0.773	0.0168037	17.1881	8.52342
Q02252	Methylmalonate-semialdehyde dehydrogenase [acylating], mitochondrial OS=Homo sapiens OX=9606 GN=ALDH6A1	ALDH6A1	57.839	143.34	36.6	15	19	15	0.773	0.00160373	7.31202	2.19729
Q5SSJ5	Heterochromatin protein 1-binding protein 3 OS=Homo sapiens OX=9606 GN=HP1BP3	HP1BP3	61.206	18.937	4.7	2	2	2	0.772	0.0105794	16.5395	7.29302
Q9Y3F4	Serine-threonine kinase receptor-associated protein OS=Homo sapiens OX=9606 GN=STRAP	STRAP	38.438	98.798	29.1	9	10	9	0.771	0.020805	15.6587	4.22541
P46778	60S ribosomal protein L21 OS=Homo sapiens OX=9606 GN=RPL21	RPL21	18.565	15.805	25.6	5	6	5	0.771	0.000122492	8.12719	2.74738
P55083	Microfibril-associated glycoprotein 4 OS=Homo sapiens OX=9606 GN=MFAP4	MFAP4	28.648	74.613	9.8	2	8	2	0.771	7.8475e-05	7.5412	2.82796
Q13867	Bleomycin hydrolase OS=Homo sapiens OX=9606 GN=BLMH	BLMH	52.562	26.821	21.3	8	12	8	0.77	0.02248	16.7564	3.8656
O43556	Epsilon-sarcoglycan OS=Homo sapiens OX=9606 GN=SGCE	SGCE	49.85	8.6126	8.7	3	4	3	0.77	0.00093645	10.7242	4.6096
Q8WVM8	Sec1 family domain-containing protein 1 OS=Homo sapiens OX=9606 GN=SCFD1	SCFD1	72.379	209.19	34.6	16	25	16	0.77	0.00043983	5.3502	0.919087
Q8IV38	Ankyrin repeat and MYND domain-containing protein 2 OS=Homo sapiens OX=9606 GN=ANKMY2	ANKMY2	49.298	1.8973	1.8	1	1	1	0.769	0.0117237	15.4012	10.7718
Q53EP0	Fibronectin type III domain-containing protein 3B OS=Homo sapiens OX=9606 GN=FNDC3B	FNDC3B	132.89	56.942	15.2	12	14	12	0.769	0.0127387	12.6065	2.91901
Q96SU4	Oxysterol-binding protein-related protein 9 OS=Homo sapiens OX=9606 GN=OSBPL9	OSBPL9	83.184	4.3184	1.4	1	1	1	0.769	0.00149793	11.6651	5.28835
Q13445	Transmembrane emp24 domain-containing protein 1 OS=Homo sapiens OX=9606 GN=TMED1	TMED1	25.206	19.847	13.2	2	3	2	0.769	0.0035204	5.61982	13.164
Q13492	Phosphatidylinositol-binding clathrin assembly protein OS=Homo sapiens OX=9606 GN=PICALM	PICALM	70.754	15.624	10.3	6	9	6	0.769	4.0441e-05	2.82138	6.762
P35711	Transcription factor SOX-5 OS=Homo sapiens OX=9606 GN=SOX5	SOX5	84.025	8.3225	5.4	3	3	3	0.768	0.0102613	13.5879	9.69445
P62917	60S ribosomal protein L8 OS=Homo sapiens OX=9606 GN=RPL8	RPL8	28.024	46.406	30.7	6	8	6	0.768	0.000176336	8.57915	3.54836
P67812	Signal peptidase complex catalytic subunit SEC11A OS=Homo sapiens OX=9606 GN=SEC11A	SEC11A	20.625	18.344	24	5	5	5	0.767	0.000176853	8.63705	2.83678
Q15121	Astrocytic phosphoprotein PEA-15 OS=Homo sapiens OX=9606 GN=PEA15	PEA15	15.04	31.385	23.8	2	2	2	0.766	0.038501	18.7749	4.95045
Q13561	Dynactin subunit 2 OS=Homo sapiens OX=9606 GN=DCTN2	DCTN2	44.23	59.493	28.9	10	14	10	0.766	0.00078249	11.3966	3.56272
P62333	26S proteasome regulatory subunit 10B OS=Homo sapiens OX=9606 GN=PSMC6	PSMC6	44.172	161.06	49.1	16	22	16	0.766	0.0045404	10.4184	1.56083
O96007	Molybdopterin synthase catalytic subunit OS=Homo sapiens OX=9606 GN=MOCS2	MOCS2	20.944	5.6255	8	1	1	1	0.765	0.064519	26.1027	3.09083
P15289	Arylsulfatase A OS=Homo sapiens OX=9606 GN=ARSA	ARSA	53.588	38.452	16.8	6	8	5	0.764	0.00114324	11.5813	4.4774
P41250	Glycine--tRNA ligase OS=Homo sapiens OX=9606 GN=GARS	GARS	83.165	71.989	27.1	16	27	16	0.764	0.0039241	9.76701	2.76382
Q15019	Septin-2 OS=Homo sapiens OX=9606 GN=SEPT2	SEPT2	41.487	323.31	60.7	15	33	15	0.764	0.0037361	9.55579	2.70623
P35232	Prohibitin OS=Homo sapiens OX=9606 GN=PHB	PHB	29.804	54.583	36.4	9	11	9	0.764	3.7862e-05	5.77713	4.28777
P16401	Histone H1.5 OS=Homo sapiens OX=9606 GN=HIST1H1B	HIST1H1B	22.58	15.321	18.1	4	11	3	0.764	9.289e-07	4.52505	1.88085
O43747	AP-1 complex subunit gamma-1 OS=Homo sapiens OX=9606 GN=AP1G1	AP1G1	91.35	22.837	10	8	9	8	0.763	0.000157495	7.85555	4.1126
P29966	Myristoylated alanine-rich C-kinase substrate OS=Homo sapiens OX=9606 GN=MARCKS	MARCKS	31.554	21.561	11.1	2	4	2	0.763	0.000115027	7.72911	3.60389
Q9Y678	Coatomer subunit gamma-1 OS=Homo sapiens OX=9606 GN=COPG1	COPG1	97.717	185.74	37.4	25	61	23	0.763	2.0148e-06	4.82681	2.50249
Q13283	Ras GTPase-activating protein-binding protein 1 OS=Homo sapiens OX=9606 GN=G3BP1	G3BP1	52.164	48.085	18.7	7	8	7	0.762	0.00153808	12.6361	5.45488
Q86TP1	Exopolyphosphatase PRUNE1 OS=Homo sapiens OX=9606 GN=PRUNE1	PRUNE1	50.199	24.247	9.1	3	3	3	0.761	0.082019	28.1056	19.1679
P53007	Tricarboxylate transport protein, mitochondrial OS=Homo sapiens OX=9606 GN=SLC25A1	SLC25A1	34.012	6.0268	8.4	3	4	3	0.761	0.00032231	7.94087	6.65611
Q9BUT1	3-hydroxybutyrate dehydrogenase type 2 OS=Homo sapiens OX=9606 GN=BDH2	BDH2	26.724	29.08	18.8	4	8	4	0.761	1.0154e-06	4.38364	2.55823
Q66K14	TBC1 domain family member 9B OS=Homo sapiens OX=9606 GN=TBC1D9B	TBC1D9B	140.52	10.911	2.6	2	3	2	0.76	0.15184	29.795	16.8629
O60684	Importin subunit alpha-7 OS=Homo sapiens OX=9606 GN=KPNA6	KPNA6	60.029	3.3573	2.1	1	1	1	0.76	0.0065762	15.5683	8.13452
P63208	S-phase kinase-associated protein 1 OS=Homo sapiens OX=9606 GN=SKP1	SKP1	18.658	14.705	23.3	4	8	4	0.76	0.0055973	10.9295	3.54756
P23352	Anosmin-1 OS=Homo sapiens OX=9606 GN=ANOS1	ANOS1	76.111	20.24	7.9	5	8	5	0.76	0.00147969	10.6153	7.7963
Q12959	Disks large homolog 1 OS=Homo sapiens OX=9606 GN=DLG1	DLG1	100.45	116.49	11.6	9	9	8	0.759	0.00099608	10.5619	6.35781
P46952	3-hydroxyanthranilate 3,4-dioxygenase OS=Homo sapiens OX=9606 GN=HAAO	HAAO	32.556	8.7828	9.4	2	2	2	0.759	6.4254e-05	6.79275	4.81998
Q9NUQ8	ATP-binding cassette sub-family F member 3 OS=Homo sapiens OX=9606 GN=ABCF3	ABCF3	79.744	4.4251	2.5	2	2	2	0.759	4.0348e-05	6.70544	3.39724
P52888	Thimet oligopeptidase OS=Homo sapiens OX=9606 GN=THOP1	THOP1	78.839	34.092	13.6	9	10	9	0.759	4.4065e-05	6.02425	4.82404
Q5SYB0	FERM and PDZ domain-containing protein 1 OS=Homo sapiens OX=9606 GN=FRMPD1	FRMPD1	173.43	1.5765	0.4	1	2	1	0.758	2.4809e-05	6.68481	3.14765
O14841	5-oxoprolinase OS=Homo sapiens OX=9606 GN=OPLAH	OPLAH	137.46	2.2707	0.8	1	1	1	0.757	0.0066389	15.1573	7.26423
Q9NPH2	Inositol-3-phosphate synthase 1 OS=Homo sapiens OX=9606 GN=ISYNA1	ISYNA1	61.067	8.6957	7.5	3	3	3	0.757	2.0204e-06	2.84509	4.81308
O60826	Coiled-coil domain-containing protein 22 OS=Homo sapiens OX=9606 GN=CCDC22	CCDC22	70.755	27.391	17.4	10	11	10	0.756	0.063362	22.8431	4.35959
Q00325	Phosphate carrier protein, mitochondrial OS=Homo sapiens OX=9606 GN=SLC25A3	SLC25A3	40.094	33.785	22.7	7	8	7	0.756	0.0144623	14.2341	3.92822
O43924	Retinal rod rhodopsin-sensitive cGMP 3',5'-cyclic phosphodiesterase subunit delta OS=Homo sapiens OX=9606 GN=PDE6D	PDE6D	17.42	40.274	20.7	2	2	2	0.756	0.00083722	10.6798	5.49384
P49588	Alanine--tRNA ligase, cytoplasmic OS=Homo sapiens OX=9606 GN=AARS	AARS	106.81	137.4	29.9	23	39	23	0.756	0.00020339	4.63977	1.43074
Q01658	Protein Dr1 OS=Homo sapiens OX=9606 GN=DR1	DR1	19.443	3.8197	7.4	1	1	1	0.755	0.036619	21.7033	9.11929
P57721	Poly(rC)-binding protein 3 OS=Homo sapiens OX=9606 GN=PCBP3	PCBP3	39.465	3.4928	17.5	5	12	1	0.755	0.00083953	11.462	4.27094
P62191	26S proteasome regulatory subunit 4 OS=Homo sapiens OX=9606 GN=PSMC1	PSMC1	49.184	113.38	38.2	14	18	14	0.755	0.0022588	8.7538	2.40998
Q16543	Hsp90 co-chaperone Cdc37 OS=Homo sapiens OX=9606 GN=CDC37	CDC37	44.468	41.383	20.4	7	12	7	0.755	4.0046e-05	6.89862	3.19111
P23528	Cofilin-1 OS=Homo sapiens OX=9606 GN=CFL1	CFL1	18.502	95.926	73.5	13	33	10	0.754	4.6335e-06	5.91928	2.4859
P00387	NADH-cytochrome b5 reductase 3 OS=Homo sapiens OX=9606 GN=CYB5R3	CYB5R3	34.234	248.03	61.8	14	35	14	0.754	2.2556e-06	5.47743	2.07882
Q02790	Peptidyl-prolyl cis-trans isomerase FKBP4 OS=Homo sapiens OX=9606 GN=FKBP4	FKBP4	51.804	83.967	35.7	13	16	13	0.753	3.7236e-05	6.523	3.87979
P11142	Heat shock cognate 71 kDa protein OS=Homo sapiens OX=9606 GN=HSPA8	HSPA8	70.897	323.31	54.6	33	103	22	0.753	0.000156812	4.37492	1.31842
O75937	DnaJ homolog subfamily C member 8 OS=Homo sapiens OX=9606 GN=DNAJC8	DNAJC8	29.841	18.483	19.4	4	5	4	0.752	0.00050267	9.04387	7.18586
Q9NP79	Vacuolar protein sorting-associated protein VTA1 homolog OS=Homo sapiens OX=9606 GN=VTA1	VTA1	33.879	22.425	21.8	7	9	7	0.751	0.082295	28.5662	7.99073
P35244	Replication protein A 14 kDa subunit OS=Homo sapiens OX=9606 GN=RPA3	RPA3	13.569	11.321	24	2	2	2	0.751	0.0345	23.238	9.61729
P69892	Hemoglobin subunit gamma-2 OS=Homo sapiens OX=9606 GN=HBG2	HBG2	16.126	270.3	71.4	11	66	1	0.751	0.024024	16.8467	3.52696
O95297	Myelin protein zero-like protein 1 OS=Homo sapiens OX=9606 GN=MPZL1	MPZL1	29.082	2.6385	3.3	1	1	1	0.751	1.63605e-05	4.3454	5.16984
Q86X76	Deaminated glutathione amidase OS=Homo sapiens OX=9606 GN=NIT1	NIT1	35.896	9.4157	5.2	2	2	2	0.75	0.00043595	10.0341	4.85184
Q96I99	Succinate--CoA ligase [GDP-forming] subunit beta, mitochondrial OS=Homo sapiens OX=9606 GN=SUCLG2	SUCLG2	46.51	28.077	14.1	5	8	5	0.749	0.016196	21.5025	7.15436
Q9BXS9	Solute carrier family 26 member 6 OS=Homo sapiens OX=9606 GN=SLC26A6	SLC26A6	82.966	2.1665	1.2	1	2	1	0.749	0.0067971	12.6306	2.28663
P60900	Proteasome subunit alpha type-6 OS=Homo sapiens OX=9606 GN=PSMA6	PSMA6	27.399	58.602	50.8	10	19	10	0.749	0.00070252	6.97027	1.03438
O95352	Ubiquitin-like modifier-activating enzyme ATG7 OS=Homo sapiens OX=9606 GN=ATG7	ATG7	77.959	12.477	5.7	3	7	3	0.749	4.2025e-05	6.94365	4.01552
Q96P44	Collagen alpha-1(XXI) chain OS=Homo sapiens OX=9606 GN=COL21A1	COL21A1	99.367	22.539	4.6	4	4	4	0.748	0.0040026	12.7706	9.48452
Q14696	LRP chaperone MESD OS=Homo sapiens OX=9606 GN=MESD	MESD	26.076	46.545	27.8	7	8	7	0.748	0.0030206	9.62346	2.37947
O95479	GDH/6PGL endoplasmic bifunctional protein OS=Homo sapiens OX=9606 GN=H6PD	H6PD	88.892	154.11	17.4	11	18	11	0.748	4.063e-05	5.87617	5.49837
Q9Y5X1	Sorting nexin-9 OS=Homo sapiens OX=9606 GN=SNX9	SNX9	66.591	46.017	11.4	6	8	6	0.747	0.00032093	8.88564	6.20529
P62820	Ras-related protein Rab-1A OS=Homo sapiens OX=9606 GN=RAB1A	RAB1A	22.677	86.987	52.2	9	21	3	0.746	0.00125624	13.0817	4.82238
Q8NF37	Lysophosphatidylcholine acyltransferase 1 OS=Homo sapiens OX=9606 GN=LPCAT1	LPCAT1	59.151	14.16	8.4	4	5	4	0.745	0.0116552	15.3272	3.15743
P80723	Brain acid soluble protein 1 OS=Homo sapiens OX=9606 GN=BASP1	BASP1	22.693	20.411	46.7	7	7	7	0.745	0.00028472	8.89898	6.47628
Q8TBC4	NEDD8-activating enzyme E1 catalytic subunit OS=Homo sapiens OX=9606 GN=UBA3	UBA3	51.852	25.44	13.4	6	6	6	0.744	0.00023525	9.01442	5.07905
P35475	Alpha-L-iduronidase OS=Homo sapiens OX=9606 GN=IDUA	IDUA	72.669	21.243	9	6	7	6	0.743	6.3764e-05	8.72039	3.06451
Q9Y2A7	Nck-associated protein 1 OS=Homo sapiens OX=9606 GN=NCKAP1	NCKAP1	128.79	44.495	14	15	18	15	0.743	5.7971e-05	8.18656	2.71777
Q9Y6Y8	SEC23-interacting protein OS=Homo sapiens OX=9606 GN=SEC23IP	SEC23IP	111.08	75.014	14.5	12	15	12	0.743	1.61146e-05	6.48689	2.76277
Q05823	2-5A-dependent ribonuclease OS=Homo sapiens OX=9606 GN=RNASEL	RNASEL	83.532	2.3546	1.2	1	1	1	0.742	0.0119803	12.812	16.7062
P67936	Tropomyosin alpha-4 chain OS=Homo sapiens OX=9606 GN=TPM4	TPM4	28.521	60.098	29	9	9	4	0.742	0.00026426	10.216	4.2301
Q9Y230	RuvB-like 2 OS=Homo sapiens OX=9606 GN=RUVBL2	RUVBL2	51.156	64.282	32.4	14	19	14	0.742	0.00199998	9.0982	1.6803
P35580	Myosin-10 OS=Homo sapiens OX=9606 GN=MYH10	MYH10	229	28.179	7.8	15	18	2	0.742	5.6714e-05	7.25654	4.53744
Q9Y2D4	Exocyst complex component 6B OS=Homo sapiens OX=9606 GN=EXOC6B	EXOC6B	94.2	3.5456	1.5	1	1	1	0.741	0.00130479	8.78133	10.3979
P05997	Collagen alpha-2(V) chain OS=Homo sapiens OX=9606 GN=COL5A2	COL5A2	144.91	216.17	14.6	15	41	13	0.741	3.75e-06	5.11989	4.04119
Q15459	Splicing factor 3A subunit 1 OS=Homo sapiens OX=9606 GN=SF3A1	SF3A1	88.885	16.658	8.8	7	8	7	0.741	2.7478e-06	3.0334	5.5346
Q9UIA9	Exportin-7 OS=Homo sapiens OX=9606 GN=XPO7	XPO7	123.91	58.313	16.1	15	16	15	0.74	0.00187695	12.204	8.20213
Q9Y6Q1	Calpain-6 OS=Homo sapiens OX=9606 GN=CAPN6	CAPN6	74.576	46.625	15.3	9	12	9	0.74	1.91826e-05	6.64702	3.542
P07998	Ribonuclease pancreatic OS=Homo sapiens OX=9606 GN=RNASE1	RNASE1	17.644	89.973	32.7	3	8	3	0.74	4.148e-06	5.55847	3.63345
O00186	Syntaxin-binding protein 3 OS=Homo sapiens OX=9606 GN=STXBP3	STXBP3	67.764	12.559	6.8	4	4	4	0.739	0.00024104	10.3256	3.41232
O00571	ATP-dependent RNA helicase DDX3X OS=Homo sapiens OX=9606 GN=DDX3X	DDX3X	73.243	46.788	22.4	15	22	14	0.739	1.025e-06	5.20211	2.03199
P30153	Serine/threonine-protein phosphatase 2A 65 kDa regulatory subunit A alpha isoform OS=Homo sapiens OX=9606 GN=PPP2R1A	PPP2R1A	65.308	109.55	38.7	17	25	17	0.738	0.00130427	8.31123	1.34779
Q5EBL4	RILP-like protein 1 OS=Homo sapiens OX=9606 GN=RILPL1	RILPL1	47.107	4.6111	7.2	2	2	2	0.737	0.0044045	10.0168	11.2506
Q15233	Non-POU domain-containing octamer-binding protein OS=Homo sapiens OX=9606 GN=NONO	NONO	54.231	60.574	28.2	14	26	13	0.737	2.7136e-06	6.04806	2.27697
Q5SW96	Low density lipoprotein receptor adapter protein 1 OS=Homo sapiens OX=9606 GN=LDLRAP1	LDLRAP1	33.885	5.7742	5.2	1	1	1	0.736	0.20874	52.1063	14.4675
Q92783	Signal transducing adapter molecule 1 OS=Homo sapiens OX=9606 GN=STAM	STAM	59.179	3.4903	2.2	1	1	1	0.736	0.023243	23.5168	12.1469
O75533	Splicing factor 3B subunit 1 OS=Homo sapiens OX=9606 GN=SF3B1	SF3B1	145.83	124.39	14.4	16	20	16	0.736	1.0879e-06	5.07172	2.74617
O15540	Fatty acid-binding protein, brain OS=Homo sapiens OX=9606 GN=FABP7	FABP7	14.889	6.2944	22.7	3	3	3	0.735	0.096782	37.0403	9.1436
O15258	Protein RER1 OS=Homo sapiens OX=9606 GN=RER1	RER1	22.958	5.4348	9.2	2	2	2	0.735	0.0055753	12.7221	2.64968
O75347	Tubulin-specific chaperone A OS=Homo sapiens OX=9606 GN=TBCA	TBCA	12.855	39.722	51.9	7	12	7	0.735	0.000144857	7.0774	7.29834
P14735	Insulin-degrading enzyme OS=Homo sapiens OX=9606 GN=IDE	IDE	117.97	30.305	7.7	6	6	6	0.734	0.0065605	14.5015	10.9309
P19387	DNA-directed RNA polymerase II subunit RPB3 OS=Homo sapiens OX=9606 GN=POLR2C	POLR2C	31.441	3.2508	5.1	1	1	1	0.733	0.027501	22.1857	12.1617
Q8N4C8	Misshapen-like kinase 1 OS=Homo sapiens OX=9606 GN=MINK1	MINK1	149.82	2.8271	0.8	1	1	1	0.733	0.0186248	19.5507	5.1237
P23921	Ribonucleoside-diphosphate reductase large subunit OS=Homo sapiens OX=9606 GN=RRM1	RRM1	90.069	9.0542	4.9	4	4	4	0.733	0.0024586	13.3018	7.44709
P20908	Collagen alpha-1(V) chain OS=Homo sapiens OX=9606 GN=COL5A1	COL5A1	183.56	207.73	13.2	20	52	17	0.733	9.3896e-07	4.7906	3.05643
P40925	Malate dehydrogenase, cytoplasmic OS=Homo sapiens OX=9606 GN=MDH1	MDH1	36.426	71.586	41	15	35	15	0.732	0.000182101	9.64568	4.60948
P04632	Calpain small subunit 1 OS=Homo sapiens OX=9606 GN=CAPNS1	CAPNS1	28.315	29.558	29.9	6	12	6	0.732	1.6e-06	5.61859	2.73461
Q9Y3P9	Rab GTPase-activating protein 1 OS=Homo sapiens OX=9606 GN=RABGAP1	RABGAP1	121.74	2.0603	1	1	3	1	0.731	0.035639	25.6415	9.27585
Q96FV2	Secernin-2 OS=Homo sapiens OX=9606 GN=SCRN2	SCRN2	46.596	24.032	17.2	6	6	6	0.731	0.0078568	13.88	4.5358
P42766	60S ribosomal protein L35 OS=Homo sapiens OX=9606 GN=RPL35	RPL35	14.551	12.365	18.7	3	3	3	0.731	0.00056195	12.0399	4.49577
P40429	60S ribosomal protein L13a OS=Homo sapiens OX=9606 GN=RPL13A	RPL13A	23.577	2.6193	7.4	2	2	2	0.731	0.00032165	7.89744	8.48651
P26639	Threonine--tRNA ligase, cytoplasmic OS=Homo sapiens OX=9606 GN=TARS	TARS	83.434	117.23	38.3	23	33	23	0.731	2.3648e-07	4.34796	1.98139
Q9P289	Serine/threonine-protein kinase 26 OS=Homo sapiens OX=9606 GN=STK26	STK26	46.528	64.725	34.9	13	17	9	0.73	0.00040011	9.19651	7.79968
Q9UMS4	Pre-mRNA-processing factor 19 OS=Homo sapiens OX=9606 GN=PRPF19	PRPF19	55.18	43.33	11.7	5	6	5	0.73	2.4606e-05	7.56019	3.14538
Q14152	Eukaryotic translation initiation factor 3 subunit A OS=Homo sapiens OX=9606 GN=EIF3A	EIF3A	166.57	64.642	15.5	21	28	21	0.73	6.8536e-07	4.78838	2.9355
Q16401	26S proteasome non-ATPase regulatory subunit 5 OS=Homo sapiens OX=9606 GN=PSMD5	PSMD5	56.195	77.35	30.6	12	19	12	0.73	4.4613e-07	4.57458	2.65617
O43399	Tumor protein D54 OS=Homo sapiens OX=9606 GN=TPD52L2	TPD52L2	22.237	53.04	42.7	8	12	8	0.729	0.0068037	13.7724	2.17226
Q99645	Epiphycan OS=Homo sapiens OX=9606 GN=EPYC	EPYC	36.636	111.03	31.7	9	14	9	0.729	0.0049435	12.7332	1.90819
Q92499	ATP-dependent RNA helicase DDX1 OS=Homo sapiens OX=9606 GN=DDX1	DDX1	82.431	128.25	33.5	23	38	23	0.729	0.0029232	10.6129	1.73434
Q8N6H7	ADP-ribosylation factor GTPase-activating protein 2 OS=Homo sapiens OX=9606 GN=ARFGAP2	ARFGAP2	56.72	8.6547	6.1	2	2	2	0.728	0.0111583	16.1021	3.89281
P36776	Lon protease homolog, mitochondrial OS=Homo sapiens OX=9606 GN=LONP1	LONP1	106.49	27.519	5.4	4	4	4	0.728	0.0088622	14.1931	2.60799
P25325	3-mercaptopyruvate sulfurtransferase OS=Homo sapiens OX=9606 GN=MPST	MPST	33.178	105.42	40.4	9	14	9	0.728	0.0063439	12.8435	3.68105
Q96JB5	CDK5 regulatory subunit-associated protein 3 OS=Homo sapiens OX=9606 GN=CDK5RAP3	CDK5RAP3	56.92	29.967	22.3	11	16	11	0.727	0.0080423	15.2263	3.0857
Q99460	26S proteasome non-ATPase regulatory subunit 1 OS=Homo sapiens OX=9606 GN=PSMD1	PSMD1	105.84	96.6	22.2	18	22	18	0.727	0.00045658	11.7083	5.1834
P55265	Double-stranded RNA-specific adenosine deaminase OS=Homo sapiens OX=9606 GN=ADAR	ADAR	136.06	27.09	6.4	7	7	7	0.727	0.00073688	7.28697	1.37806
P17655	Calpain-2 catalytic subunit OS=Homo sapiens OX=9606 GN=CAPN2	CAPN2	79.994	96.109	28.3	15	22	15	0.727	1.177e-07	4.27517	1.48337
P61421	V-type proton ATPase subunit d 1 OS=Homo sapiens OX=9606 GN=ATP6V0D1	ATP6V0D1	40.329	16.752	19.4	7	9	7	0.727	3.9173e-09	1.64405	2.37325
P49419	Alpha-aminoadipic semialdehyde dehydrogenase OS=Homo sapiens OX=9606 GN=ALDH7A1	ALDH7A1	58.486	68.864	31.5	13	16	13	0.726	0.0024382	10.7924	0.931531
P99999	Cytochrome c OS=Homo sapiens OX=9606 GN=CYCS	CYCS	11.749	32.024	49.5	4	9	4	0.726	4.3009e-05	7.65895	4.79695
Q9H6S3	Epidermal growth factor receptor kinase substrate 8-like protein 2 OS=Homo sapiens OX=9606 GN=EPS8L2	EPS8L2	80.62	55.437	21	11	12	11	0.726	2.2598e-05	6.75819	4.74202
Q9UBQ6	Exostosin-like 2 OS=Homo sapiens OX=9606 GN=EXTL2	EXTL2	37.465	5.8143	5.5	2	2	2	0.726	1.74147e-05	4.85851	6.01925
P10915	Hyaluronan and proteoglycan link protein 1 OS=Homo sapiens OX=9606 GN=HAPLN1	HAPLN1	40.165	323.31	55.4	19	120	18	0.726	3.8603e-07	4.62116	2.36797
P06576	ATP synthase subunit beta, mitochondrial OS=Homo sapiens OX=9606 GN=ATP5F1B	ATP5F1B	56.559	300.28	45.4	18	53	18	0.726	3.1444e-08	2.91374	2.39771
Q9BTE1	Dynactin subunit 5 OS=Homo sapiens OX=9606 GN=DCTN5	DCTN5	20.126	1.5543	3.8	1	1	1	0.725	0.034922	18.8003	18.3665
Q9H8Y8	Golgi reassembly-stacking protein 2 OS=Homo sapiens OX=9606 GN=GORASP2	GORASP2	47.145	45.259	12.4	6	9	6	0.725	0.00039709	11.2923	5.21836
Q15113	Procollagen C-endopeptidase enhancer 1 OS=Homo sapiens OX=9606 GN=PCOLCE	PCOLCE	47.972	323.31	55.5	18	76	18	0.725	0.0007427	7.51819	1.20976
Q13347	Eukaryotic translation initiation factor 3 subunit I OS=Homo sapiens OX=9606 GN=EIF3I	EIF3I	36.501	63.878	26.5	8	9	8	0.724	0.0067637	14.1901	3.21356
Q96Q11	CCA tRNA nucleotidyltransferase 1, mitochondrial OS=Homo sapiens OX=9606 GN=TRNT1	TRNT1	50.127	4.1184	4.1	2	2	2	0.724	0.00159966	9.59556	2.32973
P10768	S-formylglutathione hydrolase OS=Homo sapiens OX=9606 GN=ESD	ESD	31.462	61.572	33	8	15	8	0.724	3.5199e-07	4.92298	1.61831
P04406	Glyceraldehyde-3-phosphate dehydrogenase OS=Homo sapiens OX=9606 GN=GAPDH	GAPDH	36.053	323.31	62.4	18	146	18	0.724	2.1607e-07	3.97505	2.83249
O95202	Mitochondrial proton/calcium exchanger protein OS=Homo sapiens OX=9606 GN=LETM1	LETM1	83.353	9.4306	5.8	4	5	4	0.723	0.00039653	11.0242	5.99971
P62633	Cellular nucleic acid-binding protein OS=Homo sapiens OX=9606 GN=CNBP	CNBP	19.463	14.096	21.5	4	5	4	0.723	0.000181819	9.19279	5.54965
P62241	40S ribosomal protein S8 OS=Homo sapiens OX=9606 GN=RPS8	RPS8	24.205	54.064	34.1	6	11	6	0.723	1.4377e-06	4.10347	4.66197
Q9HAS0	Protein Njmu-R1 OS=Homo sapiens OX=9606 GN=C17orf75	C17orf75	44.621	3.2985	2.8	1	2	1	0.722	0.034917	22.4476	17.8337
Q92973	Transportin-1 OS=Homo sapiens OX=9606 GN=TNPO1	TNPO1	102.35	65.32	16.1	12	18	9	0.722	4.2724e-05	8.56507	3.91383
Q07021	Complement component 1 Q subcomponent-binding protein, mitochondrial OS=Homo sapiens OX=9606 GN=C1QBP	C1QBP	31.362	22.33	16.7	4	8	4	0.722	4.245e-05	7.34233	5.3412
P49327	Fatty acid synthase OS=Homo sapiens OX=9606 GN=FASN	FASN	273.42	144.8	14.6	30	44	30	0.722	0.00059741	7.31168	1.54244
Q92616	eIF-2-alpha kinase activator GCN1 OS=Homo sapiens OX=9606 GN=GCN1	GCN1	292.75	189.33	22	48	60	48	0.721	2.305e-05	7.81275	3.55661
P50395	Rab GDP dissociation inhibitor beta OS=Homo sapiens OX=9606 GN=GDI2	GDI2	50.663	323.31	70.1	31	74	23	0.721	0.00052102	6.98738	1.68187
O15400	Syntaxin-7 OS=Homo sapiens OX=9606 GN=STX7	STX7	29.815	6.1176	10.3	2	2	2	0.72	0.165722	40.7886	9.77101
Q9H0D6	5'-3' exoribonuclease 2 OS=Homo sapiens OX=9606 GN=XRN2	XRN2	108.58	9.7346	4.9	4	5	4	0.72	0.0021608	16.0755	8.11401
P62993	Growth factor receptor-bound protein 2 OS=Homo sapiens OX=9606 GN=GRB2	GRB2	25.206	28.423	39.2	8	10	8	0.72	0.0047592	12.7138	3.06487
P28074	Proteasome subunit beta type-5 OS=Homo sapiens OX=9606 GN=PSMB5	PSMB5	28.48	87.499	36.5	8	12	8	0.72	0.00058316	7.33829	1.1019
Q15005	Signal peptidase complex subunit 2 OS=Homo sapiens OX=9606 GN=SPCS2	SPCS2	25.003	42.584	25.7	4	6	4	0.72	0.0005199	6.84447	1.99678
Q9NQC3	Reticulon-4 OS=Homo sapiens OX=9606 GN=RTN4	RTN4	129.93	16.75	4.3	4	6	4	0.72	2.05e-06	4.03033	5.20402
P46020	Phosphorylase b kinase regulatory subunit alpha, skeletal muscle isoform OS=Homo sapiens OX=9606 GN=PHKA1	PHKA1	137.31	2.7235	1.2	1	1	1	0.719	0.177684	39.2725	5.97445
Q96PU5	E3 ubiquitin-protein ligase NEDD4-like OS=Homo sapiens OX=9606 GN=NEDD4L	NEDD4L	111.93	1.9375	1	1	2	1	0.719	0.077536	35.6221	6.75978
Q15907	Ras-related protein Rab-11B OS=Homo sapiens OX=9606 GN=RAB11B	RAB11B	24.488	75.16	52.3	10	14	10	0.719	0.02834	25.2564	4.2882
Q9BVA1	Tubulin beta-2B chain OS=Homo sapiens OX=9606 GN=TUBB2B	TUBB2B	49.953	3.4626	46.1	15	41	1	0.719	0.00055587	12.1845	6.33452
Q9H0W9	Ester hydrolase C11orf54 OS=Homo sapiens OX=9606 GN=C11orf54	C11orf54	35.117	33.793	28.6	7	9	7	0.719	2.6822e-06	6.75007	2.41321
P11216	Glycogen phosphorylase, brain form OS=Homo sapiens OX=9606 GN=PYGB	PYGB	96.695	236.95	45.6	33	56	26	0.719	1.0385e-06	5.09769	3.31718
Q0VDF9	Heat shock 70 kDa protein 14 OS=Homo sapiens OX=9606 GN=HSPA14	HSPA14	54.794	2.1515	2.2	1	1	1	0.718	0.0130602	22.6826	8.20681
Q8TCT9	Minor histocompatibility antigen H13 OS=Homo sapiens OX=9606 GN=HM13	HM13	41.488	12.357	5.8	2	3	2	0.718	0.00011553	10.4673	3.32526
Q8NCW5	NAD(P)H-hydrate epimerase OS=Homo sapiens OX=9606 GN=NAXE	NAXE	31.674	22.292	26	6	8	6	0.718	0.00170213	9.19807	2.89865
P78344	Eukaryotic translation initiation factor 4 gamma 2 OS=Homo sapiens OX=9606 GN=EIF4G2	EIF4G2	102.36	15.696	6.7	5	5	5	0.717	0.038237	26.6272	6.42578
Q5T9A4	ATPase family AAA domain-containing protein 3B OS=Homo sapiens OX=9606 GN=ATAD3B	ATAD3B	72.572	3.0418	3.1	2	2	2	0.717	0.00150331	13.8436	7.13149
O00178	GTP-binding protein 1 OS=Homo sapiens OX=9606 GN=GTPBP1	GTPBP1	72.453	11.786	6.6	3	3	3	0.717	0.001842	13.7752	8.86865
Q16222	UDP-N-acetylhexosamine pyrophosphorylase OS=Homo sapiens OX=9606 GN=UAP1	UAP1	58.768	31.471	14.9	7	11	6	0.717	0.0074007	13.6832	3.46323
O94901	SUN domain-containing protein 1 OS=Homo sapiens OX=9606 GN=SUN1	SUN1	90.063	27.854	10.5	7	7	7	0.717	3.8719e-05	7.65711	4.34152
Q9UNF0	Protein kinase C and casein kinase substrate in neurons protein 2 OS=Homo sapiens OX=9606 GN=PACSIN2	PACSIN2	55.738	18.384	13.2	6	7	6	0.716	0.00023962	9.77317	6.35256
P33176	Kinesin-1 heavy chain OS=Homo sapiens OX=9606 GN=KIF5B	KIF5B	109.68	168.19	22.6	17	20	17	0.716	2.0185e-05	7.06494	4.46302
P17980	26S proteasome regulatory subunit 6A OS=Homo sapiens OX=9606 GN=PSMC3	PSMC3	49.203	101.89	41.7	16	24	16	0.716	7.9647e-07	5.32733	2.76158
P31749	RAC-alpha serine/threonine-protein kinase OS=Homo sapiens OX=9606 GN=AKT1	AKT1	55.686	44.576	21.7	8	10	8	0.715	0.0073574	15.5627	3.76949
P68400	Casein kinase II subunit alpha OS=Homo sapiens OX=9606 GN=CSNK2A1	CSNK2A1	45.143	47.794	17.1	6	9	6	0.715	0.00174217	9.90803	2.36448
P23193	Transcription elongation factor A protein 1 OS=Homo sapiens OX=9606 GN=TCEA1	TCEA1	33.969	20.373	20.6	6	8	6	0.715	8.0481e-05	9.26018	4.73821
O43852	Calumenin OS=Homo sapiens OX=9606 GN=CALU	CALU	37.106	140.78	58.4	15	32	15	0.715	3.9395e-05	8.88426	2.98445
O00410	Importin-5 OS=Homo sapiens OX=9606 GN=IPO5	IPO5	123.63	262.59	26.1	21	30	21	0.715	0.00092285	7.97744	2.15518
Q9UBS4	DnaJ homolog subfamily B member 11 OS=Homo sapiens OX=9606 GN=DNAJB11	DNAJB11	40.513	38.067	21.2	7	10	7	0.715	2.1154e-05	7.08973	4.74454
P27816	Microtubule-associated protein 4 OS=Homo sapiens OX=9606 GN=MAP4	MAP4	121	124.18	23.1	22	32	22	0.715	1.74168e-05	7.06173	3.91056
Q00610	Clathrin heavy chain 1 OS=Homo sapiens OX=9606 GN=CLTC	CLTC	191.61	323.31	39.6	57	110	57	0.715	0.000116532	4.74779	1.26838
P50479	PDZ and LIM domain protein 4 OS=Homo sapiens OX=9606 GN=PDLIM4	PDLIM4	35.398	21.944	19.7	5	6	5	0.715	1.93483e-05	4.11768	7.06697
P63098	Calcineurin subunit B type 1 OS=Homo sapiens OX=9606 GN=PPP3R1	PPP3R1	19.3	25.242	23.5	4	6	4	0.714	0.00035553	9.86123	7.7347
Q8NBJ5	Procollagen galactosyltransferase 1 OS=Homo sapiens OX=9606 GN=COLGALT1	COLGALT1	71.635	89.75	26.5	18	29	18	0.714	1.2213e-06	6.05912	2.44516
O43707	Alpha-actinin-4 OS=Homo sapiens OX=9606 GN=ACTN4	ACTN4	104.85	323.31	57.6	45	101	29	0.714	1.7308e-06	5.80495	3.38922
Q9NP61	ADP-ribosylation factor GTPase-activating protein 3 OS=Homo sapiens OX=9606 GN=ARFGAP3	ARFGAP3	56.928	31.794	14	7	8	7	0.714	1.7357e-07	4.53004	1.78379
Q9NRP0	Oligosaccharyltransferase complex subunit OSTC OS=Homo sapiens OX=9606 GN=OSTC	OSTC	16.829	3.4745	8.1	1	1	1	0.713	0.0055752	16.9715	10.0752
Q99447	Ethanolamine-phosphate cytidylyltransferase OS=Homo sapiens OX=9606 GN=PCYT2	PCYT2	43.835	15.813	11.1	4	5	4	0.713	0.000164213	11.3334	3.75912
Q96SM3	Probable carboxypeptidase X1 OS=Homo sapiens OX=9606 GN=CPXM1	CPXM1	81.667	46.037	8.6	5	7	5	0.713	0.000138692	10.6799	4.06771
O15321	Transmembrane 9 superfamily member 1 OS=Homo sapiens OX=9606 GN=TM9SF1	TM9SF1	68.86	6.0645	2.6	2	2	2	0.713	0.000136009	9.40818	5.27559
Q9NZR1	Tropomodulin-2 OS=Homo sapiens OX=9606 GN=TMOD2	TMOD2	39.595	2.7171	4	1	1	1	0.712	0.0075594	14.6195	15.0403
Q14258	E3 ubiquitin/ISG15 ligase TRIM25 OS=Homo sapiens OX=9606 GN=TRIM25	TRIM25	70.973	51.004	17.3	8	14	8	0.712	0.00070292	11.9857	7.46987
Q13308	Inactive tyrosine-protein kinase 7 OS=Homo sapiens OX=9606 GN=PTK7	PTK7	118.39	33.091	9.1	8	11	8	0.712	6.0722e-05	9.00598	4.09286
Q16555	Dihydropyrimidinase-related protein 2 OS=Homo sapiens OX=9606 GN=DPYSL2	DPYSL2	62.293	323.31	46.7	18	46	15	0.712	4.6124e-06	7.35527	2.55304
P07437	Tubulin beta chain OS=Homo sapiens OX=9606 GN=TUBB	TUBB	49.67	67.701	50	16	47	3	0.711	0.0050566	13.1624	3.43458
Q9Y5X3	Sorting nexin-5 OS=Homo sapiens OX=9606 GN=SNX5	SNX5	46.816	74.859	31.9	13	16	13	0.711	0.0024999	11.4259	3.15514
P09132	Signal recognition particle 19 kDa protein OS=Homo sapiens OX=9606 GN=SRP19	SRP19	16.156	4.8355	8.3	1	1	1	0.711	0.00060477	7.81048	1.63414
Q9NQG5	Regulation of nuclear pre-mRNA domain-containing protein 1B OS=Homo sapiens OX=9606 GN=RPRD1B	RPRD1B	36.899	68.528	25.2	6	11	5	0.711	1.89736e-05	7.7958	3.3435
Q96S66	Chloride channel CLIC-like protein 1 OS=Homo sapiens OX=9606 GN=CLCC1	CLCC1	62.022	2.7265	1.5	1	1	1	0.71	0.00059789	10.052	9.72066
P60983	Glia maturation factor beta OS=Homo sapiens OX=9606 GN=GMFB	GMFB	16.713	33.203	26.1	4	4	3	0.71	0.00078315	8.47645	1.36668
Q96C19	EF-hand domain-containing protein D2 OS=Homo sapiens OX=9606 GN=EFHD2	EFHD2	26.697	7.7996	15.4	4	6	2	0.71	4.8746e-06	5.9882	4.78885
Q96RF0	Sorting nexin-18 OS=Homo sapiens OX=9606 GN=SNX18	SNX18	68.894	17.119	9.2	4	5	4	0.709	0.00029787	12.3698	4.14091
Q9Y3A5	Ribosome maturation protein SBDS OS=Homo sapiens OX=9606 GN=SBDS	SBDS	28.763	92.661	42	11	11	11	0.709	4.3584e-05	9.14767	4.1114
Q15155	Nodal modulator 1 OS=Homo sapiens OX=9606 GN=NOMO1	NOMO1	134.32	29.208	8.1	8	9	8	0.708	5.7866e-05	9.11595	4.77817
Q9UHB9	Signal recognition particle subunit SRP68 OS=Homo sapiens OX=9606 GN=SRP68	SRP68	70.729	27.851	13.1	8	9	8	0.707	0.0056814	13.7203	3.96567
Q9BZG1	Ras-related protein Rab-34 OS=Homo sapiens OX=9606 GN=RAB34	RAB34	29.044	10.446	15.1	3	4	3	0.707	0.000117729	7.82103	7.55203
P29218	Inositol monophosphatase 1 OS=Homo sapiens OX=9606 GN=IMPA1	IMPA1	30.188	56.754	30.7	7	10	7	0.706	3.5019e-07	4.98826	2.44679
Q96JJ3	Engulfment and cell motility protein 2 OS=Homo sapiens OX=9606 GN=ELMO2	ELMO2	82.614	8.7836	3.8	3	4	3	0.706	6.9974e-07	4.65602	3.96895
Q9UBB4	Ataxin-10 OS=Homo sapiens OX=9606 GN=ATXN10	ATXN10	53.488	47.121	22.7	9	11	9	0.705	0.00016455	10.2015	6.30172
Q9Y282	Endoplasmic reticulum-Golgi intermediate compartment protein 3 OS=Homo sapiens OX=9606 GN=ERGIC3	ERGIC3	43.222	27.902	9.4	3	3	3	0.705	2.3993e-05	8.34469	3.81067
Q92878	DNA repair protein RAD50 OS=Homo sapiens OX=9606 GN=RAD50	RAD50	153.89	18.609	4.3	5	5	5	0.704	0.0072595	15.3479	3.45122
P52306	Rap1 GTPase-GDP dissociation stimulator 1 OS=Homo sapiens OX=9606 GN=RAP1GDS1	RAP1GDS1	66.316	16.752	8.9	4	6	4	0.704	0.00026365	10.5286	6.67676
Q9Y266	Nuclear migration protein nudC OS=Homo sapiens OX=9606 GN=NUDC	NUDC	38.242	41.481	19.6	6	9	6	0.704	2.9717e-06	6.85427	2.93517
P00558	Phosphoglycerate kinase 1 OS=Homo sapiens OX=9606 GN=PGK1	PGK1	44.614	323.31	77.7	34	135	29	0.704	0.000141931	5.23211	1.6353
Q15366	Poly(rC)-binding protein 2 OS=Homo sapiens OX=9606 GN=PCBP2	PCBP2	38.58	61.94	31.5	9	18	4	0.703	0.0066754	13.886	3.90609
P36507	Dual specificity mitogen-activated protein kinase kinase 2 OS=Homo sapiens OX=9606 GN=MAP2K2	MAP2K2	44.424	25.327	27	9	11	7	0.703	0.00147965	10.0395	2.24225
P15121	Aldose reductase OS=Homo sapiens OX=9606 GN=AKR1B1	AKR1B1	35.853	118.28	41.5	11	15	11	0.703	0.00144006	9.38999	2.70456
Q2TAA5	GDP-Man:Man(3)GlcNAc(2)-PP-Dol alpha-1,2-mannosyltransferase OS=Homo sapiens OX=9606 GN=ALG11	ALG11	55.65	6.2898	3.3	2	2	2	0.703	3.1358e-06	7.14655	3.29374
O75396	Vesicle-trafficking protein SEC22b OS=Homo sapiens OX=9606 GN=SEC22B	SEC22B	24.593	120.83	41.9	8	22	8	0.703	0.00022095	5.83123	1.85426
Q03393	6-pyruvoyl tetrahydrobiopterin synthase OS=Homo sapiens OX=9606 GN=PTS	PTS	16.386	2.4612	6.2	1	1	1	0.703	0.00197535	2.42467	10.2818
Q9UBW8	COP9 signalosome complex subunit 7a OS=Homo sapiens OX=9606 GN=COPS7A	COPS7A	30.276	33.36	17.5	3	4	3	0.702	0.0043238	14.1959	3.92227
Q5TFE4	5'-nucleotidase domain-containing protein 1 OS=Homo sapiens OX=9606 GN=NT5DC1	NT5DC1	51.844	27.793	11.9	5	6	5	0.702	0.00075787	13.1382	4.91534
O94906	Pre-mRNA-processing factor 6 OS=Homo sapiens OX=9606 GN=PRPF6	PRPF6	106.92	3.151	1.2	1	1	1	0.702	0.00022149	9.53673	8.40475
P05388	60S acidic ribosomal protein P0 OS=Homo sapiens OX=9606 GN=RPLP0	RPLP0	34.273	38.078	28.4	8	18	8	0.701	4.0301e-06	7.24025	3.26102
Q15819	Ubiquitin-conjugating enzyme E2 variant 2 OS=Homo sapiens OX=9606 GN=UBE2V2	UBE2V2	16.363	16.872	36.6	6	10	3	0.7	0.0153992	19.1561	5.84536
Q9Y3A6	Transmembrane emp24 domain-containing protein 5 OS=Homo sapiens OX=9606 GN=TMED5	TMED5	26.005	23.698	13.1	3	3	3	0.7	1.76333e-05	6.5503	5.49038
Q7KZF4	Staphylococcal nuclease domain-containing protein 1 OS=Homo sapiens OX=9606 GN=SND1	SND1	102	203.65	34.4	27	47	27	0.7	6.0354e-05	4.27051	1.34864
Q96SL4	Glutathione peroxidase 7 OS=Homo sapiens OX=9606 GN=GPX7	GPX7	20.996	81.615	30.5	5	5	5	0.699	0.0101634	18.3775	4.22341
Q96BM9	ADP-ribosylation factor-like protein 8A OS=Homo sapiens OX=9606 GN=ARL8A	ARL8A	21.416	9.6644	13.4	2	2	1	0.699	0.00058061	14.2972	6.07554
P19623	Spermidine synthase OS=Homo sapiens OX=9606 GN=SRM	SRM	33.824	145.54	59.9	13	19	13	0.699	4.3492e-06	5.22737	6.17569
Q16658	Fascin OS=Homo sapiens OX=9606 GN=FSCN1	FSCN1	54.529	255.24	53.1	23	61	23	0.699	2.9111e-09	2.02904	2.41
Q9BRX8	Redox-regulatory protein FAM213A OS=Homo sapiens OX=9606 GN=FAM213A	FAM213A	25.764	6.8386	10	2	3	2	0.698	0.000104908	10.0273	5.55211
O95219	Sorting nexin-4 OS=Homo sapiens OX=9606 GN=SNX4	SNX4	51.908	27.213	18.4	7	7	7	0.697	0.0102441	23.7044	7.86821
Q14157	Ubiquitin-associated protein 2-like OS=Homo sapiens OX=9606 GN=UBAP2L	UBAP2L	114.53	7.8378	2.3	2	2	2	0.697	0.0082001	16.3433	4.65296
Q9Y281	Cofilin-2 OS=Homo sapiens OX=9606 GN=CFL2	CFL2	18.736	22.042	42.2	6	9	3	0.697	0.00074216	10.2016	10.9279
P61586	Transforming protein RhoA OS=Homo sapiens OX=9606 GN=RHOA	RHOA	21.768	30.451	38.9	8	18	3	0.697	4.0927e-05	8.57893	5.04653
Q9HB71	Calcyclin-binding protein OS=Homo sapiens OX=9606 GN=CACYBP	CACYBP	26.21	53.739	24.6	5	8	5	0.697	1.86642e-05	6.94539	5.73952
Q15436	Protein transport protein Sec23A OS=Homo sapiens OX=9606 GN=SEC23A	SEC23A	86.16	247.32	33.7	20	38	20	0.696	2.9312e-06	7.59208	2.46433
P48643	T-complex protein 1 subunit epsilon OS=Homo sapiens OX=9606 GN=CCT5	CCT5	59.67	165.82	42.7	20	27	20	0.696	2.652e-08	3.41503	2.52797
Q9Y376	Calcium-binding protein 39 OS=Homo sapiens OX=9606 GN=CAB39	CAB39	39.869	32.318	27.9	10	14	9	0.695	1.92714e-05	7.97106	4.19408
Q63HR2	Tensin-2 OS=Homo sapiens OX=9606 GN=TNS2	TNS2	152.58	35.18	11.6	13	13	12	0.695	1.6032e-05	7.8076	3.57057
O00499	Myc box-dependent-interacting protein 1 OS=Homo sapiens OX=9606 GN=BIN1	BIN1	64.699	97.22	14.8	7	9	7	0.695	7.6352e-07	5.76689	3.32262
P10599	Thioredoxin OS=Homo sapiens OX=9606 GN=TXN	TXN	11.737	27.368	51.4	6	20	6	0.695	6.5182e-08	4.52978	1.58407
Q99805	Transmembrane 9 superfamily member 2 OS=Homo sapiens OX=9606 GN=TM9SF2	TM9SF2	75.775	67.821	14	9	14	9	0.694	0.0020353	10.5498	3.25331
A5YKK6	CCR4-NOT transcription complex subunit 1 OS=Homo sapiens OX=9606 GN=CNOT1	CNOT1	266.94	8.4119	1.3	3	3	3	0.694	0.00143568	10.1134	2.75742
P13804	Electron transfer flavoprotein subunit alpha, mitochondrial OS=Homo sapiens OX=9606 GN=ETFA	ETFA	35.079	52.921	17.7	5	8	5	0.694	7.785e-05	9.55871	5.90719
P04083	Annexin A1 OS=Homo sapiens OX=9606 GN=ANXA1	ANXA1	38.714	323.31	62.1	21	63	21	0.694	0.00065547	8.24174	1.66898
O00584	Ribonuclease T2 OS=Homo sapiens OX=9606 GN=RNASET2	RNASET2	29.48	5.7541	6.6	2	2	2	0.694	1.7816e-06	5.17919	5.20614
P14868	Aspartate--tRNA ligase, cytoplasmic OS=Homo sapiens OX=9606 GN=DARS	DARS	57.136	125.64	45.3	22	31	22	0.693	0.0021362	11.2809	2.60172
Q8N474	Secreted frizzled-related protein 1 OS=Homo sapiens OX=9606 GN=SFRP1	SFRP1	35.385	13.753	14	3	3	3	0.693	0.000183248	7.09481	10.2727
P31327	Carbamoyl-phosphate synthase [ammonia], mitochondrial OS=Homo sapiens OX=9606 GN=CPS1	CPS1	164.94	3.681	1.7	2	3	2	0.692	0.087443	30.2996	7.82281
P02008	Hemoglobin subunit zeta OS=Homo sapiens OX=9606 GN=HBZ	HBZ	15.637	12.05	19.7	3	4	2	0.692	0.0101592	22.0889	11.1568
Q13190	Syntaxin-5 OS=Homo sapiens OX=9606 GN=STX5	STX5	39.672	13.956	13.5	4	4	4	0.692	0.00142499	10.6752	2.54967
Q9NZ08	Endoplasmic reticulum aminopeptidase 1 OS=Homo sapiens OX=9606 GN=ERAP1	ERAP1	107.23	32.631	8.7	8	13	8	0.692	1.96715e-05	6.92716	6.05989
Q5VZK9	F-actin-uncapping protein LRRC16A OS=Homo sapiens OX=9606 GN=CARMIL1	CARMIL1	151.56	12.304	3.1	3	3	3	0.691	0.0025392	12.0349	2.42018
P27695	DNA-(apurinic or apyrimidinic site) lyase OS=Homo sapiens OX=9606 GN=APEX1	APEX1	35.554	177.62	45.9	10	18	10	0.691	1.84934e-05	8.3495	3.88283
Q9UHV9	Prefoldin subunit 2 OS=Homo sapiens OX=9606 GN=PFDN2	PFDN2	16.648	25.536	23.4	3	4	3	0.691	3.0732e-06	6.75041	3.86762
Q9BVP2	Guanine nucleotide-binding protein-like 3 OS=Homo sapiens OX=9606 GN=GNL3	GNL3	61.992	11.845	6.9	3	3	3	0.69	0.00194285	16.6073	7.39894
Q13642	Four and a half LIM domains protein 1 OS=Homo sapiens OX=9606 GN=FHL1	FHL1	36.263	203.09	43.3	12	34	12	0.69	0.00057655	8.32334	1.79306
Q5VU69	Uncharacterized protein C1orf189 OS=Homo sapiens OX=9606 GN=C1orf189	C1orf189	12.131	-2	19.8	1	1	1	0.688	0.0073646	21.9489	8.18681
O95816	BAG family molecular chaperone regulator 2 OS=Homo sapiens OX=9606 GN=BAG2	BAG2	23.772	43.939	24.2	4	4	4	0.688	3.6408e-05	4.93106	8.78043
Q14980	Nuclear mitotic apparatus protein 1 OS=Homo sapiens OX=9606 GN=NUMA1	NUMA1	238.26	238.15	15.5	26	29	26	0.687	0.0138044	19.8411	2.15521
Q9BUQ8	Probable ATP-dependent RNA helicase DDX23 OS=Homo sapiens OX=9606 GN=DDX23	DDX23	95.581	8.8416	4.6	4	4	4	0.687	0.00052025	12.9133	8.62717
P21399	Cytoplasmic aconitate hydratase OS=Homo sapiens OX=9606 GN=ACO1	ACO1	98.398	154.24	31.8	23	35	23	0.687	4.2898e-08	4.16634	2.18717
P27708	CAD protein OS=Homo sapiens OX=9606 GN=CAD	CAD	242.98	124.51	10.2	18	23	18	0.687	4.2363e-08	3.93758	2.4504
P55039	Developmentally-regulated GTP-binding protein 2 OS=Homo sapiens OX=9606 GN=DRG2	DRG2	40.746	6.6765	6.6	2	3	2	0.686	0.0035403	20.1221	7.75034
P48163	NADP-dependent malic enzyme OS=Homo sapiens OX=9606 GN=ME1	ME1	64.149	61.165	22.4	10	13	10	0.686	0.00023822	12.4368	4.57317
P32322	Pyrroline-5-carboxylate reductase 1, mitochondrial OS=Homo sapiens OX=9606 GN=PYCR1	PYCR1	33.36	94.37	34.8	8	10	8	0.686	0.00035871	12.2504	7.02728
Q01469	Fatty acid-binding protein, epidermal OS=Homo sapiens OX=9606 GN=FABP5	FABP5	15.164	227.65	70.4	11	23	11	0.686	0.00139961	10.4265	2.81464
P26196	Probable ATP-dependent RNA helicase DDX6 OS=Homo sapiens OX=9606 GN=DDX6	DDX6	54.416	12.006	11.2	5	5	5	0.686	0.000100668	10.0895	6.95102
P22694	cAMP-dependent protein kinase catalytic subunit beta OS=Homo sapiens OX=9606 GN=PRKACB	PRKACB	40.622	43.05	16.5	6	11	6	0.685	1.61765e-05	7.95599	4.23704
Q9NXG2	THUMP domain-containing protein 1 OS=Homo sapiens OX=9606 GN=THUMPD1	THUMPD1	39.315	76.183	31.4	9	13	9	0.685	2.7106e-06	7.2573	3.36212
Q96EY8	Cob(I)yrinic acid a,c-diamide adenosyltransferase, mitochondrial OS=Homo sapiens OX=9606 GN=MMAB	MMAB	27.388	2.9103	4	1	1	1	0.684	0.003423	17.4864	9.14487
Q9UBU9	Nuclear RNA export factor 1 OS=Homo sapiens OX=9606 GN=NXF1	NXF1	70.182	3.3169	1.9	1	1	1	0.684	0.00113757	14.9829	8.54067
Q9UGI8	Testin OS=Homo sapiens OX=9606 GN=TES	TES	47.996	94.615	40.6	13	17	13	0.684	0.00057678	8.34445	2.46595
P22413	Ectonucleotide pyrophosphatase/phosphodiesterase family member 1 OS=Homo sapiens OX=9606 GN=ENPP1	ENPP1	104.92	24.268	10.1	8	11	8	0.684	9.8865e-07	5.01297	4.79819
P07355	Annexin A2 OS=Homo sapiens OX=9606 GN=ANXA2	ANXA2	38.604	317.48	66.7	28	87	28	0.682	0.00038457	7.72954	2.02447
P40227	T-complex protein 1 subunit zeta OS=Homo sapiens OX=9606 GN=CCT6A	CCT6A	58.024	70.381	29	14	22	14	0.682	7.8993e-05	4.95284	1.46559
P51178	1-phosphatidylinositol 4,5-bisphosphate phosphodiesterase delta-1 OS=Homo sapiens OX=9606 GN=PLCD1	PLCD1	85.664	216.55	29.6	17	27	17	0.682	4.5605e-08	3.93841	2.67906
Q9NUD5	Zinc finger CCHC domain-containing protein 3 OS=Homo sapiens OX=9606 GN=ZCCHC3	ZCCHC3	43.618	6.8199	5.9	2	2	2	0.681	0.0027616	19.1597	9.79418
Q8WZA0	Protein LZIC OS=Homo sapiens OX=9606 GN=LZIC	LZIC	21.494	46.495	36.8	7	9	7	0.68	0.0105767	18.7904	5.21909
P60981	Destrin OS=Homo sapiens OX=9606 GN=DSTN	DSTN	18.506	30.986	45.5	10	23	9	0.68	0.0021383	11.4025	1.67314
P33993	DNA replication licensing factor MCM7 OS=Homo sapiens OX=9606 GN=MCM7	MCM7	81.307	5.4394	3.8	2	2	2	0.679	0.046544	27.3668	7.90691
Q9Y5Z4	Heme-binding protein 2 OS=Homo sapiens OX=9606 GN=HEBP2	HEBP2	22.875	28.139	25.4	5	9	5	0.679	0.00121661	10.415	2.33202
P55899	IgG receptor FcRn large subunit p51 OS=Homo sapiens OX=9606 GN=FCGRT	FCGRT	39.743	1.4929	1.9	1	1	1	0.679	2.0483e-05	9.8532	3.12851
Q9H4A4	Aminopeptidase B OS=Homo sapiens OX=9606 GN=RNPEP	RNPEP	72.595	97.967	33.5	18	25	18	0.678	3.4459e-06	7.11497	4.93679
Q9Y3C8	Ubiquitin-fold modifier-conjugating enzyme 1 OS=Homo sapiens OX=9606 GN=UFC1	UFC1	19.458	21.49	29.3	6	7	6	0.678	1.2334e-06	6.66318	3.22247
P52655	Transcription initiation factor IIA subunit 1 OS=Homo sapiens OX=9606 GN=GTF2A1	GTF2A1	41.513	4.3533	2.9	1	1	1	0.677	0.00083685	14.526	9.62111
Q9UPQ0	LIM and calponin homology domains-containing protein 1 OS=Homo sapiens OX=9606 GN=LIMCH1	LIMCH1	121.87	7.9398	3	3	3	3	0.677	0.00134241	10.7043	0.658757
Q9UHJ6	Sedoheptulokinase OS=Homo sapiens OX=9606 GN=SHPK	SHPK	51.49	3.434	2.1	1	1	1	0.676	0.00096391	11.6573	11.875
P55072	Transitional endoplasmic reticulum ATPase OS=Homo sapiens OX=9606 GN=VCP	VCP	89.321	285.29	48.9	30	80	30	0.676	0.000116229	5.59538	1.6169
P52272	Heterogeneous nuclear ribonucleoprotein M OS=Homo sapiens OX=9606 GN=HNRNPM	HNRNPM	77.515	188.99	41	25	41	25	0.675	0.0029173	13.5706	1.84648
Q08211	ATP-dependent RNA helicase A OS=Homo sapiens OX=9606 GN=DHX9	DHX9	140.96	220.38	27.5	27	40	27	0.675	0.0006382	8.73798	2.43178
P13667	Protein disulfide-isomerase A4 OS=Homo sapiens OX=9606 GN=PDIA4	PDIA4	72.932	18.024	6.4	3	3	3	0.675	1.87e-06	7.05998	3.71432
P13942	Collagen alpha-2(XI) chain OS=Homo sapiens OX=9606 GN=COL11A2	COL11A2	171.79	272.65	17.3	30	84	28	0.675	3.2487e-11	1.73791	0.890411
Q96JB2	Conserved oligomeric Golgi complex subunit 3 OS=Homo sapiens OX=9606 GN=COG3	COG3	94.095	29.031	12.3	8	10	8	0.674	0.22174	70.3837	13.1755
P63151	Serine/threonine-protein phosphatase 2A 55 kDa regulatory subunit B alpha isoform OS=Homo sapiens OX=9606 GN=PPP2R2A	PPP2R2A	51.691	46.157	20.1	7	10	7	0.674	0.003079	13.3977	2.84818
O00231	26S proteasome non-ATPase regulatory subunit 11 OS=Homo sapiens OX=9606 GN=PSMD11	PSMD11	47.463	74.25	24.6	10	16	10	0.674	4.0603e-05	9.67521	4.94818
O14980	Exportin-1 OS=Homo sapiens OX=9606 GN=XPO1	XPO1	123.38	197.44	19.9	17	27	17	0.674	2.0952e-06	7.71164	2.60279
P46782	40S ribosomal protein S5 OS=Homo sapiens OX=9606 GN=RPS5	RPS5	22.876	74.502	24.5	5	13	5	0.674	2.5191e-06	7.60949	2.5921
P08758	Annexin A5 OS=Homo sapiens OX=9606 GN=ANXA5	ANXA5	35.936	311.99	60.3	17	86	17	0.674	0.00025813	6.94293	1.68336
P50579	Methionine aminopeptidase 2 OS=Homo sapiens OX=9606 GN=METAP2	METAP2	52.891	58.163	17.4	7	11	7	0.674	3.2347e-07	5.64268	2.88506
Q00534	Cyclin-dependent kinase 6 OS=Homo sapiens OX=9606 GN=CDK6	CDK6	36.938	47.543	28.8	8	13	7	0.673	0.00020048	13.0264	4.32759
P08865	40S ribosomal protein SA OS=Homo sapiens OX=9606 GN=RPSA	RPSA	32.854	127.85	39.3	9	24	9	0.673	4.33e-06	7.38972	4.71456
P55060	Exportin-2 OS=Homo sapiens OX=9606 GN=CSE1L	CSE1L	110.42	72.508	19.3	17	24	17	0.673	1.3635e-06	6.47094	3.97306
O43294	Transforming growth factor beta-1-induced transcript 1 protein OS=Homo sapiens OX=9606 GN=TGFB1I1	TGFB1I1	49.814	11.915	7.4	3	5	3	0.672	0.0062229	17.8437	2.71136
P05198	Eukaryotic translation initiation factor 2 subunit 1 OS=Homo sapiens OX=9606 GN=EIF2S1	EIF2S1	36.112	29.693	27.9	7	8	7	0.672	2.381e-05	9.03498	5.21998
O75663	TIP41-like protein OS=Homo sapiens OX=9606 GN=TIPRL	TIPRL	31.444	29.525	16.2	4	6	4	0.672	0.00051999	8.70588	2.07574
Q99829	Copine-1 OS=Homo sapiens OX=9606 GN=CPNE1	CPNE1	59.058	45.858	14.7	8	14	8	0.672	1.1727e-07	4.34531	3.5634
Q04446	1,4-alpha-glucan-branching enzyme OS=Homo sapiens OX=9606 GN=GBE1	GBE1	80.473	128.63	21.8	13	21	13	0.671	0.000183366	12.8459	5.35027
Q92522	Histone H1x OS=Homo sapiens OX=9606 GN=H1FX	H1FX	22.487	31.796	22.5	4	6	4	0.671	4.8376e-06	8.02866	4.23934
Q9UHG3	Prenylcysteine oxidase 1 OS=Homo sapiens OX=9606 GN=PCYOX1	PCYOX1	56.639	71.354	26.3	11	23	11	0.671	0.00012101	5.90286	1.61702
P62258	14-3-3 protein epsilon OS=Homo sapiens OX=9606 GN=YWHAE	YWHAE	29.174	202.77	61.6	15	44	13	0.671	1.3164e-08	3.91259	1.49649
Q16181	Septin-7 OS=Homo sapiens OX=9606 GN=SEPT7	SEPT7	50.679	218.97	42.8	17	33	17	0.671	5.7493e-09	2.41414	2.92273
P08708	40S ribosomal protein S17 OS=Homo sapiens OX=9606 GN=RPS17	RPS17	15.55	27.034	40	6	12	6	0.67	0.0022957	19.5512	7.2597
Q9NZN3	EH domain-containing protein 3 OS=Homo sapiens OX=9606 GN=EHD3	EHD3	60.886	68.065	26.4	13	22	6	0.67	2.3324e-05	8.21717	6.35803
P62888	60S ribosomal protein L30 OS=Homo sapiens OX=9606 GN=RPL30	RPL30	12.784	13.106	31.3	4	5	4	0.67	0.00026353	6.95781	2.24522
Q8IVF2	Protein AHNAK2 OS=Homo sapiens OX=9606 GN=AHNAK2	AHNAK2	616.62	40.026	8.7	9	11	9	0.669	4.4798e-05	10.3736	4.90372
Q9P2J5	Leucine--tRNA ligase, cytoplasmic OS=Homo sapiens OX=9606 GN=LARS	LARS	134.46	104.03	17.4	17	23	17	0.669	1.79115e-05	6.05808	7.47144
Q15582	Transforming growth factor-beta-induced protein ig-h3 OS=Homo sapiens OX=9606 GN=TGFBI	TGFBI	74.68	323.31	59.6	31	161	31	0.669	1.7632e-08	3.93472	2.05336
Q9UNF1	Melanoma-associated antigen D2 OS=Homo sapiens OX=9606 GN=MAGED2	MAGED2	64.953	33.965	11.2	6	6	6	0.668	0.0023245	12.8555	2.38191
Q02878	60S ribosomal protein L6 OS=Homo sapiens OX=9606 GN=RPL6	RPL6	32.728	27.682	19.8	6	8	6	0.668	1.6139e-06	7.52665	2.80982
O95394	Phosphoacetylglucosamine mutase OS=Homo sapiens OX=9606 GN=PGM3	PGM3	59.851	43.343	26.2	13	17	13	0.668	2.4744e-06	7.07082	4.85729
P51688	N-sulphoglucosamine sulphohydrolase OS=Homo sapiens OX=9606 GN=SGSH	SGSH	56.695	33.33	16.9	7	9	7	0.668	1.8495e-06	6.27462	5.11336
P46063	ATP-dependent DNA helicase Q1 OS=Homo sapiens OX=9606 GN=RECQL	RECQL	73.457	45.54	20.5	11	14	11	0.668	1.8366e-07	5.13847	3.20723
P14550	Alcohol dehydrogenase [NADP(+)] OS=Homo sapiens OX=9606 GN=AKR1A1	AKR1A1	36.573	175.09	57.5	16	37	16	0.668	3.0014e-08	3.98202	2.51294
P48436	Transcription factor SOX-9 OS=Homo sapiens OX=9606 GN=SOX9	SOX9	56.136	9.0132	8.1	4	4	4	0.668	7.8868e-08	3.18194	4.30401
P46379	Large proline-rich protein BAG6 OS=Homo sapiens OX=9606 GN=BAG6	BAG6	119.41	23.327	5.2	4	5	4	0.667	0.008879	18.6427	5.33973
Q9NW15	Anoctamin-10 OS=Homo sapiens OX=9606 GN=ANO10	ANO10	76.328	7.3234	2.6	2	3	2	0.667	0.0022429	13.2279	3.924
P41252	Isoleucine--tRNA ligase, cytoplasmic OS=Homo sapiens OX=9606 GN=IARS	IARS	144.5	55.518	15.1	15	16	15	0.667	8.3818e-08	4.44561	3.04818
Q6SZW1	Sterile alpha and TIR motif-containing protein 1 OS=Homo sapiens OX=9606 GN=SARM1	SARM1	79.387	25.171	12	7	8	7	0.666	0.020439	24.2599	7.22539
O14936	Peripheral plasma membrane protein CASK OS=Homo sapiens OX=9606 GN=CASK	CASK	105.12	57.614	21.4	17	19	17	0.666	0.0144423	21.3948	5.16616
P62753	40S ribosomal protein S6 OS=Homo sapiens OX=9606 GN=RPS6	RPS6	28.68	31.597	19.7	4	9	4	0.666	0.005798	16.2233	3.17144
P63010	AP-2 complex subunit beta OS=Homo sapiens OX=9606 GN=AP2B1	AP2B1	104.55	161.83	34	27	40	15	0.666	0.0004155	7.98992	1.73611
P52565	Rho GDP-dissociation inhibitor 1 OS=Homo sapiens OX=9606 GN=ARHGDIA	ARHGDIA	23.207	143.16	36.8	9	21	9	0.666	0.00023686	7.22481	1.15712
P06732	Creatine kinase M-type OS=Homo sapiens OX=9606 GN=CKM	CKM	43.101	213.14	53.5	18	50	17	0.666	0.000144369	6.20003	1.51709
P51149	Ras-related protein Rab-7a OS=Homo sapiens OX=9606 GN=RAB7A	RAB7A	23.489	132.41	63.8	12	30	12	0.666	3.6042e-07	6.19073	2.64653
P49591	Serine--tRNA ligase, cytoplasmic OS=Homo sapiens OX=9606 GN=SARS	SARS	58.777	60.592	28.8	13	19	13	0.666	3.6224e-07	6.13905	2.66168
O75643	U5 small nuclear ribonucleoprotein 200 kDa helicase OS=Homo sapiens OX=9606 GN=SNRNP200	SNRNP200	244.5	16.479	2.7	5	5	5	0.665	0.000182107	13.3111	5.84823
Q8NBM8	Prenylcysteine oxidase-like OS=Homo sapiens OX=9606 GN=PCYOX1L	PCYOX1L	54.646	12.235	10.3	5	6	5	0.665	3.5273e-05	10.4893	3.88963
Q13418	Integrin-linked protein kinase OS=Homo sapiens OX=9606 GN=ILK	ILK	51.419	78.883	34.1	14	22	14	0.665	0.000139403	6.37625	1.09248
Q96JH7	Deubiquitinating protein VCIP135 OS=Homo sapiens OX=9606 GN=VCPIP1	VCPIP1	134.32	3.6022	1	1	2	1	0.664	0.016456	25.7652	16.6597
P55263	Adenosine kinase OS=Homo sapiens OX=9606 GN=ADK	ADK	40.545	56.252	31.8	10	17	10	0.664	0.00151609	10.7799	3.0492
Q00341	Vigilin OS=Homo sapiens OX=9606 GN=HDLBP	HDLBP	141.45	246.53	35.3	39	71	39	0.664	0.000122254	6.1518	1.06272
Q04637	Eukaryotic translation initiation factor 4 gamma 1 OS=Homo sapiens OX=9606 GN=EIF4G1	EIF4G1	175.49	28.789	8.3	11	14	9	0.663	0.0019009	12.7996	1.61019
P08559	Pyruvate dehydrogenase E1 component subunit alpha, somatic form, mitochondrial OS=Homo sapiens OX=9606 GN=PDHA1	PDHA1	43.295	15.269	16.7	8	9	8	0.663	0.00056169	8.77726	2.54984
O00159	Unconventional myosin-Ic OS=Homo sapiens OX=9606 GN=MYO1C	MYO1C	121.68	174.84	32.7	28	43	28	0.663	0.0002803	7.61958	1.80999
Q9GZS3	WD repeat-containing protein 61 OS=Homo sapiens OX=9606 GN=WDR61	WDR61	33.58	38.699	25.2	7	8	7	0.663	2.1485e-06	7.47171	3.73377
Q9UNI6	Dual specificity protein phosphatase 12 OS=Homo sapiens OX=9606 GN=DUSP12	DUSP12	37.687	10.098	5.6	1	1	1	0.662	0.05266	41.5155	18.3912
Q96K76	Ubiquitin carboxyl-terminal hydrolase 47 OS=Homo sapiens OX=9606 GN=USP47	USP47	157.31	8.1021	1.8	2	2	2	0.662	0.0170583	23.4135	3.62833
Q9UBQ7	Glyoxylate reductase/hydroxypyruvate reductase OS=Homo sapiens OX=9606 GN=GRHPR	GRHPR	35.668	21.772	16.5	6	10	6	0.662	0.00026318	13.2996	5.22132
P09960	Leukotriene A-4 hydrolase OS=Homo sapiens OX=9606 GN=LTA4H	LTA4H	69.284	156.8	45.5	22	38	22	0.662	0.0006183	9.28197	1.50459
Q96MW5	Conserved oligomeric Golgi complex subunit 8 OS=Homo sapiens OX=9606 GN=COG8	COG8	68.423	3.227	3.1	2	2	2	0.66	2.3424e-05	8.16043	6.66803
P63220	40S ribosomal protein S21 OS=Homo sapiens OX=9606 GN=RPS21	RPS21	9.1113	1.9347	10.8	1	1	1	0.659	0.0031991	15.5567	3.05698
P22314	Ubiquitin-like modifier-activating enzyme 1 OS=Homo sapiens OX=9606 GN=UBA1	UBA1	117.85	323.31	37	31	65	31	0.659	1.1542e-08	3.51441	2.46424
P46926	Glucosamine-6-phosphate isomerase 1 OS=Homo sapiens OX=9606 GN=GNPDA1	GNPDA1	32.668	13.616	17	4	5	2	0.658	7.6825e-05	10.3873	6.97061
Q5VYK3	Proteasome adapter and scaffold protein ECM29 OS=Homo sapiens OX=9606 GN=ECPAS	ECPAS	204.29	73.114	10.2	15	19	15	0.658	3.32e-07	6.12109	3.15017
P27361	Mitogen-activated protein kinase 3 OS=Homo sapiens OX=9606 GN=MAPK3	MAPK3	43.135	12.947	14.5	7	8	6	0.657	5.61e-05	11.0913	5.99437
Q16531	DNA damage-binding protein 1 OS=Homo sapiens OX=9606 GN=DDB1	DDB1	126.97	129.77	22.8	24	28	24	0.657	1.0952e-08	4.07996	1.48397
O00217	NADH dehydrogenase [ubiquinone] iron-sulfur protein 8, mitochondrial OS=Homo sapiens OX=9606 GN=NDUFS8	NDUFS8	23.705	4.4056	4.3	1	2	1	0.656	0.00043884	15.093	6.30965
O75368	SH3 domain-binding glutamic acid-rich-like protein OS=Homo sapiens OX=9606 GN=SH3BGRL	SH3BGRL	12.774	83.789	78.9	7	17	7	0.656	0.0025966	14.0866	1.82859
Q02539	Histone H1.1 OS=Homo sapiens OX=9606 GN=HIST1H1A	HIST1H1A	21.842	2.8152	14	4	8	1	0.656	3.9227e-06	8.79286	3.31899
Q15126	Phosphomevalonate kinase OS=Homo sapiens OX=9606 GN=PMVK	PMVK	21.995	8.0302	16.1	3	3	3	0.656	1.5849e-06	7.63389	2.73758
P60228	Eukaryotic translation initiation factor 3 subunit E OS=Homo sapiens OX=9606 GN=EIF3E	EIF3E	52.22	46.355	26.5	11	13	11	0.656	1.0814e-06	7.00475	3.6405
O95793	Double-stranded RNA-binding protein Staufen homolog 1 OS=Homo sapiens OX=9606 GN=STAU1	STAU1	63.182	3.8191	2.3	1	3	1	0.655	0.0101958	25.2154	13.3838
O60504	Vinexin OS=Homo sapiens OX=9606 GN=SORBS3	SORBS3	75.34	16.615	11.9	7	7	7	0.655	0.00092429	10.7207	2.14524
Q9Y4F1	FERM, ARHGEF and pleckstrin domain-containing protein 1 OS=Homo sapiens OX=9606 GN=FARP1	FARP1	118.63	47.489	14.5	13	15	13	0.655	6.0121e-05	9.99678	6.76494
Q96S55	ATPase WRNIP1 OS=Homo sapiens OX=9606 GN=WRNIP1	WRNIP1	72.132	11.231	2.9	2	2	2	0.653	0.028958	26.7692	8.93829
O95232	Luc7-like protein 3 OS=Homo sapiens OX=9606 GN=LUC7L3	LUC7L3	51.466	4.1397	4.6	2	2	2	0.653	3.9994e-07	5.44698	4.17202
P21796	Voltage-dependent anion-selective channel protein 1 OS=Homo sapiens OX=9606 GN=VDAC1	VDAC1	30.772	168.63	58.3	12	29	12	0.653	8.19e-09	2.0015	3.71617
Q14011	Cold-inducible RNA-binding protein OS=Homo sapiens OX=9606 GN=CIRBP	CIRBP	18.648	29.637	26.7	3	6	3	0.652	1.65737e-05	9.37094	4.04219
Q13200	26S proteasome non-ATPase regulatory subunit 2 OS=Homo sapiens OX=9606 GN=PSMD2	PSMD2	100.2	135.26	19.9	16	21	16	0.651	2.3752e-06	8.32724	3.18981
Q96CW1	AP-2 complex subunit mu OS=Homo sapiens OX=9606 GN=AP2M1	AP2M1	49.654	94.265	31.7	11	19	11	0.65	0.0027415	13.3666	3.75481
Q9NWV4	UPF0587 protein C1orf123 OS=Homo sapiens OX=9606 GN=C1orf123	C1orf123	18.048	73.27	45	5	7	5	0.65	0.00129687	11.4332	3.69954
Q6ZMP0	Thrombospondin type-1 domain-containing protein 4 OS=Homo sapiens OX=9606 GN=THSD4	THSD4	112.45	19.168	4.1	4	4	4	0.65	1.5677e-06	7.27355	3.83402
Q9HB07	UPF0160 protein MYG1, mitochondrial OS=Homo sapiens OX=9606 GN=C12orf10	C12orf10	42.449	32.895	16.2	5	6	5	0.65	5.3889e-07	5.30584	4.86878
Q04917	14-3-3 protein eta OS=Homo sapiens OX=9606 GN=YWHAH	YWHAH	28.218	48.086	43.9	11	27	8	0.65	3.3602e-08	4.33127	2.85788
Q15424	Scaffold attachment factor B1 OS=Homo sapiens OX=9606 GN=SAFB	SAFB	102.64	37.366	11.5	10	13	10	0.65	3.6317e-08	4.23654	3.02989
Q9Y394	Dehydrogenase/reductase SDR family member 7 OS=Homo sapiens OX=9606 GN=DHRS7	DHRS7	38.298	44.321	11.5	3	3	3	0.649	3.7069e-06	8.87472	3.42631
Q9NVD7	Alpha-parvin OS=Homo sapiens OX=9606 GN=PARVA	PARVA	42.243	43.643	20.7	7	11	7	0.648	0.0042236	14.8576	3.4906
Q9UNH7	Sorting nexin-6 OS=Homo sapiens OX=9606 GN=SNX6	SNX6	46.648	21.676	16.7	7	14	7	0.648	0.00119926	12.036	3.69039
Q9Y2B0	Protein canopy homolog 2 OS=Homo sapiens OX=9606 GN=CNPY2	CNPY2	20.652	48.082	48.9	7	19	7	0.648	3.6003e-05	10.2309	4.64749
P19525	Interferon-induced, double-stranded RNA-activated protein kinase OS=Homo sapiens OX=9606 GN=EIF2AK2	EIF2AK2	62.094	23.206	10.3	5	5	5	0.648	1.82555e-05	10.1285	3.73101
P09486	SPARC OS=Homo sapiens OX=9606 GN=SPARC	SPARC	34.632	114.24	40.6	10	23	10	0.648	2.2602e-08	3.6322	3.31363
P23141	Liver carboxylesterase 1 OS=Homo sapiens OX=9606 GN=CES1	CES1	62.52	20.308	6	3	4	3	0.647		#DIV/0!	9.00574
Q12904	Aminoacyl tRNA synthase complex-interacting multifunctional protein 1 OS=Homo sapiens OX=9606 GN=AIMP1	AIMP1	34.352	25.15	27.6	7	7	7	0.647	3.8535e-06	9.48675	3.07379
Q9BVG4	Protein PBDC1 OS=Homo sapiens OX=9606 GN=PBDC1	PBDC1	26.056	5.0525	10.3	2	3	2	0.647	1.58707e-05	8.92479	4.28421
Q96T51	RUN and FYVE domain-containing protein 1 OS=Homo sapiens OX=9606 GN=RUFY1	RUFY1	79.817	6.2924	4.8	3	3	3	0.647	0.000157918	7.34541	12.7346
P11766	Alcohol dehydrogenase class-3 OS=Homo sapiens OX=9606 GN=ADH5	ADH5	39.724	131.39	35	12	25	12	0.646	0.00133681	11.7421	2.35127
P49720	Proteasome subunit beta type-3 OS=Homo sapiens OX=9606 GN=PSMB3	PSMB3	22.949	27.488	35.1	6	8	6	0.646	0.00081868	10.2353	3.12592
Q93052	Lipoma-preferred partner OS=Homo sapiens OX=9606 GN=LPP	LPP	65.746	27.129	7.2	4	5	4	0.646	0.00039697	8.61784	1.2821
Q96AE4	Far upstream element-binding protein 1 OS=Homo sapiens OX=9606 GN=FUBP1	FUBP1	67.56	68.56	23.6	13	15	12	0.646	2.3565e-06	8.53818	3.56347
P20618	Proteasome subunit beta type-1 OS=Homo sapiens OX=9606 GN=PSMB1	PSMB1	26.489	61.956	27.4	5	9	5	0.645	1.94723e-05	8.23396	7.35552
P40616	ADP-ribosylation factor-like protein 1 OS=Homo sapiens OX=9606 GN=ARL1	ARL1	20.417	27.354	21	3	4	3	0.645	4.6717e-07	6.64172	3.15246
Q9H2S6	Tenomodulin OS=Homo sapiens OX=9606 GN=TNMD	TNMD	37.13	9.6228	8.5	2	3	2	0.644	0.065742	35.0236	3.74407
P07195	L-lactate dehydrogenase B chain OS=Homo sapiens OX=9606 GN=LDHB	LDHB	36.638	136.14	37.1	12	35	11	0.644	0.000117492	6.4754	1.33304
Q9NR45	Sialic acid synthase OS=Homo sapiens OX=9606 GN=NANS	NANS	40.307	116.51	32.3	9	22	9	0.643	0.00048469	9.64217	1.90824
[truncated: 1,260 more rows]

## Sheet: Peptide_quant
ID	Sequence	Protein accession	Protein description	Charge	m/z	mass error [ppm]	PEP	Score	Unique [yes/no]
0	AAAAETLER	P12645	Bone morphogenetic protein 3 OS=Homo sapiens OX=9606 GN=BMP3	2	466.246	-1.4882	0.023166	77.049	yes
1	AAAATGTIFTFR	P05154	Plasma serine protease inhibitor OS=Homo sapiens OX=9606 GN=SERPINA5	2	613.83	-2.356	5.3874e-33	228.28	yes
2	AAAATGTIFTFR	P05154	Plasma serine protease inhibitor OS=Homo sapiens OX=9606 GN=SERPINA5	3	409.556	-3.1803	1.2836e-14	189.57	yes
3	AAAATGTIFTFR	P05154	Plasma serine protease inhibitor OS=Homo sapiens OX=9606 GN=SERPINA5	2	613.83	-2.8817	5.48e-26	213.38	yes
4	AAAATGTIFTFR	P05154	Plasma serine protease inhibitor OS=Homo sapiens OX=9606 GN=SERPINA5	3	409.556	-3.5195	1.8153e-09	171.92	yes
5	AAAAVAR	O75489	NADH dehydrogenase [ubiquinone] iron-sulfur protein 3, mitochondrial OS=Homo sapiens OX=9606 GN=NDUFS3	2	315.19	-2.5198	0.080603	71.359	yes
6	AAAAVFEDCPGWAAR	Q6NUI6	Chondroadherin-like protein OS=Homo sapiens OX=9606 GN=CHADL	2	796.37	-2.7506	8.4707e-07	143.05	yes
7	AAAEDVNVTFEDQQK	Q9NQP4	Prefoldin subunit 4 OS=Homo sapiens OX=9606 GN=PFDN4	3	555.597	-1.8767	1.5558e-06	122.97	yes
8	AAAEVNQDYGLDPK	P07954	Fumarate hydratase, mitochondrial OS=Homo sapiens OX=9606 GN=FH	3	497.576		0.00082088	63.29	yes
9	AAAFEEQENETVVVK	Q9Y490	Talin-1 OS=Homo sapiens OX=9606 GN=TLN1	2	832.412	-2.629	1.1003e-22	201.3	yes
10	AAAFEEQENETVVVK	Q9Y490	Talin-1 OS=Homo sapiens OX=9606 GN=TLN1	3	555.277	-1.9326	1.0017e-06	111.12	yes
11	AAAFEEQENETVVVK	Q9Y490	Talin-1 OS=Homo sapiens OX=9606 GN=TLN1	3	555.277	-2.1738	6.918e-09	158.52	yes
12	AAAFEEQENETVVVK	Q9Y490	Talin-1 OS=Homo sapiens OX=9606 GN=TLN1	2	832.412	-2.9824	7.0622e-06	96.673	yes
13	AAAGEFADDPCSSVK	P35221	Catenin alpha-1 OS=Homo sapiens OX=9606 GN=CTNNA1	2	762.835	-1.9948	0.0017201	72.615	yes
14	AAAGELQEDSGLMALAK	Q9BUP0	EF-hand domain-containing protein D1 OS=Homo sapiens OX=9606 GN=EFHD1	3	558.95	-0.94114	6.7311e-08	123.42	yes
15	AAAITSDILEALGR	Q15063	Periostin OS=Homo sapiens OX=9606 GN=POSTN	2	700.891	-1.2001	7.1635e-05	86.214	yes
16	AAAITSDILEALGR	Q15063	Periostin OS=Homo sapiens OX=9606 GN=POSTN	3	467.596		1.3781e-11	109.44	yes
17	AAAITSDILEALGR	Q15063	Periostin OS=Homo sapiens OX=9606 GN=POSTN	2	700.891	-0.92435	2.0064e-09	164.88	yes
18	AAAITSDILEALGR	Q15063	Periostin OS=Homo sapiens OX=9606 GN=POSTN	3	467.596	-1.5221	1.6398e-05	137.84	yes
19	AAAITSDILEALGR	Q15063	Periostin OS=Homo sapiens OX=9606 GN=POSTN	3	467.596	-1.414	3.0719e-21	192.15	yes
20	AAAITSDILEALGR	Q15063	Periostin OS=Homo sapiens OX=9606 GN=POSTN	2	700.891	-1.1286	1.3457e-29	216.88	yes
21	AAAITSDILEALGR	Q15063	Periostin OS=Homo sapiens OX=9606 GN=POSTN	2	700.891	-1.5968	5.8737e-05	136.14	yes
22	AAALAHLDR	O75106	Retina-specific copper amine oxidase OS=Homo sapiens OX=9606 GN=AOC2	3	313.179	-3.2669	5.0509e-05	122.33	yes
23	AAALEFLNR	P31948	Stress-induced-phosphoprotein 1 OS=Homo sapiens OX=9606 GN=STIP1	2	502.78	-2.5302	1.3541e-05	152.11	yes
24	AAALEFLNR	P31948	Stress-induced-phosphoprotein 1 OS=Homo sapiens OX=9606 GN=STIP1	2	502.78	-3.2612	0.0021949	97.965	yes
25	AAANQMR	P0C0L5	Complement C4-B OS=Homo sapiens OX=9606 GN=C4B	2	381.19	-2.1198	0.012997	102.8	no
26	AAAQCYIDLIIK	P53618	Coatomer subunit beta OS=Homo sapiens OX=9606 GN=COPB1	2	689.874	-3.1463	0.00020529	134.68	yes
27	AAAQCYIDLIIK	P53618	Coatomer subunit beta OS=Homo sapiens OX=9606 GN=COPB1	2	689.874	-2.8783	4.1352e-06	156.81	yes
28	AAAQLLQSQAQQSGAQQTK	Q9NVA2	Septin-11 OS=Homo sapiens OX=9606 GN=SEPT11	3	653.008	-2.5827	5.709e-23	189.45	yes
29	AAATCFAR	P14555	Phospholipase A2, membrane associated OS=Homo sapiens OX=9606 GN=PLA2G2A	2	434.211	-1.7782	9.9284e-05	180.93	yes
30	AAATCFAR	P14555	Phospholipase A2, membrane associated OS=Homo sapiens OX=9606 GN=PLA2G2A	2	434.211	-2.6744	0.0012476	166.68	yes
31	AAATLMSER	P02730	Band 3 anion transport protein OS=Homo sapiens OX=9606 GN=SLC4A1	2	483.24	-2.0537	0.0079918	92.732	yes
32	AAATLMSER	P02730	Band 3 anion transport protein OS=Homo sapiens OX=9606 GN=SLC4A1	2	475.242	-1.8388	7.9539e-06	167.12	yes
33	AAATQPDAK	Q7KZF4	Staphylococcal nuclease domain-containing protein 1 OS=Homo sapiens OX=9606 GN=SND1	2	436.727	-1.617	0.0036428	94.363	yes
34	AACAQLNDFLQEYGTQGCQV	P0C0L5	Complement C4-B OS=Homo sapiens OX=9606 GN=C4B	3	758.337	-1.6239	5.0621e-06	89.344	no
35	AACAQLNDFLQEYGTQGCQV	P0C0L5	Complement C4-B OS=Homo sapiens OX=9606 GN=C4B	3	758.337	-3.1434	5.1892e-16	133.32	no
36	AACAQLNDFLQEYGTQGCQV	P0C0L5	Complement C4-B OS=Homo sapiens OX=9606 GN=C4B	2	1137	-3.6638	1.4059e-09	112.82	no
37	AACDLVR	P55060	Exportin-2 OS=Homo sapiens OX=9606 GN=CSE1L	2	402.705	-3.8977	0.021593	91.906	yes
38	AACFAIQK	O15269	Serine palmitoyltransferase 1 OS=Homo sapiens OX=9606 GN=SPTLC1	2	454.737	-2.6416	0.018064	83.753	yes
39	AACLCFR	O95989	Diphosphoinositol polyphosphate phosphohydrolase 1 OS=Homo sapiens OX=9606 GN=NUDT3	2	449.207	-2.5152	0.010087	117.56	no
40	AACLLDGVPVALK	Q8TDX7	Serine/threonine-protein kinase Nek7 OS=Homo sapiens OX=9606 GN=NEK7	3	442.92	-2.9993	0.09815	42.475	yes
41	AACLLDGVPVALK	Q8TDX7	Serine/threonine-protein kinase Nek7 OS=Homo sapiens OX=9606 GN=NEK7	2	663.876	-2.8943	0.026258	63.091	yes
48	AACNLLQR	Q01813	ATP-dependent 6-phosphofructokinase, platelet type OS=Homo sapiens OX=9606 GN=PFKP	2	473.25	-1.8557	0.0042033	109.36	yes
49	AADDTWEPFASGK	P02766	Transthyretin OS=Homo sapiens OX=9606 GN=TTR	2	697.815	-1.4168	1.9321e-42	237.41	yes
50	AADDTWEPFASGK	P02766	Transthyretin OS=Homo sapiens OX=9606 GN=TTR	3	465.546	-1.6176	6.319e-05	127.17	yes
51	AADDTWEPFASGK	P02766	Transthyretin OS=Homo sapiens OX=9606 GN=TTR	2	697.815	-1.204	1.3765e-15	190.37	yes
52	AADDTWEPFASGK	P02766	Transthyretin OS=Homo sapiens OX=9606 GN=TTR	3	465.546	-1.4135	3.3172e-05	105.65	yes
53	AADDTWEPFASGK	P02766	Transthyretin OS=Homo sapiens OX=9606 GN=TTR	2	697.815	-1.6298	4.1334e-15	190.03	yes
54	AADDTWEPFASGK	P02766	Transthyretin OS=Homo sapiens OX=9606 GN=TTR	3	465.546	-1.5838	4.0999e-05	110.98	yes
55	AADDTWEPFASGK	P02766	Transthyretin OS=Homo sapiens OX=9606 GN=TTR	2	697.815	-1.7134	5.322e-27	213.18	yes
56	AADDTWEPFASGK	P02766	Transthyretin OS=Homo sapiens OX=9606 GN=TTR	3	465.546	-1.8298	5.4338e-05	120.57	yes
57	AADFIDQALAQK	P51452	Dual specificity protein phosphatase 3 OS=Homo sapiens OX=9606 GN=DUSP3	3	430.894	-2.8365	0.00014998	98.407	yes
58	AADFQLHTHVNDGTEFGGSIYQK	Q9Y277	Voltage-dependent anion-selective channel protein 3 OS=Homo sapiens OX=9606 GN=VDAC3	4	634.553	-2.019	3.3056e-24	144.5	yes
59	AADLLYAMCDR	O95782	AP-2 complex subunit alpha-1 OS=Homo sapiens OX=9606 GN=AP2A1	2	649.797	-1.9591	1.8402e-08	164.81	yes
60	AADLNGDLTATR	Q15293	Reticulocalbin-1 OS=Homo sapiens OX=9606 GN=RCN1	2	609.31	-1.7893	2.1089e-41	237.07	yes
61	AAEAAINILK	O75569	Interferon-inducible double-stranded RNA-dependent protein kinase activator A OS=Homo sapiens OX=9606 GN=PRKRA	2	507.303	-1.4385	3.4827e-05	129.89	yes
62	AAEALHGEADSSGVLAAVDATVNK	Q14554	Protein disulfide-isomerase A5 OS=Homo sapiens OX=9606 GN=PDIA5	3	766.052		1.2986e-53	147.35	yes
63	AAECNIVVTQPR	Q08211	ATP-dependent RNA helicase A OS=Homo sapiens OX=9606 GN=DHX9	2	679.348	-1.766	0.00040184	105.99	yes
64	AAECNIVVTQPR	Q08211	ATP-dependent RNA helicase A OS=Homo sapiens OX=9606 GN=DHX9	2	679.348	-2.6151	0.00026565	131.35	yes
65	AAECPAGFVRPPLIIFSVDGFR	Q13822	Ectonucleotide pyrophosphatase/phosphodiesterase family member 2 OS=Homo sapiens OX=9606 GN=ENPP2	3	807.091	-1.6302	4.1882e-10	111.53	yes
66	AAEDLFVNIR	Q9Y2A7	Nck-associated protein 1 OS=Homo sapiens OX=9606 GN=NCKAP1	2	574.309	-1.7855	0.00072646	105.17	yes
67	AAEDPVAAAPR	P35475	Alpha-L-iduronidase OS=Homo sapiens OX=9606 GN=IDUA	2	534.278		7.1596e-09	114.86	yes
68	AAEGIPK	P12111	Collagen alpha-3(VI) chain OS=Homo sapiens OX=9606 GN=COL6A3	2	343.198	-4.8433	0.017892	95.352	yes
69	AAEGIPK	P12111	Collagen alpha-3(VI) chain OS=Homo sapiens OX=9606 GN=COL6A3	3	229.134	-6.1653	0.10092	52.683	yes
70	AAELLMSCFR	Q5JVF3	PCI domain-containing protein 2 OS=Homo sapiens OX=9606 GN=PCID2	2	599.291	-2.0294	0.00020179	119.27	yes
71	AAELWGEQAEAR	Q08379	Golgin subfamily A member 2 OS=Homo sapiens OX=9606 GN=GOLGA2	2	665.823		3.2219e-08	99.161	yes
72	AAEMMASLLK	P33176	Kinesin-1 heavy chain OS=Homo sapiens OX=9606 GN=KIF5B	2	532.778	-1.73	1.3594e-05	139.86	yes
73	AAESLADPTEYENLFPGLK	P35606	Coatomer subunit beta' OS=Homo sapiens OX=9606 GN=COPB2	3	689.009	-2.6984	5.168e-11	124.29	yes
74	AAESLADPTEYENLFPGLK	P35606	Coatomer subunit beta' OS=Homo sapiens OX=9606 GN=COPB2	4	517.009	-2.7474	0.0082518	52.731	yes
75	AAESLADPTEYENLFPGLK	P35606	Coatomer subunit beta' OS=Homo sapiens OX=9606 GN=COPB2	2	1033.01	-3.2272	1.3314e-12	149.73	yes
76	AAEVWMDEYK	Q10471	Polypeptide N-acetylgalactosaminyltransferase 2 OS=Homo sapiens OX=9606 GN=GALNT2	3	414.522	-2.5945	0.00026234	104.22	yes
77	AAEVWMDEYK	Q10471	Polypeptide N-acetylgalactosaminyltransferase 2 OS=Homo sapiens OX=9606 GN=GALNT2	2	621.279	-2.3572	1.7775e-05	137.89	yes
78	AAEVWMDEYK	Q10471	Polypeptide N-acetylgalactosaminyltransferase 2 OS=Homo sapiens OX=9606 GN=GALNT2	2	621.279	-1.6501	0.00024498	116.55	yes
79	AAEWQLDQPSWSGR	Q9NVZ3	Adaptin ear-binding coat-associated protein 2 OS=Homo sapiens OX=9606 GN=NECAP2	2	815.884		0.00036267	73.296	yes
80	AAFAELHNCIIDK	Q9NUQ6	SPATS2-like protein OS=Homo sapiens OX=9606 GN=SPATS2L	3	501.254	-1.7311	4.5083e-05	113.76	yes
81	AAFDDAIAELDTLSEESYK	P62258	14-3-3 protein epsilon OS=Homo sapiens OX=9606 GN=YWHAE	3	696.66	-1.9268	5.4261e-11	122.14	yes
82	AAFDMFDADGGGDISVK	P02585	Troponin C, skeletal muscle OS=Homo sapiens OX=9606 GN=TNNC2	3	572.591	-1.1631	0.0040053	60.949	yes
83	AAFFLSYEELLQR	Q86UX2	Inter-alpha-trypsin inhibitor heavy chain H5 OS=Homo sapiens OX=9606 GN=ITIH5	3	529.612	-2.0453	2.5187e-34	224.66	yes
84	AAFFLSYEELLQR	Q86UX2	Inter-alpha-trypsin inhibitor heavy chain H5 OS=Homo sapiens OX=9606 GN=ITIH5	2	793.914	-1.7559	4.086e-20	192.15	yes
85	AAFFLSYEELLQR	Q86UX2	Inter-alpha-trypsin inhibitor heavy chain H5 OS=Homo sapiens OX=9606 GN=ITIH5	2	793.914	-2.8427	0.00016096	120.87	yes
86	AAFGEEVDAVDTGISR	O00273	DNA fragmentation factor subunit alpha OS=Homo sapiens OX=9606 GN=DFFA	2	818.894	-2.1338	2.2153e-08	147.64	yes
87	AAFGEEVDAVDTGISR	O00273	DNA fragmentation factor subunit alpha OS=Homo sapiens OX=9606 GN=DFFA	3	546.265	-2.6567	1.2271e-05	88.311	yes
88	AAFNSGK	P04406	Glyceraldehyde-3-phosphate dehydrogenase OS=Homo sapiens OX=9606 GN=GAPDH	2	347.68	-4.3305	0.020017	93.374	yes
89	AAFQSLLDAQADEAVLDHPDLK	Q9UBI1	COMM domain-containing protein 3 OS=Homo sapiens OX=9606 GN=COMMD3	3	789.732	-1.1846	3.7443e-36	203.71	yes
90	AAFTAFEEAQLPR	Q96CT7	Coiled-coil domain-containing protein 124 OS=Homo sapiens OX=9606 GN=CCDC124	3	484.249	-1.5892	8.644e-10	170.04	yes
101	AAFVLPEFAR	P19623	Spermidine synthase OS=Homo sapiens OX=9606 GN=SRM	2	560.811	-1.86	0.0017041	96.342	yes
102	AAGASDVVLYK	Q9NSD9	Phenylalanine--tRNA ligase beta subunit OS=Homo sapiens OX=9606 GN=FARSB	2	547.298	-2.3489	1.7323e-05	145.91	yes
103	AAGIDEQENWHEGK	P28838	Cytosol aminopeptidase OS=Homo sapiens OX=9606 GN=LAP3	3	528.574	-2.32	1.619e-05	137.93	yes
104	AAGIDEQENWHEGKENIR	P28838	Cytosol aminopeptidase OS=Homo sapiens OX=9606 GN=LAP3	4	524.75	-1.8448	2.7782e-28	191.37	yes
105	AAGLLSTYR	P39059	Collagen alpha-1(XV) chain OS=Homo sapiens OX=9606 GN=COL15A1	2	476.267	-2.1175	0.00018257	120.33	yes
106	AAGLLSTYR	P39059	Collagen alpha-1(XV) chain OS=Homo sapiens OX=9606 GN=COL15A1	2	476.267	-1.8926	0.0013856	101.9	yes
107	AAGPELR	Q5T6V5	Queuosine salvage protein OS=Homo sapiens OX=9606 GN=C9orf64	2	357.201	-2.2169	0.03958	81.784	yes
108	AAGSGELGVTMK	O75369	Filamin-B OS=Homo sapiens OX=9606 GN=FLNB	2	560.787	-2.973	1.1877e-05	150.49	yes
109	AAGSGELGVTMK	O75369	Filamin-B OS=Homo sapiens OX=9606 GN=FLNB	3	374.194	-3.4582	0.00012158	120.77	yes
110	AAGVNVEPFWPGLFAK	P05386	60S acidic ribosomal protein P1 OS=Homo sapiens OX=9606 GN=RPLP1	3	568.303	-1.7927	2.5788e-07	112.02	yes
111	AAGVNVEPFWPGLFAK	P05386	60S acidic ribosomal protein P1 OS=Homo sapiens OX=9606 GN=RPLP1	2	851.951	-2.9048	4.038e-12	169.92	yes
112	AAGVNVEPFWPGLFAK	P05386	60S acidic ribosomal protein P1 OS=Homo sapiens OX=9606 GN=RPLP1	4	426.479	-2.5877	2.4422e-07	109.07	yes
113	AAGVNVEPFWPGLFAK	P05386	60S acidic ribosomal protein P1 OS=Homo sapiens OX=9606 GN=RPLP1	3	568.303	-1.5127	2.5113e-07	134.88	yes
114	AAGVNVEPFWPGLFAK	P05386	60S acidic ribosomal protein P1 OS=Homo sapiens OX=9606 GN=RPLP1	2	851.951	-2.6569	9.7156e-12	162.29	yes
115	AAGVNVEPFWPGLFAK	P05386	60S acidic ribosomal protein P1 OS=Homo sapiens OX=9606 GN=RPLP1	4	426.479	-2.239	1.751e-05	86.214	yes
116	AAGVPSATITWR	P98160	Basement membrane-specific heparan sulfate proteoglycan core protein OS=Homo sapiens OX=9606 GN=HSPG2	2	615.335	-2.1084	1.1631e-19	199.82	yes
117	AAGVPSATITWR	P98160	Basement membrane-specific heparan sulfate proteoglycan core protein OS=Homo sapiens OX=9606 GN=HSPG2	3	410.559	-3.0144	3.7774e-09	168.22	yes
118	AAGVVLEMIR	Q9Y230	RuvB-like 2 OS=Homo sapiens OX=9606 GN=RUVBL2	2	529.805	-2.7962	8.9183e-05	126.39	yes
119	AAHGVLLQALDEMR	Q8WZA9	Immunity-related GTPase family Q protein OS=Homo sapiens OX=9606 GN=IRGQ	3	508.605	-1.2928	1.2885e-06	145.6	yes
120	AAHLCAEAALR	Q9UQ80	Proliferation-associated protein 2G4 OS=Homo sapiens OX=9606 GN=PA2G4	3	394.873	-2.5829	6.4569e-09	164.48	yes
121	AAHSEGNTTAGLDMR	P78371	T-complex protein 1 subunit beta OS=Homo sapiens OX=9606 GN=CCT2	3	516.235	-1.462	1.5634e-06	123.72	yes
122	AAHSEGNTTAGLDMR	P78371	T-complex protein 1 subunit beta OS=Homo sapiens OX=9606 GN=CCT2	3	516.235	-1.8274	0.0003742	76.795	yes
123	AAHSEGNTTAGLDMR	P78371	T-complex protein 1 subunit beta OS=Homo sapiens OX=9606 GN=CCT2	3	510.904	-2.0044	3.8248e-75	269.79	yes
124	AAIAQALAGEVSVVPPSR	Q2TAY7	WD40 repeat-containing protein SMU1 OS=Homo sapiens OX=9606 GN=SMU1	3	579.328	-1.7933	4.9399e-06	95.409	yes
125	AAIDSYR	P24821	Tenascin OS=Homo sapiens OX=9606 GN=TNC	2	398.203	-3.4231	0.0064736	147.69	yes
126	AAIDWFDGK	P35637	RNA-binding protein FUS OS=Homo sapiens OX=9606 GN=FUS	2	511.751	-2.532	0.0028474	96.342	no
127	AAIDWFDGK	P35637	RNA-binding protein FUS OS=Homo sapiens OX=9606 GN=FUS	2	511.751	-2.4064	0.012003	82.261	no
128	AAIDWFDGK	P35637	RNA-binding protein FUS OS=Homo sapiens OX=9606 GN=FUS	3	341.503	-3.0317	0.0004712	101.9	no
129	AAIDWFDGKEFHGNIIK	Q92804	TATA-binding protein-associated factor 2N OS=Homo sapiens OX=9606 GN=TAF15	4	491.003	-1.0963	4.984e-13	170.11	yes
130	AAIDWFDGKEFSGNPIK	P35637	RNA-binding protein FUS OS=Homo sapiens OX=9606 GN=FUS	4	474.489	-0.97081	1.3906e-07	129.05	yes
131	AAIEAFNK	Q9UHB9	Signal recognition particle subunit SRP68 OS=Homo sapiens OX=9606 GN=SRP68	2	432.235		0.015481	85.676	yes
132	AAILDLEK	Q15075	Early endosome antigen 1 OS=Homo sapiens OX=9606 GN=EEA1	2	436.758	-1.7093	0.017465	83.948	yes
133	AAILDLEK	Q15075	Early endosome antigen 1 OS=Homo sapiens OX=9606 GN=EEA1	2	436.758	-2.2082	0.0085745	95.502	yes
134	AAILETAPK	Q9P2E9	Ribosome-binding protein 1 OS=Homo sapiens OX=9606 GN=RRBP1	2	457.271	-3.0486	0.00054235	111.61	yes
135	AAILETAPK	Q9P2E9	Ribosome-binding protein 1 OS=Homo sapiens OX=9606 GN=RRBP1	3	305.183	-3.3915	0.00052669	100.02	yes
136	AAILETAPK	Q9P2E9	Ribosome-binding protein 1 OS=Homo sapiens OX=9606 GN=RRBP1	3	305.183		0.00077763	87.639	yes
137	AAILQTEVDALR	Q8IUD2	ELKS/Rab6-interacting/CAST family member 1 OS=Homo sapiens OX=9606 GN=ERC1	2	650.367	-1.7284	6.6115e-07	159.65	yes
138	AAISQLR	O95747	Serine/threonine-protein kinase OSR1 OS=Homo sapiens OX=9606 GN=OXSR1	2	379.73	-3.1405	0.020987	92.47	yes
139	AAIVFTDGR	O00339	Matrilin-2 OS=Homo sapiens OX=9606 GN=MATN2	2	475.259	-1.6311	1.0109e-05	164.68	yes
140	AALADVLR	Q9HC35	Echinoderm microtubule-associated protein-like 4 OS=Homo sapiens OX=9606 GN=EML4	2	414.751	-1.9887	0.014105	87.639	yes
141	AALAEITEMVAQLHGTMIK	Q9Y4F1	FERM, ARHGEF and pleckstrin domain-containing protein 1 OS=Homo sapiens OX=9606 GN=FARP1	3	676.36	-2.0455	3.7878e-13	151.44	yes
142	AALAGGTTMIIDHVVPEPESSLTEAYEK	Q14195	Dihydropyrimidinase-related protein 3 OS=Homo sapiens OX=9606 GN=DPYSL3	3	977.155	-3.0291	1.6713e-34	150.06	yes
143	AALAGGTTMIIDHVVPEPESSLTEAYEK	Q14195	Dihydropyrimidinase-related protein 3 OS=Homo sapiens OX=9606 GN=DPYSL3	4	733.118	-2.3332	3.5587e-21	118.54	yes
144	AALAHSEEVTASQVAATK	Q15149	Plectin OS=Homo sapiens OX=9606 GN=PLEC	3	595.311	-2.9521	4.6899e-29	201.04	yes
145	AALAHSEEVTASQVAATK	Q15149	Plectin OS=Homo sapiens OX=9606 GN=PLEC	4	446.735	-3.0386	7.9652e-11	135.47	yes
146	AALAPYNWPVWLGVHDR	Q9Y240	C-type lectin domain family 11 member A OS=Homo sapiens OX=9606 GN=CLEC11A	3	655.676	-1.4428	0.0023633	65.231	yes
147	AALCAVHVIR	O43747	AP-1 complex subunit gamma-1 OS=Homo sapiens OX=9606 GN=AP1G1	3	370.546	-1.9969	7.6075e-05	117.89	yes
148	AALDGTPGMIGYGMAK	P09417	Dihydropteridine reductase OS=Homo sapiens OX=9606 GN=QDPR	3	518.255	-1.3982	3.579e-12	161.21	yes
149	AALEACHK	P11766	Alcohol dehydrogenase class-3 OS=Homo sapiens OX=9606 GN=ADH5	3	300.485	-4.0973	0.0015935	106.36	yes
150	AALEAIDELDLFGAHGGR	P46019	Phosphorylase b kinase regulatory subunit alpha, liver isoform OS=Homo sapiens OX=9606 GN=PHKA2	3	618.983	-2.3828	9.7998e-11	130.81	yes
151	AALEALDELDLFGVK	P46020	Phosphorylase b kinase regulatory subunit alpha, skeletal muscle isoform OS=Homo sapiens OX=9606 GN=PHKA1	3	535.291	-1.9285	0.00066984	70.889	yes
152	AALEALGSCLNNK	P34897	Serine hydroxymethyltransferase, mitochondrial OS=Homo sapiens OX=9606 GN=SHMT2	3	454.234	-1.6553	9.0261e-07	155.48	yes
153	AALEALGSCLNNK	P34897	Serine hydroxymethyltransferase, mitochondrial OS=Homo sapiens OX=9606 GN=SHMT2	3	454.234	-2.1342	5.2671e-10	172.11	yes
154	AALEALLGR	O15061	Synemin OS=Homo sapiens OX=9606 GN=SYNM	2	457.277	-2.6685	0.047104	68.335	yes
155	AALEALLGR	O15061	Synemin OS=Homo sapiens OX=9606 GN=SYNM	2	457.277	-2.2552	0.0051167	90.696	yes
156	AALEELVK	P12081	Histidine--tRNA ligase, cytoplasmic OS=Homo sapiens OX=9606 GN=HARS	2	436.758	-3.5931	0.0072176	97.431	yes
157	AALEELVK	P12081	Histidine--tRNA ligase, cytoplasmic OS=Homo sapiens OX=9606 GN=HARS	2	436.758	-4.1722	0.0041458	109.71	yes
158	AALEEVEGDVAELELK	Q15057	Arf-GAP with coiled-coil, ANK repeat and PH domain-containing protein 2 OS=Homo sapiens OX=9606 GN=ACAP2	3	572.296	-1.5524	1.3864e-07	139.58	yes
159	AALEGTATYR	Q9NRV9	Heme-binding protein 1 OS=Homo sapiens OX=9606 GN=HEBP1	2	526.772	-1.6045	1.0451e-06	154.24	yes
160	AALEYLEDIDLK	Q9BRX8	Redox-regulatory protein FAM213A OS=Homo sapiens OX=9606 GN=FAM213A	3	464.913	-1.7004	0.00013651	110.08	yes
161	AALFALQNLFEEK	Q99707	Methionine synthase OS=Homo sapiens OX=9606 GN=MTR	3	498.605	-1.68	1.3302e-09	167.18	yes
162	AALFALQNLFEEK	Q99707	Methionine synthase OS=Homo sapiens OX=9606 GN=MTR	2	747.404	-2.3992	9.7562e-05	105.65	yes
163	AALFVSNNSR	Q96GD0	Pyridoxal phosphate phosphatase OS=Homo sapiens OX=9606 GN=PDXP	2	539.786	-2.6803	0.00013468	123.51	yes
164	AALGPLVTGLYDVQAFK	P11172	Uridine 5'-monophosphate synthase OS=Homo sapiens OX=9606 GN=UMPS	3	588.329	-1.6661	1.0829e-08	143.05	yes
165	AALLELWELR	Q13813	Spectrin alpha chain, non-erythrocytic 1 OS=Homo sapiens OX=9606 GN=SPTAN1	2	607.351	-2.3328	0.023222	71.221	yes
166	AALLELWELR	Q13813	Spectrin alpha chain, non-erythrocytic 1 OS=Homo sapiens OX=9606 GN=SPTAN1	2	607.351	-2.3247	0.00018933	120.06	yes
167	AALLNFDEFAVSK	Q9Y613	FH1/FH2 domain-containing protein 1 OS=Homo sapiens OX=9606 GN=FHOD1	2	712.875		0.052891	49.149	yes
168	AALLQAVR	P21941	Cartilage matrix protein OS=Homo sapiens OX=9606 GN=MATN1	2	421.266	-3.3245	0.050242	73.26	yes
169	AALLTGR	P15289	Arylsulfatase A OS=Homo sapiens OX=9606 GN=ARSA	2	351.219	-3.0785	0.028718	85.272	no
170	AALPDLTK	Q13217	DnaJ homolog subfamily C member 3 OS=Homo sapiens OX=9606 GN=DNAJC3	2	414.745	-2.0757	0.00449	107.57	yes
171	AALQALR	Q9BY43	Charged multivesicular body protein 4a OS=Homo sapiens OX=9606 GN=CHMP4A	2	371.732	-2.6244	0.01331	100.67	yes
172	AALQALR	Q9BY43	Charged multivesicular body protein 4a OS=Homo sapiens OX=9606 GN=CHMP4A	2	371.732	-2.9968	0.005601	128.82	yes
173	AALQEELQLCK	P49327	Fatty acid synthase OS=Homo sapiens OX=9606 GN=FASN	2	651.84	-1.8129	0.00020601	133.32	yes
174	AALQEELQLCK	P49327	Fatty acid synthase OS=Homo sapiens OX=9606 GN=FASN	3	434.896	-2.0577	0.0026741	77.744	yes
175	AALQELLSK	P62851	40S ribosomal protein S25 OS=Homo sapiens OX=9606 GN=RPS25	2	486.79	-2.1174	0.00018718	120.06	yes
176	AALQELLSK	P62851	40S ribosomal protein S25 OS=Homo sapiens OX=9606 GN=RPS25	3	324.862	-2.7674	0.00035191	105.94	yes
177	AALSALESFLK	P78527	DNA-dependent protein kinase catalytic subunit OS=Homo sapiens OX=9606 GN=PRKDC	2	575.329	-1.796	1.4272e-11	179.19	yes
178	AALSALESFLK	P78527	DNA-dependent protein kinase catalytic subunit OS=Homo sapiens OX=9606 GN=PRKDC	2	575.329	-2.0619	1.7688e-12	189.13	yes
179	AALSMCK	P41222	Prostaglandin-H2 D-isomerase OS=Homo sapiens OX=9606 GN=PTGDS	2	390.691	-2.724	0.026516	87.323	yes
180	AALTELSLGSAYQAMILGVDSK	P04114	Apolipoprotein B-100 OS=Homo sapiens OX=9606 GN=APOB	3	746.728	-2.4475	8.6863e-15	118.37	yes
181	AAMALEK	P02792	Ferritin light chain OS=Homo sapiens OX=9606 GN=FTL	2	375.197	-2.4659	0.045667	89.142	yes
182	AAMEALVVEVTK	Q08211	ATP-dependent RNA helicase A OS=Homo sapiens OX=9606 GN=DHX9	3	420.9	-2.3363	0.00094866	80.69	yes
183	AAMEPIVISAK	Q9Y490	Talin-1 OS=Homo sapiens OX=9606 GN=TLN1	3	377.214	-2.2455	0.031245	57.164	yes
184	AAMGPGISR	Q96G03	Phosphoglucomutase-2 OS=Homo sapiens OX=9606 GN=PGM2	2	430.226	-2.5608	1.3942e-05	143.28	yes
185	AAMIWIVGEYAER	P63010	AP-2 complex subunit beta OS=Homo sapiens OX=9606 GN=AP2B1	3	503.59	-1.9988	2.4559e-05	99.281	no
186	AANFENHSGK	P18206	Vinculin OS=Homo sapiens OX=9606 GN=VCL	3	358.837	-4.5464	0.00030181	101.79	yes
187	AANGVVLATEK	P25787	Proteasome subunit alpha type-2 OS=Homo sapiens OX=9606 GN=PSMA2	2	536.803	-2.2959	0.0087313	76.728	yes
188	AANVLLSEQGDVK	Q9P289	Serine/threonine-protein kinase 26 OS=Homo sapiens OX=9606 GN=STK26	3	448.577	-3.1035	3.4536e-05	106.58	yes
189	AANVLLSEQGDVK	Q9P289	Serine/threonine-protein kinase 26 OS=Homo sapiens OX=9606 GN=STK26	2	672.362	-2.6706	0.0001603	120.7	yes
190	AAPALPR	Q14767	Latent-transforming growth factor beta-binding protein 2 OS=Homo sapiens OX=9606 GN=LTBP2	2	348.214	-3.7793	0.011689	111.69	yes
191	AAPEASGTPSSDAVSR	P31146	Coronin-1A OS=Homo sapiens OX=9606 GN=CORO1A	2	751.858	-1.7848	3.27e-05	89.358	yes
192	AAPEASGTPSSDAVSR	P31146	Coronin-1A OS=Homo sapiens OX=9606 GN=CORO1A	3	501.574	-1.742	1.3107e-07	105.17	yes
193	AAPFSLEYR	Q15181	Inorganic pyrophosphatase OS=Homo sapiens OX=9606 GN=PPA1	2	527.272	-1.6987	0.00056822	111.31	yes
194	AAPGAEFAPNKR	Q15233	Non-POU domain-containing octamer-binding protein OS=Homo sapiens OX=9606 GN=NONO	3	410.219	-2.692	0.00027596	100.93	yes
195	AAPGAEFAPNKR	Q15233	Non-POU domain-containing octamer-binding protein OS=Homo sapiens OX=9606 GN=NONO	3	410.219	-2.878	7.1728e-05	140.24	yes
196	AAPGQEPPEHMAELQR	O00391	Sulfhydryl oxidase 1 OS=Homo sapiens OX=9606 GN=QSOX1	3	587.618	-1.8935	3.0522e-09	155.1	yes
197	AAPGYHMAK	P06737	Glycogen phosphorylase, liver form OS=Homo sapiens OX=9606 GN=PYGL	3	321.157	-2.7331	0.0024547	85.212	no
198	AAPGYHMAK	P06737	Glycogen phosphorylase, liver form OS=Homo sapiens OX=9606 GN=PYGL	3	315.825	-4.1058	7.9093e-05	117.4	no
199	AAPLPSVR	Q9NR99	Matrix-remodeling-associated protein 5 OS=Homo sapiens OX=9606 GN=MXRA5	2	405.745	-2.2264	0.0090638	94.806	yes
200	AAPLPSVR	Q9NR99	Matrix-remodeling-associated protein 5 OS=Homo sapiens OX=9606 GN=MXRA5	2	405.745	-2.905	0.0033525	114.65	yes
201	AAPSVTLFPPSSEELQANK	P0DOY3	Immunoglobulin lambda constant 3 OS=Homo sapiens OX=9606 GN=IGLC3	2	993.513	-2.5747	2.1735e-16	168.69	yes
202	AAPSVTLFPPSSEELQANK	P0DOY3	Immunoglobulin lambda constant 3 OS=Homo sapiens OX=9606 GN=IGLC3	3	662.677	-1.8769	6.4495e-15	160.03	yes
203	AAPSVTLFPPSSEELQANK	P0DOY3	Immunoglobulin lambda constant 3 OS=Homo sapiens OX=9606 GN=IGLC3	4	497.26	-2.0468	5.7074e-22	181.51	yes
204	AAPSVTLFPPSSEELQANK	P0DOY3	Immunoglobulin lambda constant 3 OS=Homo sapiens OX=9606 GN=IGLC3	2	993.513	-2.5402	0.00041551	80.738	yes
205	AAPSVTLFPPSSEELQANK	P0DOY3	Immunoglobulin lambda constant 3 OS=Homo sapiens OX=9606 GN=IGLC3	4	497.26	-1.9599	5.6959e-11	127.83	yes
206	AAPSVTLFPPSSEELQANK	P0DOY3	Immunoglobulin lambda constant 3 OS=Homo sapiens OX=9606 GN=IGLC3	3	662.677	-1.7233	1.2922e-11	140.8	yes
207	AAPSVTLFPPSSEELQANK	P0DOY3	Immunoglobulin lambda constant 3 OS=Homo sapiens OX=9606 GN=IGLC3	3	662.677	-2.2402	7.5881e-12	142.62	yes
208	AAPSVTLFPPSSEELQANK	P0DOY3	Immunoglobulin lambda constant 3 OS=Homo sapiens OX=9606 GN=IGLC3	4	497.26	-2.2555	4.5503e-13	151.44	yes
209	AAPSVTLFPPSSEELQANK	P0DOY3	Immunoglobulin lambda constant 3 OS=Homo sapiens OX=9606 GN=IGLC3	2	993.513	-2.7962	1.236e-16	171.56	yes
210	AAPSVTLFPPSSEELQANK	P0DOY3	Immunoglobulin lambda constant 3 OS=Homo sapiens OX=9606 GN=IGLC3	2	993.513	-2.5087	1.5602e-10	123.14	yes
211	AAPSVTLFPPSSEELQANK	P0DOY3	Immunoglobulin lambda constant 3 OS=Homo sapiens OX=9606 GN=IGLC3	3	662.677	-1.9208	2.2227e-11	137.61	yes
212	AAPSVTLFPPSSEELQANK	P0DOY3	Immunoglobulin lambda constant 3 OS=Homo sapiens OX=9606 GN=IGLC3	4	497.26	-1.9574	5.4549e-09	106.93	yes
213	AAPSVTLFPPSSEELQANK	P0DOY3	Immunoglobulin lambda constant 3 OS=Homo sapiens OX=9606 GN=IGLC3	3	662.677	-1.9608	6.2885e-11	114.96	yes
214	AAPSVTLFPPSSEELQANK	P0DOY3	Immunoglobulin lambda constant 3 OS=Homo sapiens OX=9606 GN=IGLC3	4	497.26	-2.0288	5.6959e-11	127.83	yes
215	AAPSVTLFPPSSEELQANK	P0DOY3	Immunoglobulin lambda constant 3 OS=Homo sapiens OX=9606 GN=IGLC3	3	662.677	-1.89	4.7415e-11	127.83	yes
216	AAPSVTLFPPSSEELQANK	P0DOY3	Immunoglobulin lambda constant 3 OS=Homo sapiens OX=9606 GN=IGLC3	3	662.677		2.7504e-18	109.04	yes
217	AAQAPSSFQLLYDLK	P11586	C-1-tetrahydrofolate synthase, cytoplasmic OS=Homo sapiens OX=9606 GN=MTHFD1	3	551.295	-2.9091	1.366e-06	118.16	yes
218	AAQAPSSFQLLYDLK	P11586	C-1-tetrahydrofolate synthase, cytoplasmic OS=Homo sapiens OX=9606 GN=MTHFD1	2	826.438	-3.4181	8.76e-16	182.15	yes
219	AAQAPSSFQLLYDLK	P11586	C-1-tetrahydrofolate synthase, cytoplasmic OS=Homo sapiens OX=9606 GN=MTHFD1	3	551.295	-2.7124	1.0693e-06	112.17	yes
220	AAQASDLEK	P37837	Transaldolase OS=Homo sapiens OX=9606 GN=TALDO1	2	466.738	-2.7012	2.0939e-05	129.89	yes
221	AAQASDLEK	P37837	Transaldolase OS=Homo sapiens OX=9606 GN=TALDO1	2	466.738	-2.8952	0.0028926	96.229	yes
222	AAQDFFSTCR	P06132	Uroporphyrinogen decarboxylase OS=Homo sapiens OX=9606 GN=UROD	2	601.767	-2.008	0.00096855	100.09	yes
223	AAQEEYVK	P04075	Fructose-bisphosphate aldolase A OS=Homo sapiens OX=9606 GN=ALDOA	2	469.235	-2.5609	0.0024962	120.99	yes
224	AAQEEYVKR	P04075	Fructose-bisphosphate aldolase A OS=Homo sapiens OX=9606 GN=ALDOA	3	365.193	-2.5127	0.024857	70.942	yes
225	AAQLAIR	P62910	60S ribosomal protein L32 OS=Homo sapiens OX=9606 GN=RPL32	2	371.732	-2.516	0.020765	92.677	yes
226	AAQLATEIADIK	Q15075	Early endosome antigen 1 OS=Homo sapiens OX=9606 GN=EEA1	2	622.348	-2.0919	1.4283e-05	148.52	yes
227	AAQLCGAGMAAVVDK	P19367	Hexokinase-1 OS=Homo sapiens OX=9606 GN=HK1	3	487.911	-1.9509	4.6039e-07	102.65	yes
228	AAQLGFK	P09622	Dihydrolipoyl dehydrogenase, mitochondrial OS=Homo sapiens OX=9606 GN=DLD	2	367.713		0.053617	82.305	yes
229	AAQVTIQSSGTFSSK	P01023	Alpha-2-macroglobulin OS=Homo sapiens OX=9606 GN=A2M	3	504.595	-3.3131	1.6376e-11	169.37	yes
230	AAQVTIQSSGTFSSK	P01023	Alpha-2-macroglobulin OS=Homo sapiens OX=9606 GN=A2M	2	756.389	-3.4605	1.2514e-22	200.69	yes
231	AAQVTIQSSGTFSSK	P01023	Alpha-2-macroglobulin OS=Homo sapiens OX=9606 GN=A2M	3	504.595	-2.8123	0.0059244	61.265	yes
232	AAQVTIQSSGTFSSK	P01023	Alpha-2-macroglobulin OS=Homo sapiens OX=9606 GN=A2M	3	504.595	-2.774	9.7577e-05	82.529	yes
233	AAQVTIQSSGTFSSK	P01023	Alpha-2-macroglobulin OS=Homo sapiens OX=9606 GN=A2M	3	504.595	-2.726	0.0090607	56.514	yes
234	AAQVTIQSSGTFSSK	P01023	Alpha-2-macroglobulin OS=Homo sapiens OX=9606 GN=A2M	3	504.595	-2.6818	0.00014171	81.632	yes
235	AAQVTIQSSGTFSSK	P01023	Alpha-2-macroglobulin OS=Homo sapiens OX=9606 GN=A2M	3	504.595		0.068284	37.77	yes
236	AASAAGAAGSAGGSSGAAGAAGGGAGAGTR	Q9UKY7	Protein CDV3 homolog OS=Homo sapiens OX=9606 GN=CDV3	3	725.676	-1.732	0.00090997	44.264	yes
237	AASADSTTEGTPADGFTVLSTK	O75367	Core histone macro-H2A.1 OS=Homo sapiens OX=9606 GN=H2AFY	3	709.674	-1.6723	1.0882e-14	115.42	yes
238	AASAGQEPLHNEELAGAGR	Q96HY6	DDRGK domain-containing protein 1 OS=Homo sapiens OX=9606 GN=DDRGK1	3	626.642	-1.5641	7.9038e-22	175.52	yes
239	AASAYAVGDVK	P13861	cAMP-dependent protein kinase type II-alpha regulatory subunit OS=Homo sapiens OX=9606 GN=PRKAR2A	2	526.275	-2.0019	0.00015173	136.7	yes
240	AASCVLLHTGQK	P14550	Alcohol dehydrogenase [NADP(+)] OS=Homo sapiens OX=9606 GN=AKR1A1	3	442.899	-1.4161	1.5966e-05	150.06	yes
241	AASDIAMTELPPTHPIR	P62258	14-3-3 protein epsilon OS=Homo sapiens OX=9606 GN=YWHAE	3	607.317	-1.8465	5.3937e-08	112.34	yes
242	AASDIAMTELPPTHPIR	P62258	14-3-3 protein epsilon OS=Homo sapiens OX=9606 GN=YWHAE	3	607.317		4.5425e-14	105.39	yes
243	AASDIAMTELPPTHPIR	P62258	14-3-3 protein epsilon OS=Homo sapiens OX=9606 GN=YWHAE	3	607.317	-3.2423	5.2506e-08	134.14	yes
244	AASDIAMTELPPTHPIR	P62258	14-3-3 protein epsilon OS=Homo sapiens OX=9606 GN=YWHAE	3	607.317		1.5811e-19	113.47	yes
245	AASDIAMTELPPTHPIR	P62258	14-3-3 protein epsilon OS=Homo sapiens OX=9606 GN=YWHAE	3	607.317		8.3217e-10	87.429	yes
246	AASDIAMTELPPTHPIR	P62258	14-3-3 protein epsilon OS=Homo sapiens OX=9606 GN=YWHAE	3	612.649	-2.8814	0.00058844	74.141	yes
247	AASGFNAMEDAQTLR	P09525	Annexin A4 OS=Homo sapiens OX=9606 GN=ANXA4	2	799.367	-1.757	2.7878e-05	93.181	yes
248	AASGFNAMEDAQTLR	P09525	Annexin A4 OS=Homo sapiens OX=9606 GN=ANXA4	3	533.247	-2.1934	0.0084301	57.288	yes
249	AASGFNAMEDAQTLR	P09525	Annexin A4 OS=Homo sapiens OX=9606 GN=ANXA4	2	799.367	-1.4961	2.9487e-05	92.8	yes
250	AASGFNAMEDAQTLR	P09525	Annexin A4 OS=Homo sapiens OX=9606 GN=ANXA4	3	533.247	-1.5237	0.00066313	70.834	yes
251	AASGFNAMEDAQTLR	P09525	Annexin A4 OS=Homo sapiens OX=9606 GN=ANXA4	2	791.37	-1.6117	2.6435e-62	257.54	yes
252	AASGFNAMEDAQTLR	P09525	Annexin A4 OS=Homo sapiens OX=9606 GN=ANXA4	3	527.916	-1.6012	3.0114e-08	152.95	yes
253	AASGFNAMEDAQTLR	P09525	Annexin A4 OS=Homo sapiens OX=9606 GN=ANXA4	2	791.37	-1.8374	0.0021077	69.935	yes
254	AASGPGPEQEASFTVTVPPSEGSSYR	P98160	Basement membrane-specific heparan sulfate proteoglycan core protein OS=Homo sapiens OX=9606 GN=HSPG2	3	870.077	-1.9684	1.8239e-13	104.53	yes
255	AASGTQNNVLR	P10643	Complement component C7 OS=Homo sapiens OX=9606 GN=C7	2	565.799	-1.4305	5.1e-06	155.99	yes
256	AASGTQNNVLR	P10643	Complement component C7 OS=Homo sapiens OX=9606 GN=C7	2	565.799	-2.3869	0.041346	65.03	yes
257	AASGTTGTYQEWK	P04114	Apolipoprotein B-100 OS=Homo sapiens OX=9606 GN=APOB	3	467.221	-1.4757	3.873e-05	94.402	yes
258	AASGTTGTYQEWK	P04114	Apolipoprotein B-100 OS=Homo sapiens OX=9606 GN=APOB	2	700.328	-1.3397	8.133e-27	209.11	yes
259	AASHEQAAAALK	Q12959	Disks large homolog 1 OS=Homo sapiens OX=9606 GN=DLG1	3	389.875		1.1439e-12	114.24	yes
260	AASIFGGAKPVDTAAR	P23588	Eukaryotic translation initiation factor 4B OS=Homo sapiens OX=9606 GN=EIF4B	3	511.279	-1.7049	5.9366e-07	113.88	yes
261	AASLEAVSYAIDTLK	O96007	Molybdopterin synthase catalytic subunit OS=Homo sapiens OX=9606 GN=MOCS2	3	517.947	-1.4944	8.395e-07	108.58	yes
262	AASLEYDYETIR	Q96N66	Lysophospholipid acyltransferase 7 OS=Homo sapiens OX=9606 GN=MBOAT7	2	715.844	-1.5257	0.0038925	78.529	yes
263	AASNIIFSNGNLDPWAGGGIR	Q9UHL4	Dipeptidyl peptidase 2 OS=Homo sapiens OX=9606 GN=DPP7	2	1065.54		0.062576	35.992	yes
264	AATAAADFTAK	Q9Y3F4	Serine-threonine kinase receptor-associated protein OS=Homo sapiens OX=9606 GN=STRAP	3	346.514	-2.8461	0.00035743	96.229	yes
265	AATFFGCIGIDK	P55263	Adenosine kinase OS=Homo sapiens OX=9606 GN=ADK	3	433.885	-2.0205	0.00031167	85.522	yes
266	AATGECTATVGK	P01042	Kininogen-1 OS=Homo sapiens OX=9606 GN=KNG1	3	389.189	-3.3715	0.00011279	124.42	yes
267	AATHGLMLGALQGDGPLPAELEELR	Q96GQ5	RUS1 family protein C16orf58 OS=Homo sapiens OX=9606 GN=C16orf58	3	853.779	-2.8794	2.2153e-26	156.88	yes
268	AATIVATSEGSLWGLDR	P13861	cAMP-dependent protein kinase type II-alpha regulatory subunit OS=Homo sapiens OX=9606 GN=PRKAR2A	3	582.972	-1.7913	6.9389e-08	125.86	yes
269	AATIVATSEGSLWGLDR	P13861	cAMP-dependent protein kinase type II-alpha regulatory subunit OS=Homo sapiens OX=9606 GN=PRKAR2A	3	582.972	-2.4826	0.0055591	56.896	yes
270	AATLAQELEK	Q14683	Structural maintenance of chromosomes protein 1A OS=Homo sapiens OX=9606 GN=SMC1A	2	537.295	-3.1153	0.00022525	117.79	yes
271	AATSDLEHYDK	P80303	Nucleobindin-2 OS=Homo sapiens OX=9606 GN=NUCB2	3	417.195	-2.6259	1.7325e-05	142.97	yes
272	AATSDLEHYDK	P80303	Nucleobindin-2 OS=Homo sapiens OX=9606 GN=NUCB2	3	417.195	-2.4182	0.00019572	108.56	yes
273	AATSRYTLNFEAAQK	P13611	Versican core protein OS=Homo sapiens OX=9606 GN=VCAN	3	557.621	-1.5949	0.0083119	64.04	yes
274	AATSRYTLNFEAAQK	P13611	Versican core protein OS=Homo sapiens OX=9606 GN=VCAN	3	557.621	-3.0576	3.291e-31	216.99	yes
275	AATVGSLAGQPLQER	P02649	Apolipoprotein E OS=Homo sapiens OX=9606 GN=APOE	3	499.939	-2.276	1.4335e-11	170.11	yes
276	AATVGSLAGQPLQER	P02649	Apolipoprotein E OS=Homo sapiens OX=9606 GN=APOE	2	749.405	-1.767	7.6783e-23	202.63	yes
277	AATVGSLAGQPLQER	P02649	Apolipoprotein E OS=Homo sapiens OX=9606 GN=APOE	3	499.939	-2.0484	3.7939e-11	161.49	yes
278	AATVGSLAGQPLQER	P02649	Apolipoprotein E OS=Homo sapiens OX=9606 GN=APOE	2	749.405		8.4112e-24	138.05	yes
279	AAVAASGLNTMLEGNGQYTLLAPTNEAFEK	Q15582	Transforming growth factor-beta-induced protein ig-h3 OS=Homo sapiens OX=9606 GN=TGFBI	4	775.134	-2.3018	5.6712e-43	149.94	yes
280	AAVAASGLNTMLEGNGQYTLLAPTNEAFEK	Q15582	Transforming growth factor-beta-induced protein ig-h3 OS=Homo sapiens OX=9606 GN=TGFBI	4	775.134	-1.4166	2.6135e-43	155.46	yes
281	AAVAASGLNTMLEGNGQYTLLAPTNEAFEK	Q15582	Transforming growth factor-beta-induced protein ig-h3 OS=Homo sapiens OX=9606 GN=TGFBI	4	771.135	-1.2581	1.6859e-49	169.44	yes
282	AAVAASGLNTMLEGNGQYTLLAPTNEAFEK	Q15582	Transforming growth factor-beta-induced protein ig-h3 OS=Homo sapiens OX=9606 GN=TGFBI	3	1027.84	-2.0291	7.4628e-35	142.65	yes
283	AAVAASGLNTMLEGNGQYTLLAPTNEAFEK	Q15582	Transforming growth factor-beta-induced protein ig-h3 OS=Homo sapiens OX=9606 GN=TGFBI	4	771.135	-1.1592	7.8666e-27	121.91	yes
284	AAVATFLQSVQVPEFTPK	P22314	Ubiquitin-like modifier-activating enzyme 1 OS=Homo sapiens OX=9606 GN=UBA1	4	484.016	-1.539	1.4307e-10	124.68	yes
285	AAVATFLQSVQVPEFTPK	P22314	Ubiquitin-like modifier-activating enzyme 1 OS=Homo sapiens OX=9606 GN=UBA1	3	645.019	-1.4752	6.0346e-11	136.34	yes
286	AAVATFLQSVQVPEFTPK	P22314	Ubiquitin-like modifier-activating enzyme 1 OS=Homo sapiens OX=9606 GN=UBA1	4	484.016	-1.7	4.4235e-16	161.08	yes
287	AAVATFLQSVQVPEFTPK	P22314	Ubiquitin-like modifier-activating enzyme 1 OS=Homo sapiens OX=9606 GN=UBA1	3	645.019	-1.3809	2.9256e-16	164.01	yes
288	AAVATFLQSVQVPEFTPK	P22314	Ubiquitin-like modifier-activating enzyme 1 OS=Homo sapiens OX=9606 GN=UBA1	2	967.025	-2.3196	0.00012736	83.758	yes
289	AAVATFLQSVQVPEFTPK	P22314	Ubiquitin-like modifier-activating enzyme 1 OS=Homo sapiens OX=9606 GN=UBA1	4	484.016	-2.2933	7.2494e-11	136.34	yes
290	AAVATFLQSVQVPEFTPK	P22314	Ubiquitin-like modifier-activating enzyme 1 OS=Homo sapiens OX=9606 GN=UBA1	3	645.019	-2.1291	0.002295	63.46	yes
291	AAVEEGIVLGGGCALLR	P10809	60 kDa heat shock protein, mitochondrial OS=Homo sapiens OX=9606 GN=HSPD1	2	842.956	-1.8886	4.8069e-18	186.42	yes
292	AAVEEGIVLGGGCALLR	P10809	60 kDa heat shock protein, mitochondrial OS=Homo sapiens OX=9606 GN=HSPD1	3	562.307	-1.4873	3.4923e-08	104.95	yes
293	AAVENLPTFLVELSR	Q14974	Importin subunit beta-1 OS=Homo sapiens OX=9606 GN=KPNB1	2	829.959	-1.2347	4.8694e-06	125.5	yes
294	AAVENLPTFLVELSR	Q14974	Importin subunit beta-1 OS=Homo sapiens OX=9606 GN=KPNB1	3	553.642	-1.4699	5.7176e-06	92.38	yes
295	AAVENLPTFLVELSR	Q14974	Importin subunit beta-1 OS=Homo sapiens OX=9606 GN=KPNB1	2	829.959	-2.1419	8.0801e-31	214.28	yes
296	AAVENLPTFLVELSR	Q14974	Importin subunit beta-1 OS=Homo sapiens OX=9606 GN=KPNB1	3	553.642	-1.9023	8.7367e-07	138.01	yes
297	AAVESLGFILFR	Q99460	26S proteasome non-ATPase regulatory subunit 1 OS=Homo sapiens OX=9606 GN=PSMD1	2	661.877	-1.3929	9.4908e-26	207.88	yes
298	AAVESLGFILFR	Q99460	26S proteasome non-ATPase regulatory subunit 1 OS=Homo sapiens OX=9606 GN=PSMD1	3	441.587	-2.2364	4.1786e-14	187.42	yes
299	AAVETLGVPCFLGGMAR	A1L0T0	Acetolactate synthase-like protein OS=Homo sapiens OX=9606 GN=ILVBL	3	583.632	-1.7843	3.0652e-08	103.3	yes
300	AAVETLGVPCFLGGMAR	A1L0T0	Acetolactate synthase-like protein OS=Homo sapiens OX=9606 GN=ILVBL	2	874.945		2.8905e-19	119.54	yes
301	AAVEWFDGK	Q01844	RNA-binding protein EWS OS=Homo sapiens OX=9606 GN=EWSR1	2	511.751	-2.148	2.0959e-05	129.85	yes
302	AAVEWFDGK	Q01844	RNA-binding protein EWS OS=Homo sapiens OX=9606 GN=EWSR1	3	341.503	-3.1301	0.0008195	97.431	yes
303	AAVEWFDGK	Q01844	RNA-binding protein EWS OS=Homo sapiens OX=9606 GN=EWSR1	2	511.751	-1.1257	0.0035104	94.692	yes
304	AAVEWFDGKDFQGSK	Q01844	RNA-binding protein EWS OS=Homo sapiens OX=9606 GN=EWSR1	3	562.27	-2.4932	2.064e-06	111.34	yes
305	AAVFEEIDTYER	Q96F86	Enhancer of mRNA-decapping protein 3 OS=Homo sapiens OX=9606 GN=EDC3	2	721.844		0.00056616	78.705	yes
306	AAVFHEK	P12110	Collagen alpha-2(VI) chain OS=Homo sapiens OX=9606 GN=COL6A2	3	267.813	-3.5148	0.0020364	127.84	yes
307	AAVFHEK	P12110	Collagen alpha-2(VI) chain OS=Homo sapiens OX=9606 GN=COL6A2	2	401.216	-2.8453	0.011393	113.7	yes
308	AAVFHEK	P12110	Collagen alpha-2(VI) chain OS=Homo sapiens OX=9606 GN=COL6A2	3	267.813	-3.6307	0.0038743	113.7	yes
309	AAVGQEEIQLR	P02549	Spectrin alpha chain, erythrocytic 1 OS=Homo sapiens OX=9606 GN=SPTA1	2	607.33	-1.6449	0.010727	74.392	yes
310	AAVGQEEIQLR	P02549	Spectrin alpha chain, erythrocytic 1 OS=Homo sapiens OX=9606 GN=SPTA1	2	607.33	-1.8396	0.003797	82.505	yes
311	AAVHAGVVR	Q9H336	Cysteine-rich secretory protein LCCL domain-containing 1 OS=Homo sapiens OX=9606 GN=CRISPLD1	3	293.843	-2.5225	6.1362e-05	120.46	yes
312	AAVHLEGK	P18206	Vinculin OS=Homo sapiens OX=9606 GN=VCL	3	275.492	-3.9685	0.0049989	86.794	yes
313	AAVHYDR	Q86V81	THO complex subunit 4 OS=Homo sapiens OX=9606 GN=ALYREF	3	277.808	-3.5394	0.096054	53.679	yes
314	AAVIGLTK	Q9BUT1	3-hydroxybutyrate dehydrogenase type 2 OS=Homo sapiens OX=9606 GN=BDH2	2	386.75	-3.2038	0.014105	87.639	yes
315	AAVIGLTK	Q9BUT1	3-hydroxybutyrate dehydrogenase type 2 OS=Homo sapiens OX=9606 GN=BDH2	2	386.75	-2.8451	0.0058029	99.442	yes
316	AAVLEAMTAFR	P13716	Delta-aminolevulinic acid dehydratase OS=Homo sapiens OX=9606 GN=ALAD	2	590.313	-2.1192	3.0952e-07	159.94	yes
317	AAVLEAMTAFR	P13716	Delta-aminolevulinic acid dehydratase OS=Homo sapiens OX=9606 GN=ALAD	2	590.313	-1.6241	9.662e-09	169.82	yes
318	AAVLIYASDDTR	P35475	Alpha-L-iduronidase OS=Homo sapiens OX=9606 GN=IDUA	2	647.836		3.901e-08	96.745	yes
319	AAVLIYASDDTR	P35475	Alpha-L-iduronidase OS=Homo sapiens OX=9606 GN=IDUA	2	647.836		0.003074	71.176	yes
320	AAVLLEQER	Q13435	Splicing factor 3B subunit 2 OS=Homo sapiens OX=9606 GN=SF3B2	2	514.79	-1.7963	0.0015664	99.815	yes
321	AAVLWELK	P07327	Alcohol dehydrogenase 1A OS=Homo sapiens OX=9606 GN=ADH1A	2	465.276	-4.0467	0.0037867	111.95	yes
322	AAVMVYDDANKK	Q8N8S7	Protein enabled homolog OS=Homo sapiens OX=9606 GN=ENAH	3	442.224	-2.5188	0.00027572	104.24	yes
323	AAVPDAVGK	P05023	Sodium/potassium-transporting ATPase subunit alpha-1 OS=Homo sapiens OX=9606 GN=ATP1A1	2	414.235	-2.6041	0.08912	63.734	yes
324	AAVPSGASTGIYEALELR	P06733	Alpha-enolase OS=Homo sapiens OX=9606 GN=ENO1	3	602.32	-2.3804	2.175e-16	166.92	no
325	AAVPSGASTGIYEALELR	P06733	Alpha-enolase OS=Homo sapiens OX=9606 GN=ENO1	2	902.976	-2.5063	2.4396e-28	197.45	no
326	AAVPSGASTGIYEALELR	P06733	Alpha-enolase OS=Homo sapiens OX=9606 GN=ENO1	3	602.32	-1.8255	6.4818e-13	153.75	no
327	AAVPSGASTGIYEALELR	P06733	Alpha-enolase OS=Homo sapiens OX=9606 GN=ENO1	2	902.976	-1.9697	3.7331e-37	212.59	no
328	AAVPSGASTGIYEALELR	P06733	Alpha-enolase OS=Homo sapiens OX=9606 GN=ENO1	3	602.32	-2.3306	1.2654e-10	122.01	no
329	AAVPSGASTGIYEALELR	P06733	Alpha-enolase OS=Homo sapiens OX=9606 GN=ENO1	3	602.32	-1.9024	1.4136e-09	113.33	no
330	AAVPSGASTGIYEALELR	P06733	Alpha-enolase OS=Homo sapiens OX=9606 GN=ENO1	3	602.32	-1.8408	5.5897e-09	109.04	no
331	AAVPSGASTGIYEALELR	P06733	Alpha-enolase OS=Homo sapiens OX=9606 GN=ENO1	3	602.32	-1.8418	0.0040163	57.173	no
332	AAVPSGASTGIYEALELR	P06733	Alpha-enolase OS=Homo sapiens OX=9606 GN=ENO1	3	602.32		2.1418e-11	84.375	no
333	AAVPSGASTGIYEALELR	P06733	Alpha-enolase OS=Homo sapiens OX=9606 GN=ENO1	3	602.32		4.8441e-31	126.63	no
334	AAVPSGASTGIYEALELR	P06733	Alpha-enolase OS=Homo sapiens OX=9606 GN=ENO1	3	602.32		4.8441e-31	126.63	no
335	AAVPSGASTGIYEALELR	P06733	Alpha-enolase OS=Homo sapiens OX=9606 GN=ENO1	3	602.32	-1.6041	1.4621e-10	114.96	no
336	AAVPSGASTGIYEALELR	P06733	Alpha-enolase OS=Homo sapiens OX=9606 GN=ENO1	2	902.976	-1.8358	9.0296e-16	163.45	no
337	AAVPSIK	P00558	Phosphoglycerate kinase 1 OS=Homo sapiens OX=9606 GN=PGK1	2	343.216	-3.37	0.026516	87.323	yes
338	AAVPSIK	P00558	Phosphoglycerate kinase 1 OS=Homo sapiens OX=9606 GN=PGK1	2	343.216	-2.5065	0.026516	87.323	yes
339	AAVYHHFISDGVR	P01024	Complement C3 OS=Homo sapiens OX=9606 GN=C3	4	368.691	-3.0481	7.8855e-05	129	yes
340	AAVYHHFISDGVR	P01024	Complement C3 OS=Homo sapiens OX=9606 GN=C3	3	491.253	-2.2787	2.3593e-09	160.86	yes
341	AAVYHHFISDGVR	P01024	Complement C3 OS=Homo sapiens OX=9606 GN=C3	4	368.691	-3.3987	3.5939e-05	103.43	yes
342	AAVYQPQPHPQPPPYGHCVTDSGVVYSVGMQWLK	P02751	Fibronectin OS=Homo sapiens OX=9606 GN=FN1	5	762.77	-1.5501	6.28e-13	83.332	yes
343	AAVYQPQPHPQPPPYGHCVTDSGVVYSVGMQWLK	P02751	Fibronectin OS=Homo sapiens OX=9606 GN=FN1	4	953.211	-1.9658	3.6072e-44	149.52	yes
344	AAVYQPQPHPQPPPYGHCVTDSGVVYSVGMQWLK	P02751	Fibronectin OS=Homo sapiens OX=9606 GN=FN1	5	759.571	-1.5191	1.5383e-36	144.78	yes
345	AAVYQPQPHPQPPPYGHCVTDSGVVYSVGMQWLK	P02751	Fibronectin OS=Homo sapiens OX=9606 GN=FN1	4	949.212	-1.8597	2.7677e-44	147.8	yes
346	AAVYQPQPHPQPPPYGHCVTDSGVVYSVGMQWLK	P02751	Fibronectin OS=Homo sapiens OX=9606 GN=FN1	4	949.212	-2.3475	2.8528e-58	190.23	yes
347	AAVYQPQPHPQPPPYGHCVTDSGVVYSVGMQWLK	P02751	Fibronectin OS=Homo sapiens OX=9606 GN=FN1	5	759.571	-2.0017	3.6637e-45	159.65	yes
348	AAVYQPQPHPQPPPYGHCVTDSGVVYSVGMQWLK	P02751	Fibronectin OS=Homo sapiens OX=9606 GN=FN1	4	949.212	-1.9339	3.9531e-28	123.31	yes
349	AAVYQPQPHPQPPPYGHCVTDSGVVYSVGMQWLK	P02751	Fibronectin OS=Homo sapiens OX=9606 GN=FN1	4	949.212	-2.9516	2.7185e-35	133.4	yes
350	AAWGEETDYTPVWCMR	P06132	Uroporphyrinogen decarboxylase OS=Homo sapiens OX=9606 GN=UROD	2	986.422	-3.7769	1.7891e-08	150.05	yes
351	AAYDYCEHYSPDCDSSAPK	P12107	Collagen alpha-1(XI) chain OS=Homo sapiens OX=9606 GN=COL11A1	3	745.958	-2.2712	4.3131e-06	94.281	yes
352	AAYLQETGKPLDETLK	P04083	Annexin A1 OS=Homo sapiens OX=9606 GN=ANXA1	3	592.984	-1.5404	7.5057e-07	129.11	yes
353	AAYLQETGKPLDETLK	P04083	Annexin A1 OS=Homo sapiens OX=9606 GN=ANXA1	3	592.984	-1.4996	4.8586e-12	165.9	yes
354	AAYLQETGKPLDETLK	P04083	Annexin A1 OS=Homo sapiens OX=9606 GN=ANXA1	4	444.99	-1.7814	6.3717e-12	162.29	yes
355	AAYNLVK	P08237	ATP-dependent 6-phosphofructokinase, muscle type OS=Homo sapiens OX=9606 GN=PFKM	2	389.727	-3.4207	0.012196	108.24	yes
356	AAYNLVR	Q14019	Coactosin-like protein OS=Homo sapiens OX=9606 GN=COTL1	2	403.73	-2.8841	0.028627	85.357	yes
357	AAYNPGQAVPWNAVK	Q8N163	Cell cycle and apoptosis regulator protein 2 OS=Homo sapiens OX=9606 GN=CCAR2	3	529.276		0.00013921	64.534	yes
358	AAYNVTLLNFMDPQK	Q9C0B1	Alpha-ketoglutarate-dependent dioxygenase FTO OS=Homo sapiens OX=9606 GN=FTO	3	575.627	-1.6398	0.0090607	56.514	yes
359	AAYSNFWCGMTSQGYYK	Q8NBJ5	Procollagen galactosyltransferase 1 OS=Homo sapiens OX=9606 GN=COLGALT1	3	678.622	-1.1594	4.5447e-08	109.04	yes
360	ACADATLSQITNNIDPVGR	P62873	Guanine nucleotide-binding protein G(I)/G(S)/G(T) subunit beta-1 OS=Homo sapiens OX=9606 GN=GNB1	3	672.665	-1.3302	6.5162e-38	210.98	yes
361	ACADATLSQITNNIDPVGR	P62873	Guanine nucleotide-binding protein G(I)/G(S)/G(T) subunit beta-1 OS=Homo sapiens OX=9606 GN=GNB1	2	1008.49	-2.2909	0.0017346	68.952	yes
362	ACAECCLAR	Q14563	Semaphorin-3A OS=Homo sapiens OX=9606 GN=SEMA3A	2	555.728	-1.502	0.00019477	119.62	yes
363	ACAECCLAR	Q14563	Semaphorin-3A OS=Homo sapiens OX=9606 GN=SEMA3A	2	555.728	-1.1654	0.0002251	117.84	yes
364	ACANPAAGSVILLENLR	P00558	Phosphoglycerate kinase 1 OS=Homo sapiens OX=9606 GN=PGK1	3	590.317	-1.6915	8.691e-06	93.427	yes
365	ACANPAAGSVILLENLR	P00558	Phosphoglycerate kinase 1 OS=Homo sapiens OX=9606 GN=PGK1	2	884.972	-2.1573	1.4054e-17	178.51	yes
366	ACANPAAGSVILLENLR	P00558	Phosphoglycerate kinase 1 OS=Homo sapiens OX=9606 GN=PGK1	3	590.317	-1.8936	0.060975	42.633	yes
367	ACANPAAGSVILLENLR	P00558	Phosphoglycerate kinase 1 OS=Homo sapiens OX=9606 GN=PGK1	2	884.972	-2.1316	3.0481e-05	92.264	yes
368	ACANPAAGSVILLENLR	P00558	Phosphoglycerate kinase 1 OS=Homo sapiens OX=9606 GN=PGK1	3	590.317	-1.6663	6.904e-08	125.45	yes
369	ACANPAAGSVILLENLR	P00558	Phosphoglycerate kinase 1 OS=Homo sapiens OX=9606 GN=PGK1	3	590.317	-2.4403	2.3491e-10	158.17	yes
370	ACANPAAGSVILLENLR	P00558	Phosphoglycerate kinase 1 OS=Homo sapiens OX=9606 GN=PGK1	2	884.972	-2.8873	5.5836e-25	202.35	yes
371	ACANPAAGSVILLENLR	P00558	Phosphoglycerate kinase 1 OS=Homo sapiens OX=9606 GN=PGK1	3	590.317	-2.4666	4.4739e-08	108.77	yes
372	ACCGVPCK	P12111	Collagen alpha-3(VI) chain OS=Homo sapiens OX=9606 GN=COL6A3	2	476.196	-1.758	0.0013096	131.04	yes
373	ACCGVPCK	P12111	Collagen alpha-3(VI) chain OS=Homo sapiens OX=9606 GN=COL6A3	3	317.8	-2.7273	0.10118	49.358	yes
374	ACDELVEEMEHYGK	O00469	Procollagen-lysine,2-oxoglutarate 5-dioxygenase 2 OS=Homo sapiens OX=9606 GN=PLOD2	3	575.908	-1.6174	1.3342e-05	107.65	yes
375	ACDELVEEMEHYGK	O00469	Procollagen-lysine,2-oxoglutarate 5-dioxygenase 2 OS=Homo sapiens OX=9606 GN=PLOD2	3	570.576	-1.7309	1.2992e-11	175.15	yes
376	ACDELVEEMEHYGK	O00469	Procollagen-lysine,2-oxoglutarate 5-dioxygenase 2 OS=Homo sapiens OX=9606 GN=PLOD2	4	428.184	-2.3158	2.5537e-05	116.51	yes
377	ACDELVEEMEHYGK	O00469	Procollagen-lysine,2-oxoglutarate 5-dioxygenase 2 OS=Homo sapiens OX=9606 GN=PLOD2	2	855.361	-2.5738	9.1352e-05	127.36	yes
378	ACDELVEEMEHYGK	O00469	Procollagen-lysine,2-oxoglutarate 5-dioxygenase 2 OS=Homo sapiens OX=9606 GN=PLOD2	3	570.576	-1.1142	1.4336e-05	108.58	yes
379	ACDFLLSR	P48449	Lanosterol synthase OS=Homo sapiens OX=9606 GN=LSS	2	491.245	-1.7584	0.02359	81.95	yes
380	ACDILAIDK	O00273	DNA fragmentation factor subunit alpha OS=Homo sapiens OX=9606 GN=DFFA	2	509.766	-1.9189	0.0013311	102.52	yes
381	ACDLPAWVHFPDTER	A0FGR8	Extended synaptotagmin-2 OS=Homo sapiens OX=9606 GN=ESYT2	3	605.282	-3.6003	8.4304e-07	108.63	yes
382	ACDSVTSNVLPLLLEQFHK	Q96T76	MMS19 nucleotide excision repair protein homolog OS=Homo sapiens OX=9606 GN=MMS19	3	724.377		8.6563e-42	154.39	yes
383	ACEEAPPSAAHFR	O75339	Cartilage intermediate layer protein 1 OS=Homo sapiens OX=9606 GN=CILP	3	481.554	-2.1877	0.00014637	83.573	yes
384	ACEEAPPSAAHFR	O75339	Cartilage intermediate layer protein 1 OS=Homo sapiens OX=9606 GN=CILP	3	481.554	-1.5762	2.6251e-05	100.94	yes
385	ACEEAPPSAAHFR	O75339	Cartilage intermediate layer protein 1 OS=Homo sapiens OX=9606 GN=CILP	2	721.828	-2.5547	2.3588e-06	156	yes
386	ACEEAPPSAAHFR	O75339	Cartilage intermediate layer protein 1 OS=Homo sapiens OX=9606 GN=CILP	2	721.828	-2.1459	2.9948e-20	195.77	yes
387	ACEEAPPSAAHFR	O75339	Cartilage intermediate layer protein 1 OS=Homo sapiens OX=9606 GN=CILP	3	481.554	-2.6593	3.9107e-05	109.69	yes
388	ACEFAGFQCQIQFGPHNEQK	Q9Y490	Talin-1 OS=Homo sapiens OX=9606 GN=TLN1	3	799.356	-2.2291	8.6668e-35	194.24	yes
389	ACEFAGFQCQIQFGPHNEQK	Q9Y490	Talin-1 OS=Homo sapiens OX=9606 GN=TLN1	4	599.769	-1.4691	4.5579e-16	136.49	yes
393	ACEQPTHWK	Q9Y2G5	GDP-fucose protein O-fucosyltransferase 2 OS=Homo sapiens OX=9606 GN=POFUT2	3	386.178	-3.5005	0.00036411	105.52	yes
394	ACFHCETCK	Q14847	LIM and SH3 domain protein 1 OS=Homo sapiens OX=9606 GN=LASP1	3	404.825	-2.6238	1.1923e-07	182.76	yes
395	ACFYNLDK	Q96I25	Splicing factor 45 OS=Homo sapiens OX=9606 GN=RBM17	2	515.737	-1.778	0.0048203	105.52	yes
396	ACGACPLWGK	P10643	Complement component C7 OS=Homo sapiens OX=9606 GN=C7	2	560.257	-2.0344	4.0359e-07	157.91	yes
397	ACGACPLWGK	P10643	Complement component C7 OS=Homo sapiens OX=9606 GN=C7	3	373.841	-2.4844	0.0010921	89.698	yes
398	ACGCAAAPDVK	P24821	Tenascin OS=Homo sapiens OX=9606 GN=TNC	2	560.25		3.9453e-09	120.06	yes
399	ACGCAAAPDVK	P24821	Tenascin OS=Homo sapiens OX=9606 GN=TNC	3	373.836	-3.3706	0.015493	64.374	yes
400	ACGDSTLTQITAGLDPVGR	P62879	Guanine nucleotide-binding protein G(I)/G(S)/G(T) subunit beta-2 OS=Homo sapiens OX=9606 GN=GNB2	2	966.478	-1.8867	1.6674e-10	120.11	yes
401	ACGDSTLTQITAGLDPVGR	P62879	Guanine nucleotide-binding protein G(I)/G(S)/G(T) subunit beta-2 OS=Homo sapiens OX=9606 GN=GNB2	3	644.655	-1.8192	4.7255e-11	127.97	yes
402	ACGDSTLTQITAGLDPVGR	P62879	Guanine nucleotide-binding protein G(I)/G(S)/G(T) subunit beta-2 OS=Homo sapiens OX=9606 GN=GNB2	2	966.478		0.054631	41.615	yes
403	ACGLNFADLMAR	Q99536	Synaptic vesicle membrane protein VAT-1 homolog OS=Homo sapiens OX=9606 GN=VAT1	2	669.818	-1.8685	0.00010889	140.01	yes
404	ACGLNFADLMAR	Q99536	Synaptic vesicle membrane protein VAT-1 homolog OS=Homo sapiens OX=9606 GN=VAT1	3	446.881	-2.4487	0.00011939	121.68	yes
405	ACGLVASNLNLKPGECLR	P09382	Galectin-1 OS=Homo sapiens OX=9606 GN=LGALS1	3	672.012	-1.8976	0.0031462	58.693	yes
406	ACGNFGIPCELR	P22234	Multifunctional protein ADE2 OS=Homo sapiens OX=9606 GN=PAICS	2	697.321	-1.5334	0.070522	56.205	yes
407	ACGNFGIPCELR	P22234	Multifunctional protein ADE2 OS=Homo sapiens OX=9606 GN=PAICS	2	697.321	-1.4479	1.2847e-05	149.69	yes
408	ACGQIFCGK	O14964	Hepatocyte growth factor-regulated tyrosine kinase substrate OS=Homo sapiens OX=9606 GN=HGS	2	520.736	-2.887	0.0010709	105.52	yes
409	ACIRPEISR	P26572	Alpha-1,3-mannosyl-glycoprotein 2-beta-N-acetylglucosaminyltransferase OS=Homo sapiens OX=9606 GN=MGAT1	3	367.866	-3.3532	9.6318e-06	157.99	yes
410	ACIRPEISR	P26572	Alpha-1,3-mannosyl-glycoprotein 2-beta-N-acetylglucosaminyltransferase OS=Homo sapiens OX=9606 GN=MGAT1	3	367.866	-4.0339	0.0016269	97.565	yes
411	ACKPSDQILK	O00300	Tumor necrosis factor receptor superfamily member 11B OS=Homo sapiens OX=9606 GN=TNFRSF11B	3	387.21	-2.3039	0.00043949	107.06	yes
412	ACKPSDQILK	O00300	Tumor necrosis factor receptor superfamily member 11B OS=Homo sapiens OX=9606 GN=TNFRSF11B	3	387.21	-2.6979	0.013642	73.632	yes
413	ACLISLGYDIGNDPQGEAEFAR	P12814	Alpha-actinin-1 OS=Homo sapiens OX=9606 GN=ACTN1	3	799.378	-1.3344	0.0076343	49.239	yes
414	ACLISLGYDVENDR	O43707	Alpha-actinin-4 OS=Homo sapiens OX=9606 GN=ACTN4	2	812.885	-1.445	3.1677e-14	178.68	yes
415	ACLISLGYDVENDR	O43707	Alpha-actinin-4 OS=Homo sapiens OX=9606 GN=ACTN4	3	542.259	-1.7525	4.7018e-08	159.65	yes
416	ACLISLGYDVENDR	O43707	Alpha-actinin-4 OS=Homo sapiens OX=9606 GN=ACTN4	2	812.885	-1.9603	2.5065e-07	159.22	yes
417	ACLISLGYDVENDR	O43707	Alpha-actinin-4 OS=Homo sapiens OX=9606 GN=ACTN4	3	542.259	-2.0822	3.2382e-07	156.52	yes
418	ACLQNSAIIATPEQLQAAYEDGFHQCDAGWLADQTVR	P16112	Aggrecan core protein OS=Homo sapiens OX=9606 GN=ACAN	4	1037.74	-1.9203	9.8926e-43	141.97	yes
419	ACNCLLLK	P09104	Gamma-enolase OS=Homo sapiens OX=9606 GN=ENO2	2	496.257	-1.6051	0.04705	74.301	no
420	ACNCLLLK	P09104	Gamma-enolase OS=Homo sapiens OX=9606 GN=ENO2	3	331.174	-2.4325	0.0042912	89.752	no
421	ACNCLLLK	P09104	Gamma-enolase OS=Homo sapiens OX=9606 GN=ENO2	2	496.257	-1.7159	0.0047365	106.04	no
422	ACNDATLVQITSNMDSVGR	Q9HAV0	Guanine nucleotide-binding protein subunit beta-4 OS=Homo sapiens OX=9606 GN=GNB4	2	1026.48		0.009448	48.616	yes
423	ACNLDVILGFDGSR	P12111	Collagen alpha-3(VI) chain OS=Homo sapiens OX=9606 GN=COL6A3	3	512.921	-2.5746	5.363e-06	143.08	yes
424	ACNLDVILGFDGSR	P12111	Collagen alpha-3(VI) chain OS=Homo sapiens OX=9606 GN=COL6A3	2	768.877	-2.5989	1.3401e-39	231.17	yes
425	ACNLDVILGFDGSR	P12111	Collagen alpha-3(VI) chain OS=Homo sapiens OX=9606 GN=COL6A3	2	768.877	-1.7876	7.2844e-21	194.77	yes
426	ACNLDVILGFDGSR	P12111	Collagen alpha-3(VI) chain OS=Homo sapiens OX=9606 GN=COL6A3	3	512.921	-1.6616	4.3153e-06	143.58	yes
427	ACNVHPC	Q9HCB6	Spondin-1 OS=Homo sapiens OX=9606 GN=SPON1	2	429.173	-2.0694	0.10274	68.033	yes
428	ACQGAPCPIDGR	P35442	Thrombospondin-2 OS=Homo sapiens OX=9606 GN=THBS2	2	651.29	-1.3212	0.00020751	134.56	yes
429	ACQIFVR	P52272	Heterogeneous nuclear ribonucleoprotein M OS=Homo sapiens OX=9606 GN=HNRNPM	2	447.237	-2.423	0.0133	100.74	yes
430	ACSLGPCER	Q6UY14	ADAMTS-like protein 4 OS=Homo sapiens OX=9606 GN=ADAMTSL4	2	525.229	-2.862	0.000874	107.79	yes
431	ACSLGPCER	Q6UY14	ADAMTS-like protein 4 OS=Homo sapiens OX=9606 GN=ADAMTSL4	2	525.229	-2.7452	0.026156	75.652	yes
432	ACSQAPCPPEQPDPR	Q6UY14	ADAMTS-like protein 4 OS=Homo sapiens OX=9606 GN=ADAMTSL4	3	570.584	-1.9004	9.5184e-05	82.578	yes
433	ACTILLR	P49368	T-complex protein 1 subunit gamma OS=Homo sapiens OX=9606 GN=CCT3	2	423.747	-1.9226	0.0057005	128.57	yes
434	ACTPDGPRPR	Q6PCB0	von Willebrand factor A domain-containing protein 1 OS=Homo sapiens OX=9606 GN=VWA1	3	376.186		0.00081994	91.658	yes
435	ACVCVPESR	Q6NUI6	Chondroadherin-like protein OS=Homo sapiens OX=9606 GN=CHADL	2	539.244	-2.4575	0.0002102	118.71	yes
436	ACVCVPESR	Q6NUI6	Chondroadherin-like protein OS=Homo sapiens OX=9606 GN=CHADL	2	539.244	-2.8327	0.0015774	99.688	yes
437	ACVGDVQER	P35442	Thrombospondin-2 OS=Homo sapiens OX=9606 GN=THBS2	2	517.24	-1.3113	0.12169	60.167	yes
438	ACVMMQGR	P00491	Purine nucleoside phosphorylase OS=Homo sapiens OX=9606 GN=PNP	2	476.712	-2.2028	0.001351	140.98	yes
439	ACVQVLDPK	Q9BWS9	Chitinase domain-containing protein 1 OS=Homo sapiens OX=9606 GN=CHID1	2	515.274	-2.3218	0.0002997	114.4	yes
440	ACVQVLDPK	Q9BWS9	Chitinase domain-containing protein 1 OS=Homo sapiens OX=9606 GN=CHID1	3	343.851	-2.9923	0.00036417	105.52	yes
441	ACYGVLR	P23396	40S ribosomal protein S3 OS=Homo sapiens OX=9606 GN=RPS3	2	419.716	-2.3672	0.012484	106.29	yes
442	ACYLSINPQKDEALETEK	P42025	Beta-centractin OS=Homo sapiens OX=9606 GN=ACTR1B	3	703.677	-3.1813	1.2052e-10	136.49	yes
443	ADAECYTAMK	O94905	Erlin-2 OS=Homo sapiens OX=9606 GN=ERLIN2	2	580.242		4.7073e-08	137.89	yes
444	ADAEYYAAHK	O75477	Erlin-1 OS=Homo sapiens OX=9606 GN=ERLIN1	3	380.177	-1.9877	0.0011849	88.495	yes
445	ADAGTAVTFQCR	Q8IUL8	Cartilage intermediate layer protein 2 OS=Homo sapiens OX=9606 GN=CILP2	2	648.804	-1.495	8.4054e-27	219.74	yes
446	ADAGTAVTFQCR	Q8IUL8	Cartilage intermediate layer protein 2 OS=Homo sapiens OX=9606 GN=CILP2	3	432.872	-2.4651	1.0453e-06	157.68	yes
447	ADAGTAVTFQCR	Q8IUL8	Cartilage intermediate layer protein 2 OS=Homo sapiens OX=9606 GN=CILP2	2	648.804	-1.8056	8.5516e-20	201.38	yes
448	ADAGTAVTFQCR	Q8IUL8	Cartilage intermediate layer protein 2 OS=Homo sapiens OX=9606 GN=CILP2	3	432.872	-2.5702	4.7998e-09	166.29	yes
449	ADAGTAVTFQCR	Q8IUL8	Cartilage intermediate layer protein 2 OS=Homo sapiens OX=9606 GN=CILP2	3	432.872		0.0081484	57.175	yes
450	ADAGTAVTFQCR	Q8IUL8	Cartilage intermediate layer protein 2 OS=Homo sapiens OX=9606 GN=CILP2	2	648.804	-1.9614	2.3626e-08	160.18	yes
451	ADAGTAVTFQCR	Q8IUL8	Cartilage intermediate layer protein 2 OS=Homo sapiens OX=9606 GN=CILP2	3	432.872		0.00075048	72.29	yes
452	ADALQAGASQFETSAAK	Q15836	Vesicle-associated membrane protein 3 OS=Homo sapiens OX=9606 GN=VAMP3	3	555.941	-2.1387	1.6986e-09	145.69	yes
453	ADCASGIFLAAEK	O43747	AP-1 complex subunit gamma-1 OS=Homo sapiens OX=9606 GN=AP1G1	3	451.555	-2.2223	3.54e-05	107.17	yes
454	ADCLMGEFK	Q9NZM1	Myoferlin OS=Homo sapiens OX=9606 GN=MYOF	2	535.736	-1.8758	0.0013311	102.52	yes
455	ADCLVPSEIR	Q99719	Septin-5 OS=Homo sapiens OX=9606 GN=SEPT5	2	580.292	-1.5406	0.00045607	110.84	yes
456	ADCLVPSEIR	Q99719	Septin-5 OS=Homo sapiens OX=9606 GN=SEPT5	2	580.292	-2.3247	0.00027114	114.89	yes
457	ADCTITMADSDFLALMTGK	P22307	Non-specific lipid-transfer protein OS=Homo sapiens OX=9606 GN=SCP2	3	687.649	-2.0043	8.51e-10	113.28	yes
458	ADDDVYIK	Q70JA7	Chondroitin sulfate synthase 3 OS=Homo sapiens OX=9606 GN=CHSY3	2	469.727	-2.25	0.0085745	95.502	yes
459	ADDGGLTEQSVAQVLQSAK	Q9P299	Coatomer subunit zeta-2 OS=Homo sapiens OX=9606 GN=COPZ2	3	639.657	-3.0467	8.6476e-12	142.26	yes
460	ADDGGLTEQSVAQVLQSAK	Q9P299	Coatomer subunit zeta-2 OS=Homo sapiens OX=9606 GN=COPZ2	3	639.657	-2.8188	1.5529e-16	161.35	yes
461	ADDGRPFPQVIK	P04075	Fructose-bisphosphate aldolase A OS=Homo sapiens OX=9606 GN=ALDOA	3	448.242	-2.6658	0.00027785	101.53	yes
462	ADDGRPFPQVIK	P04075	Fructose-bisphosphate aldolase A OS=Homo sapiens OX=9606 GN=ALDOA	4	336.433	-3.1564	0.0014886	81.709	yes
463	ADDILDLK	Q9H9E3	Conserved oligomeric Golgi complex subunit 4 OS=Homo sapiens OX=9606 GN=COG4	2	451.745	-1.4624	0.011131	91.867	yes
486	ADDKVYPGEQYTYMLLATEEQSPGEGDGNCVTR	P00450	Ceruloplasmin OS=Homo sapiens OX=9606 GN=CP	3	1231.88	-1.7647	1.9375e-11	81.844	yes
487	ADDKVYPGEQYTYMLLATEEQSPGEGDGNCVTR	P00450	Ceruloplasmin OS=Homo sapiens OX=9606 GN=CP	4	924.163	-1.9691	2.4042e-16	86.771	yes
488	ADDPSSYMEVVQAANTSGNWEELVK	Q00610	Clathrin heavy chain 1 OS=Homo sapiens OX=9606 GN=CLTC	3	919.417	-1.6609	9.1363e-24	139.46	yes
489	ADDPSSYMEVVQAANTSGNWEELVK	Q00610	Clathrin heavy chain 1 OS=Homo sapiens OX=9606 GN=CLTC	3	919.417	-2.6679	3.509e-17	115.87	yes
490	ADDPSSYMEVVQAANTSGNWEELVK	Q00610	Clathrin heavy chain 1 OS=Homo sapiens OX=9606 GN=CLTC	3	914.085	-2.503	2.0438e-23	132.72	yes
491	ADEDPALFQSVK	P48739	Phosphatidylinositol transfer protein beta isoform OS=Homo sapiens OX=9606 GN=PITPNB	3	440.554	-1.5745	0.00094866	80.69	yes
492	ADEDPIMGFHQMFLLK	P61970	Nuclear transport factor 2 OS=Homo sapiens OX=9606 GN=NUTF2	3	631.308	-1.8112	2.767e-09	155.57	yes
493	ADEGISFR	Q06830	Peroxiredoxin-1 OS=Homo sapiens OX=9606 GN=PRDX1	2	447.719	-2.6716	0.0019648	124.92	yes
494	ADEGISFR	Q06830	Peroxiredoxin-1 OS=Homo sapiens OX=9606 GN=PRDX1	2	447.719	-2.5999	0.0050964	103.8	yes
495	ADEIEMIMTDLER	Q13948	Protein CASP OS=Homo sapiens OX=9606 GN=CUX1	2	783.363	-1.4549	0.00017716	131.35	yes
496	ADELNQTGQILVEQMGK	P46939	Utrophin OS=Homo sapiens OX=9606 GN=UTRN	3	625.316	-2.0712	0.00070652	72.207	yes
497	ADEVVWVR	P14868	Aspartate--tRNA ligase, cytoplasmic OS=Homo sapiens OX=9606 GN=DARS	2	487.259	-1.8924	0.0041458	109.71	yes
498	ADEWACELR	Q92791	Endoplasmic reticulum protein SC65 OS=Homo sapiens OX=9606 GN=P3H4	2	575.253	-1.8847	8.6472e-05	125.97	yes
499	ADEWACELR	Q92791	Endoplasmic reticulum protein SC65 OS=Homo sapiens OX=9606 GN=P3H4	2	575.253		0.094975	58.592	yes
500	ADEWLMK	P35579	Myosin-9 OS=Homo sapiens OX=9606 GN=MYH9	2	446.715	-3.0664	0.0071879	124.83	no
501	ADFLEQPVLGFVR	P02730	Band 3 anion transport protein OS=Homo sapiens OX=9606 GN=SLC4A1	2	745.904	-1.4731	5.5641e-27	212.83	yes
502	ADFLEQPVLGFVR	P02730	Band 3 anion transport protein OS=Homo sapiens OX=9606 GN=SLC4A1	3	497.605	-2.0066	2.4834e-06	147.24	yes
503	ADFLEQPVLGFVR	P02730	Band 3 anion transport protein OS=Homo sapiens OX=9606 GN=SLC4A1	2	745.904	-1.8946	1.3765e-15	190.37	yes
504	ADFLEQPVLGFVR	P02730	Band 3 anion transport protein OS=Homo sapiens OX=9606 GN=SLC4A1	2	745.904	-1.9708	0.0001439	134.04	yes
505	ADFQCFK	P39059	Collagen alpha-1(XV) chain OS=Homo sapiens OX=9606 GN=COL15A1	2	458.205	-2.746	0.02955	84.498	yes
506	ADFSGMSQTDLSLSK	P35237	Serpin B6 OS=Homo sapiens OX=9606 GN=SERPINB6	3	529.584	-2.2058	7.6254e-06	89.911	yes
507	ADFSGMSQTDLSLSK	P35237	Serpin B6 OS=Homo sapiens OX=9606 GN=SERPINB6	2	793.872		1.7527e-27	141.13	yes
508	ADFSGMSQTDLSLSK	P35237	Serpin B6 OS=Homo sapiens OX=9606 GN=SERPINB6	3	529.584		1.5245e-07	80.387	yes
509	ADGESCSASMMYQEGK	P01008	Antithrombin-III OS=Homo sapiens OX=9606 GN=SERPINC1	3	584.229		1.0345e-26	131.86	yes
510	ADGEYWLGLQNMHLLTLK	P55083	Microfibril-associated glycoprotein 4 OS=Homo sapiens OX=9606 GN=MFAP4	3	706.694	-1.5501	3.4276e-13	156.73	yes
511	ADGEYWLGLQNMHLLTLK	P55083	Microfibril-associated glycoprotein 4 OS=Homo sapiens OX=9606 GN=MFAP4	3	706.694	-2.0066	1.8855e-09	112.82	yes
512	ADGEYWLGLQNMHLLTLK	P55083	Microfibril-associated glycoprotein 4 OS=Homo sapiens OX=9606 GN=MFAP4	3	706.694	-3.3434	6.7768e-09	107.72	yes
513	ADGEYWLGLQNMHLLTLK	P55083	Microfibril-associated glycoprotein 4 OS=Homo sapiens OX=9606 GN=MFAP4	3	706.694	-3.1968	3.8849e-09	110.74	yes
514	ADGEYWLGLQNMHLLTLK	P55083	Microfibril-associated glycoprotein 4 OS=Homo sapiens OX=9606 GN=MFAP4	3	701.363	-2.5194	5.1183e-74	254.44	yes
515	ADGEYWLGLQNMHLLTLK	P55083	Microfibril-associated glycoprotein 4 OS=Homo sapiens OX=9606 GN=MFAP4	3	701.363	-3.2925	5.8122e-48	223.76	yes
516	ADGEYWLGLQNMHLLTLK	P55083	Microfibril-associated glycoprotein 4 OS=Homo sapiens OX=9606 GN=MFAP4	4	526.274	-3.3495	4.733e-09	110.74	yes
517	ADGILVPGGFGIR	Q9NRF8	CTP synthase 2 OS=Homo sapiens OX=9606 GN=CTPS2	2	636.359	-1.7841	0.00019962	84.365	yes
518	ADGKPYSGPVEAR	Q8IUL8	Cartilage intermediate layer protein 2 OS=Homo sapiens OX=9606 GN=CILP2	3	449.561	-3.1553	9.542e-05	115.09	yes
519	ADGKPYSGPVEAR	Q8IUL8	Cartilage intermediate layer protein 2 OS=Homo sapiens OX=9606 GN=CILP2	2	673.839	-2.972	0.0022849	88.282	yes
520	ADGLAVIGVLMK	P00915	Carbonic anhydrase 1 OS=Homo sapiens OX=9606 GN=CA1	3	401.565	-2.3797	0.0023641	72.34	yes
521	ADGLAVIGVLMK	P00915	Carbonic anhydrase 1 OS=Homo sapiens OX=9606 GN=CA1	2	601.844	-1.4356	0.00078607	98.902	yes
522	ADGLAVIGVLMK	P00915	Carbonic anhydrase 1 OS=Homo sapiens OX=9606 GN=CA1	2	601.844	-2.0175	0.0018866	84.169	yes
523	ADGLAVIGVLMK	P00915	Carbonic anhydrase 1 OS=Homo sapiens OX=9606 GN=CA1	3	401.565	-2.8599	0.011956	63.473	yes
524	ADGLAVIGVLMK	P00915	Carbonic anhydrase 1 OS=Homo sapiens OX=9606 GN=CA1	3	401.565	-2.6826	0.00021052	93.345	yes
525	ADGLAVIGVLMK	P00915	Carbonic anhydrase 1 OS=Homo sapiens OX=9606 GN=CA1	2	601.844	-2.0653	0.00070389	117.79	yes
526	ADGLAVIGVLMK	P00915	Carbonic anhydrase 1 OS=Homo sapiens OX=9606 GN=CA1	3	401.565	-3.7956	0.0021767	73.435	yes
527	ADGLAVIGVLMK	P00915	Carbonic anhydrase 1 OS=Homo sapiens OX=9606 GN=CA1	2	601.844	-3.1359	0.00074742	104.59	yes
528	ADGLAVIGVLMK	P00915	Carbonic anhydrase 1 OS=Homo sapiens OX=9606 GN=CA1	2	593.847	-1.2829	1.4695e-05	148.18	yes
529	ADGLAVIGVLMK	P00915	Carbonic anhydrase 1 OS=Homo sapiens OX=9606 GN=CA1	3	396.234	-1.8147	0.0002135	93.345	yes
530	ADGLAVIGVLMK	P00915	Carbonic anhydrase 1 OS=Homo sapiens OX=9606 GN=CA1	3	396.234	-2.2574	0.0001364	113.22	yes
531	ADGLAVIGVLMK	P00915	Carbonic anhydrase 1 OS=Homo sapiens OX=9606 GN=CA1	2	593.847	-1.802	2.4378e-07	159.99	yes
532	ADGLAVIGVLMK	P00915	Carbonic anhydrase 1 OS=Homo sapiens OX=9606 GN=CA1	3	396.234	-2.5261	0.00013678	102.4	yes
533	ADGLAVIGVLMK	P00915	Carbonic anhydrase 1 OS=Homo sapiens OX=9606 GN=CA1	2	593.847	-2.0266	1.4695e-05	148.18	yes
534	ADGLAVIGVLMK	P00915	Carbonic anhydrase 1 OS=Homo sapiens OX=9606 GN=CA1	2	593.847	-1.7777	1.4695e-05	148.18	yes
535	ADGLAVIGVLMK	P00915	Carbonic anhydrase 1 OS=Homo sapiens OX=9606 GN=CA1	3	396.234	-2.3213	0.00023087	91.961	yes
536	ADGLAVIGVLMK	P00915	Carbonic anhydrase 1 OS=Homo sapiens OX=9606 GN=CA1	3	396.234	-2.6822	0.00013668	105.2	yes
537	ADGLAVIGVLMK	P00915	Carbonic anhydrase 1 OS=Homo sapiens OX=9606 GN=CA1	2	593.847	-2.5916	0.0004003	114.72	yes
538	ADGLAVIGVLMK	P00915	Carbonic anhydrase 1 OS=Homo sapiens OX=9606 GN=CA1	3	396.234	-2.4481	0.00013657	108.35	yes
539	ADGLAVIGVLMK	P00915	Carbonic anhydrase 1 OS=Homo sapiens OX=9606 GN=CA1	3	396.234	-1.6408	0.0002135	93.345	yes
540	ADGLAVIGVLMK	P00915	Carbonic anhydrase 1 OS=Homo sapiens OX=9606 GN=CA1	2	593.847	-1.477	0.00016881	136.7	yes
541	ADGLAVIGVLMK	P00915	Carbonic anhydrase 1 OS=Homo sapiens OX=9606 GN=CA1	3	396.234	-2.2802	0.0002135	93.345	yes
542	ADGLAVIGVLMK	P00915	Carbonic anhydrase 1 OS=Homo sapiens OX=9606 GN=CA1	2	593.847	-2.056	1.4695e-05	148.18	yes
543	ADGLAVIGVLMK	P00915	Carbonic anhydrase 1 OS=Homo sapiens OX=9606 GN=CA1	3	396.234	-1.4955	0.00025793	89.805	yes
544	ADGLAVIGVLMK	P00915	Carbonic anhydrase 1 OS=Homo sapiens OX=9606 GN=CA1	3	396.234	-1.9623	0.0002135	93.345	yes
545	ADGLAVIGVLMK	P00915	Carbonic anhydrase 1 OS=Homo sapiens OX=9606 GN=CA1	2	593.847	-1.6407	0.0004003	114.72	yes
546	ADGLAVIGVLMK	P00915	Carbonic anhydrase 1 OS=Homo sapiens OX=9606 GN=CA1	3	396.234	-2.0661	0.0002135	93.345	yes
547	ADGLAVIGVLMK	P00915	Carbonic anhydrase 1 OS=Homo sapiens OX=9606 GN=CA1	3	396.234	-1.8881	0.0002135	93.345	yes
548	ADGLAVIGVLMK	P00915	Carbonic anhydrase 1 OS=Homo sapiens OX=9606 GN=CA1	2	593.847	-2.108	1.4695e-05	148.18	yes
549	ADGLAVIGVLMK	P00915	Carbonic anhydrase 1 OS=Homo sapiens OX=9606 GN=CA1	3	396.234	-2.4643	0.00032475	84.479	yes
550	ADGLAVIGVLMK	P00915	Carbonic anhydrase 1 OS=Homo sapiens OX=9606 GN=CA1	3	396.234	-3.1666	0.00032475	84.479	yes
551	ADGLAVIGVLMK	P00915	Carbonic anhydrase 1 OS=Homo sapiens OX=9606 GN=CA1	3	396.234	-3.8159	0.00023087	91.961	yes
552	ADGLAVIGVLMK	P00915	Carbonic anhydrase 1 OS=Homo sapiens OX=9606 GN=CA1	2	593.847	-2.8132	0.0004003	114.72	yes
553	ADGLAVIGVLMK	P00915	Carbonic anhydrase 1 OS=Homo sapiens OX=9606 GN=CA1	3	396.234	-3.7443	0.00032475	84.479	yes
554	ADGLLGMFLK	Q8N766	ER membrane protein complex subunit 1 OS=Homo sapiens OX=9606 GN=EMC1	2	532.794	-2.9505	0.00047783	110.38	yes
555	ADHDFVVQEDFMK	P62333	26S proteasome regulatory subunit 10B OS=Homo sapiens OX=9606 GN=PSMC6	3	527.573	-2.255	4.6532e-05	134.61	yes
556	ADHHATNGVVHLIDK	Q15582	Transforming growth factor-beta-induced protein ig-h3 OS=Homo sapiens OX=9606 GN=TGFBI	4	407.464	-2.3056	8.7143e-23	197.15	yes
557	ADHHATNGVVHLIDK	Q15582	Transforming growth factor-beta-induced protein ig-h3 OS=Homo sapiens OX=9606 GN=TGFBI	5	326.173	-2.6174	2.9364e-06	107.69	yes
558	ADHHATNGVVHLIDK	Q15582	Transforming growth factor-beta-induced protein ig-h3 OS=Homo sapiens OX=9606 GN=TGFBI	4	407.464	-2.8394	0.10256	41.695	yes
559	ADHQPLTEASYVNLPTIALCNTDSPLR	P08865	40S ribosomal protein SA OS=Homo sapiens OX=9606 GN=RPSA	3	999.498	-2.0916	1.8789e-34	152.88	yes
560	ADHQPLTEASYVNLPTIALCNTDSPLR	P08865	40S ribosomal protein SA OS=Homo sapiens OX=9606 GN=RPSA	3	999.498	-2.3135	8.5058e-16	107.01	yes
561	ADHVQSLAQLENLCK	Q9UIA9	Exportin-7 OS=Homo sapiens OX=9606 GN=XPO7	3	589.961		9.1625e-07	79.346	yes
562	ADIALIK	Q92743	Serine protease HTRA1 OS=Homo sapiens OX=9606 GN=HTRA1	2	372.237	-1.664	0.01301	102.71	yes
563	ADIALIK	Q92743	Serine protease HTRA1 OS=Homo sapiens OX=9606 GN=HTRA1	3	248.494	-4.2378	0.08553	56.122	yes
564	ADIALIK	Q92743	Serine protease HTRA1 OS=Homo sapiens OX=9606 GN=HTRA1	2	372.237	-2.6006	0.013167	101.64	yes
565	ADIALIK	Q92743	Serine protease HTRA1 OS=Homo sapiens OX=9606 GN=HTRA1	2	372.237	-1.488	0.026516	87.323	yes
566	ADIDVSGPSVDTDAPDLDIEGPEGK	Q09666	Neuroblast differentiation-associated protein AHNAK OS=Homo sapiens OX=9606 GN=AHNAK	3	838.057	-2.2328	5.9771e-24	141.45	yes
567	ADIEEIK	P80303	Nucleobindin-2 OS=Homo sapiens OX=9606 GN=NUCB2	2	409.219	-2.0633	0.020017	93.374	yes
568	ADIEEIK	P80303	Nucleobindin-2 OS=Homo sapiens OX=9606 GN=NUCB2	2	409.219	-3.3922	0.080523	71.379	yes
569	ADIEISGPK	Q09666	Neuroblast differentiation-associated protein AHNAK OS=Homo sapiens OX=9606 GN=AHNAK	2	465.251	-2.4636	0.0014304	101.38	yes
570	ADIEMPFDPSK	O75369	Filamin-B OS=Homo sapiens OX=9606 GN=FLNB	2	625.292	-1.3031	0.0004439	117.2	yes
571	ADIEMPFDPSK	O75369	Filamin-B OS=Homo sapiens OX=9606 GN=FLNB	3	417.197	-1.6418	0.00016032	115.29	yes
572	ADIEMPFDPSK	O75369	Filamin-B OS=Homo sapiens OX=9606 GN=FLNB	2	625.292	-2.3548	0.0014079	92.781	yes
573	ADIESLEQLLLDK	Q8IZJ3	C3 and PZP-like alpha-2-macroglobulin domain-containing protein 8 OS=Homo sapiens OX=9606 GN=CPAMD8	3	496.271	-2.4508	4.322e-05	92.856	yes
574	ADIEVACYGYEGIDAVK	P05198	Eukaryotic translation initiation factor 2 subunit 1 OS=Homo sapiens OX=9606 GN=EIF2S1	3	624.961	-0.45526	5.8598e-08	132.84	yes
575	ADIFMFDEPSSYLDVK	P61221	ATP-binding cassette sub-family E member 1 OS=Homo sapiens OX=9606 GN=ABCE1	3	626.294	-3.521	5.4815e-06	94.487	yes
576	ADIFVDPVLHTACALDIK	Q92896	Golgi apparatus protein 1 OS=Homo sapiens OX=9606 GN=GLG1	3	666.684	-1.8829	1.3512e-16	170.11	yes
577	ADIGCTPGSGK	P01024	Complement C3 OS=Homo sapiens OX=9606 GN=C3	2	531.748	-1.8937	0.00015173	136.7	yes
578	ADIGCTPGSGK	P01024	Complement C3 OS=Homo sapiens OX=9606 GN=C3	3	354.834	-2.8493	0.0034824	74.962	yes
579	ADIGCTPGSGK	P01024	Complement C3 OS=Homo sapiens OX=9606 GN=C3	2	531.748	-2.8316	1.0841e-05	151.26	yes
580	ADIGCTPGSGK	P01024	Complement C3 OS=Homo sapiens OX=9606 GN=C3	3	354.834	-3.9978	0.0034824	74.962	yes
581	ADIGCTPGSGKDYAGVFSDAGLTFTSSSGQQTAQR	P01024	Complement C3 OS=Homo sapiens OX=9606 GN=C3	4	885.16	-2.0761	3.9263e-19	93.172	yes
582	ADIGVAMGIAGSDVSK	P05023	Sodium/potassium-transporting ATPase subunit alpha-1 OS=Homo sapiens OX=9606 GN=ATP1A1	3	497.589	-1.6889	3.1652e-07	117	yes
583	ADILEDKDGK	P52272	Heterogeneous nuclear ribonucleoprotein M OS=Homo sapiens OX=9606 GN=HNRNPM	3	368.524	-1.7607	0.00038984	108.56	yes
584	ADITWELPDK	Q9NR99	Matrix-remodeling-associated protein 5 OS=Homo sapiens OX=9606 GN=MXRA5	3	396.536	-3.0716	0.0012188	88.056	yes
585	ADITWELPDK	Q9NR99	Matrix-remodeling-associated protein 5 OS=Homo sapiens OX=9606 GN=MXRA5	2	594.301	-2.3056	2.2785e-06	147.19	yes
586	ADIWALGCLLYK	Q2M2I8	AP2-associated protein kinase 1 OS=Homo sapiens OX=9606 GN=AAK1	3	474.92	-2.07	0.0038667	68.536	yes
587	ADIWSLGITAIELAK	Q9P289	Serine/threonine-protein kinase 26 OS=Homo sapiens OX=9606 GN=STK26	3	534.303	-3.2799	1.611e-06	131.66	yes
588	ADIWSLGITAIELAR	Q9Y6E0	Serine/threonine-protein kinase 24 OS=Homo sapiens OX=9606 GN=STK24	3	543.638	-2.7675	0.010184	54.812	yes
589	ADLAAQYTTVGR	P51688	N-sulphoglucosamine sulphohydrolase OS=Homo sapiens OX=9606 GN=SGSH	2	633.328	-1.5131	0.00013968	138.31	yes
590	ADLAEEYSK	P68036	Ubiquitin-conjugating enzyme E2 L3 OS=Homo sapiens OX=9606 GN=UBE2L3	2	513.243	-2.112	0.00049697	112.13	yes
591	ADLAEEYSK	P68036	Ubiquitin-conjugating enzyme E2 L3 OS=Homo sapiens OX=9606 GN=UBE2L3	2	513.243	-2.1681	0.00049697	112.13	yes
592	ADLAEEYSKDR	P68036	Ubiquitin-conjugating enzyme E2 L3 OS=Homo sapiens OX=9606 GN=UBE2L3	3	432.874	-2.8583	0.00025192	122.7	yes
593	ADLDVSGPK	Q09666	Neuroblast differentiation-associated protein AHNAK OS=Homo sapiens OX=9606 GN=AHNAK	2	451.235	-2.5399	0.00026016	115.78	yes
594	ADLDVSGPK	Q09666	Neuroblast differentiation-associated protein AHNAK OS=Homo sapiens OX=9606 GN=AHNAK	2	451.235	-2.495	1.7983e-05	135.55	yes
595	ADLDVSGPK	Q09666	Neuroblast differentiation-associated protein AHNAK OS=Homo sapiens OX=9606 GN=AHNAK	3	301.159	-3.424	0.026871	64.841	yes
596	ADLESESFRPNLSDPSELLLPDQIEK	Q8N573	Oxidation resistance protein 1 OS=Homo sapiens OX=9606 GN=OXR1	4	736.371	-1.7237	1.0467e-09	89.979	yes
597	ADLFYDVEALDLESPK	P04196	Histidine-rich glycoprotein OS=Homo sapiens OX=9606 GN=HRG	3	608.968	-1.1447	3.6499e-07	128.06	yes
598	ADLFYDVEALDLESPK	P04196	Histidine-rich glycoprotein OS=Homo sapiens OX=9606 GN=HRG	3	608.968	-1.1677	6.0094e-06	94.007	yes
599	ADLFYDVEALDLESPK	P04196	Histidine-rich glycoprotein OS=Homo sapiens OX=9606 GN=HRG	2	912.949	-2.3555	3.1593e-17	185.26	yes
600	ADLFYDVEALDLESPK	P04196	Histidine-rich glycoprotein OS=Homo sapiens OX=9606 GN=HRG	4	456.978	-1.8901	5.8191e-06	95.067	yes
601	ADLGVSGPK	Q09666	Neuroblast differentiation-associated protein AHNAK OS=Homo sapiens OX=9606 GN=AHNAK	2	422.232		0.0040695	83.862	yes
602	ADLIAYLK	P99999	Cytochrome c OS=Homo sapiens OX=9606 GN=CYCS	2	453.768	-2.1222	0.014105	87.639	yes
603	ADLIAYLK	P99999	Cytochrome c OS=Homo sapiens OX=9606 GN=CYCS	2	453.768	-5.1225	0.0058029	99.442	yes
604	ADLIAYLK	P99999	Cytochrome c OS=Homo sapiens OX=9606 GN=CYCS	3	302.848		0.032736	61.962	yes
605	ADLINNLGTIAK	P08238	Heat shock protein HSP 90-beta OS=Homo sapiens OX=9606 GN=HSP90AB1	2	621.856		7.6554e-31	180.48	no
606	ADLINNLGTIAK	P08238	Heat shock protein HSP 90-beta OS=Homo sapiens OX=9606 GN=HSP90AB1	2	621.856	-3.4139	2.8453e-06	157.86	no
607	ADLLGIVSELQLK	Q96CV9	Optineurin OS=Homo sapiens OX=9606 GN=OPTN	3	466.945	-3.0039	4.4955e-05	134.99	yes
608	ADLLSYLR	P20809	Interleukin-11 OS=Homo sapiens OX=9606 GN=IL11	2	475.769	-2.031	0.0017402	153.08	yes
609	ADLQNHLDTAQNALQDK	Q15075	Early endosome antigen 1 OS=Homo sapiens OX=9606 GN=EEA1	3	632.313	-2.7335	6.4227e-44	227.46	yes
610	ADLQNHLDTAQNALQDK	Q15075	Early endosome antigen 1 OS=Homo sapiens OX=9606 GN=EEA1	3	632.313	-2.9159	6.9083e-13	161.35	yes
611	ADLSAMSAER	P50453	Serpin B9 OS=Homo sapiens OX=9606 GN=SERPINB9	2	525.748	-2.388	0.0029358	90.913	yes
612	ADLSGITGAR	P01011	Alpha-1-antichymotrypsin OS=Homo sapiens OX=9606 GN=SERPINA3	2	480.759	-1.8411	0.00016485	121.61	yes
613	ADLVFIIDSSR	O00339	Matrilin-2 OS=Homo sapiens OX=9606 GN=MATN2	2	618.335	-2.4225	9.0682e-07	159.44	yes
614	ADLVFIIDSSR	O00339	Matrilin-2 OS=Homo sapiens OX=9606 GN=MATN2	3	412.559	-3.0252	4.5625e-07	159.09	yes
615	ADLVFIIDSSR	O00339	Matrilin-2 OS=Homo sapiens OX=9606 GN=MATN2	2	618.335	-1.4028	1.2447e-05	149.93	yes
616	ADLVMSFVNMVER	Q7Z5Y6	Bone morphogenetic protein 8A OS=Homo sapiens OX=9606 GN=BMP8A	3	504.251	-1.6191	2.9181e-05	97.69	yes
617	ADLVMSFVNMVER	Q7Z5Y6	Bone morphogenetic protein 8A OS=Homo sapiens OX=9606 GN=BMP8A	2	755.873	-1.4384	0.025927	63.185	yes
618	ADLVPYLLK	O75165	DnaJ homolog subfamily C member 13 OS=Homo sapiens OX=9606 GN=DNAJC13	2	516.31	-1.4298	0.093851	63.216	yes
619	ADLYLEGK	Q9NSE4	Isoleucine--tRNA ligase, mitochondrial OS=Homo sapiens OX=9606 GN=IARS2	2	454.74	-3.4864	0.0051379	103.55	yes
620	ADMASLK	O15232	Matrilin-3 OS=Homo sapiens OX=9606 GN=MATN3	2	368.189	-2.927	0.01252	106.04	yes
621	ADMETLQR	P26639	Threonine--tRNA ligase, cytoplasmic OS=Homo sapiens OX=9606 GN=TARS	2	482.232	-2.1268	0.034123	78.516	yes
622	ADMVETQQLMR	Q9NZN4	EH domain-containing protein 2 OS=Homo sapiens OX=9606 GN=EHD2	2	661.316	-1.3625	1.8159e-05	145.23	yes
623	ADPEELFTK	Q9Y6E0	Serine/threonine-protein kinase 24 OS=Homo sapiens OX=9606 GN=STK24	2	525.261		0.0014871	91.549	yes
624	ADPGHSEISSTR	Q6WN34	Chordin-like protein 2 OS=Homo sapiens OX=9606 GN=CHRDL2	3	419.534	-2.4687	0.014385	62.088	yes
625	ADPLALAAEK	Q3SY69	Mitochondrial 10-formyltetrahydrofolate dehydrogenase OS=Homo sapiens OX=9606 GN=ALDH1L2	2	499.779	-2.8552	0.00034233	113.22	yes
626	ADPSDPFESPVMAGGLFAVDR	Q86SR1	Polypeptide N-acetylgalactosaminyltransferase 10 OS=Homo sapiens OX=9606 GN=GALNT10	3	726.677	-1.6388	0.00020177	71.735	yes
627	ADPSHFELLK	Q15418	Ribosomal protein S6 kinase alpha-1 OS=Homo sapiens OX=9606 GN=RPS6KA1	3	386.205	-2.3398	0.0024181	82.417	yes
628	ADPSLNPEQLK	Q9UNF0	Protein kinase C and casein kinase substrate in neurons protein 2 OS=Homo sapiens OX=9606 GN=PACSIN2	2	606.317	-1.9616	0.0035017	82.85	yes
629	ADPSQFELLK	P51812	Ribosomal protein S6 kinase alpha-3 OS=Homo sapiens OX=9606 GN=RPS6KA3	2	574.303	-1.9928	0.0029849	90.697	yes
630	ADQELMTYSHDNIICGITSVSFSK	P62873	Guanine nucleotide-binding protein G(I)/G(S)/G(T) subunit beta-1 OS=Homo sapiens OX=9606 GN=GNB1	3	906.091	-2.1717	1.5103e-06	77.445	yes
631	ADQLCQQELR	P41219	Peripherin OS=Homo sapiens OX=9606 GN=PRPH	2	630.804	-1.8485	0.086019	62.088	yes
632	ADQQYECVAEIGEGAYGK	Q00534	Cyclin-dependent kinase 6 OS=Homo sapiens OX=9606 GN=CDK6	3	663.295	-2.4363	1.1575e-08	102.89	yes
633	ADQVCINLR	Q12805	EGF-containing fibulin-like extracellular matrix protein 1 OS=Homo sapiens OX=9606 GN=EFEMP1	2	544.779	-2.004	0.0031926	95.483	yes
634	ADRDESSPYAAMLAAQDVAQR	P62263	40S ribosomal protein S14 OS=Homo sapiens OX=9606 GN=RPS14	3	755.69	-1.4002	1.4636e-16	142.45	yes
635	ADRDQYELLCLDNTR	P02787	Serotransferrin OS=Homo sapiens OX=9606 GN=TF	3	627.964	-1.7281	0.078543	49.343	yes
636	ADRDQYELLCLDNTR	P02787	Serotransferrin OS=Homo sapiens OX=9606 GN=TF	3	627.964	-1.5741	5.935e-16	182.31	yes
637	ADRDQYELLCLDNTR	P02787	Serotransferrin OS=Homo sapiens OX=9606 GN=TF	2	941.442	-1.802	1.9581e-61	261.64	yes
638	ADRDQYELLCLDNTR	P02787	Serotransferrin OS=Homo sapiens OX=9606 GN=TF	3	627.964	-1.5834	0.010774	62.203	yes
639	ADRDQYELLCLDNTR	P02787	Serotransferrin OS=Homo sapiens OX=9606 GN=TF	3	627.964	-1.8693	2.3722e-22	191.93	yes
640	ADRDQYELLCLDNTR	P02787	Serotransferrin OS=Homo sapiens OX=9606 GN=TF	2	941.442	-2.4279	4.3049e-10	171.46	yes
641	ADSLLAVVK	Q15424	Scaffold attachment factor B1 OS=Homo sapiens OX=9606 GN=SAFB	2	458.279	-3.0223	0.0021616	98.048	yes
642	ADSLLAVVK	Q15424	Scaffold attachment factor B1 OS=Homo sapiens OX=9606 GN=SAFB	2	458.279	-3.0462	0.00071109	109.66	yes
643	ADSVVDLLSYNVQGSGETTYDHK	P04114	Apolipoprotein B-100 OS=Homo sapiens OX=9606 GN=APOB	4	625.297	-2.1407	1.3536e-25	154.65	yes
644	ADSVVDLLSYNVQGSGETTYDHK	P04114	Apolipoprotein B-100 OS=Homo sapiens OX=9606 GN=APOB	3	833.394	-2.7939	6.6539e-23	131.82	yes
645	ADSVVVLLCR	Q92900	Regulator of nonsense transcripts 1 OS=Homo sapiens OX=9606 GN=UPF1	2	566.313		7.9115e-06	105.4	yes
646	ADSYYEYLLK	Q9UKM7	Endoplasmic reticulum mannosyl-oligosaccharide 1,2-alpha-mannosidase OS=Homo sapiens OX=9606 GN=MAN1B1	2	632.808		7.8438e-06	105.46	yes
647	ADTDGGLIFR	P08582	Melanotransferrin OS=Homo sapiens OX=9606 GN=MELTF	2	532.772	-1.3937	0.001756	96.113	yes
648	ADTLDPALLRPGR	P43686	26S proteasome regulatory subunit 6B OS=Homo sapiens OX=9606 GN=PSMC4	3	465.597	-1.8365	0.0001156	132.14	yes
649	ADTLTLK	Q15019	Septin-2 OS=Homo sapiens OX=9606 GN=SEPT2	2	381.224	-3.363	0.01252	106.04	yes
650	ADTLTPEECQQFK	Q16181	Septin-7 OS=Homo sapiens OX=9606 GN=SEPT7	3	522.908	-1.8339	2.3935e-14	182.1	yes
651	ADTLTPEECQQFK	Q16181	Septin-7 OS=Homo sapiens OX=9606 GN=SEPT7	2	783.859	-2.0473	6.894e-27	210.91	yes
652	ADTLTPEECQQFKK	Q16181	Septin-7 OS=Homo sapiens OX=9606 GN=SEPT7	3	565.607	-3.1774	2.9317e-05	93.478	yes
653	ADTQTYQPYNK	P84090	Enhancer of rudimentary homolog OS=Homo sapiens OX=9606 GN=ERH	2	664.809	-3.4254	2.1534e-06	158.42	yes
654	ADVADVLGTALEELNR	Q8IZ52	Chondroitin sulfate synthase 2 OS=Homo sapiens OX=9606 GN=CHPF	3	562.628	-2.8785	2.5071e-17	178.23	yes
655	ADVADVLGTALEELNR	Q8IZ52	Chondroitin sulfate synthase 2 OS=Homo sapiens OX=9606 GN=CHPF	2	843.439	-3.2162	1.0674e-06	127.61	yes
656	ADVADVLGTALEELNR	Q8IZ52	Chondroitin sulfate synthase 2 OS=Homo sapiens OX=9606 GN=CHPF	3	562.628	-2.7012	8.4158e-08	102.64	yes
657	ADVDVSGPK	Q09666	Neuroblast differentiation-associated protein AHNAK OS=Homo sapiens OX=9606 GN=AHNAK	3	296.487		0.037173	54.982	yes
658	ADVFHAYLSLLK	Q86VP6	Cullin-associated NEDD8-dissociated protein 1 OS=Homo sapiens OX=9606 GN=CAND1	3	459.591	-2.0973	0.00013666	105.65	yes
659	ADVGDALETALEQLNR	Q9P2E5	Chondroitin sulfate glucuronyltransferase OS=Homo sapiens OX=9606 GN=CHPF2	3	572.292	-1.7803	3.3547e-24	194.13	yes
660	ADVGSLR	O95460	Matrilin-4 OS=Homo sapiens OX=9606 GN=MATN4	2	359.198	-3.3915	0.011748	111.29	yes
661	ADVGSLR	O95460	Matrilin-4 OS=Homo sapiens OX=9606 GN=MATN4	2	359.198	-3.2899	0.057294	77.282	yes
662	ADVLTTGAGNPVGDK	P04040	Catalase OS=Homo sapiens OX=9606 GN=CAT	3	472.244	-3.1856	1.46e-06	120.54	yes
663	ADVLTTGAGNPVGDK	P04040	Catalase OS=Homo sapiens OX=9606 GN=CAT	2	707.862	-3.3449	1.2514e-22	200.69	yes
664	ADVQAHGEGQEFSITCLVDEEEMK	P19827	Inter-alpha-trypsin inhibitor heavy chain H1 OS=Homo sapiens OX=9606 GN=ITIH1	3	908.071	-1.9349	4.7444e-36	187.95	yes
665	ADVQAHGEGQEFSITCLVDEEEMKK	P19827	Inter-alpha-trypsin inhibitor heavy chain H1 OS=Homo sapiens OX=9606 GN=ITIH1	4	713.328	-2.1686	2.4607e-90	256.75	yes
666	ADVQSIIGLQR	Q13263	Transcription intermediary factor 1-beta OS=Homo sapiens OX=9606 GN=TRIM28	2	600.341	-2.4796	0.00022495	132.14	yes
667	ADVQSIIGLQR	Q13263	Transcription intermediary factor 1-beta OS=Homo sapiens OX=9606 GN=TRIM28	3	400.563		1.0955e-09	120.06	yes
668	ADVTEWR	P08582	Melanotransferrin OS=Homo sapiens OX=9606 GN=MELTF	2	438.714	-2.0904	0.0093977	119.29	yes
669	ADVTYAAMVVK	P35475	Alpha-L-iduronidase OS=Homo sapiens OX=9606 GN=IDUA	2	584.308	-0.66415	0.00055192	110.08	yes
670	ADVVEAWIADKETSLK	P02549	Spectrin alpha chain, erythrocytic 1 OS=Homo sapiens OX=9606 GN=SPTA1	3	592.312	-1.7927	5.9283e-17	176.21	yes
671	ADVVEAWIADKETSLK	P02549	Spectrin alpha chain, erythrocytic 1 OS=Homo sapiens OX=9606 GN=SPTA1	3	592.312	-2.2572	3.9973e-17	180.88	yes
672	ADVVVSGPK	Q09666	Neuroblast differentiation-associated protein AHNAK OS=Homo sapiens OX=9606 GN=AHNAK	2	436.248	-1.7945	0.00012433	123.75	yes
673	ADYEIASK	Q9Y383	Putative RNA-binding protein Luc7-like 2 OS=Homo sapiens OX=9606 GN=LUC7L2	2	448.722		0.023696	79.148	no
674	ADYEIASK	Q9Y383	Putative RNA-binding protein Luc7-like 2 OS=Homo sapiens OX=9606 GN=LUC7L2	2	448.722		0.023696	79.148	no
675	ADYNLTR	P26640	Valine--tRNA ligase OS=Homo sapiens OX=9606 GN=VARS	2	426.714	-3.2125	0.086693	69.812	yes
676	ADYTSHLR	Q92616	eIF-2-alpha kinase activator GCN1 OS=Homo sapiens OX=9606 GN=GCN1	3	321.495	-3.1695	0.00068302	160.63	yes
677	AEAAAPYTVLAQSAPR	Q8N2S1	Latent-transforming growth factor beta-binding protein 4 OS=Homo sapiens OX=9606 GN=LTBP4	3	539.286	-1.8555	2.3722e-07	135.47	yes
678	AEAAAPYTVLAQSAPR	Q8N2S1	Latent-transforming growth factor beta-binding protein 4 OS=Homo sapiens OX=9606 GN=LTBP4	2	808.426		0.0037482	56.906	yes
686	AEAETLPSLSITK	O95340	Bifunctional 3'-phosphoadenosine 5'-phosphosulfate synthase 2 OS=Homo sapiens OX=9606 GN=PAPSS2	2	680.372	-1.8254	7.5612e-34	224.42	yes
687	AEAETLPSLSITK	O95340	Bifunctional 3'-phosphoadenosine 5'-phosphosulfate synthase 2 OS=Homo sapiens OX=9606 GN=PAPSS2	3	453.917	-1.7211	2.7125e-05	101.53	yes
688	AEAETLPSLSITK	O95340	Bifunctional 3'-phosphoadenosine 5'-phosphosulfate synthase 2 OS=Homo sapiens OX=9606 GN=PAPSS2	2	680.372	-1.4863	4.5957e-27	214.23	yes
689	AEAGAGSATEFQFR	P46783	40S ribosomal protein S10 OS=Homo sapiens OX=9606 GN=RPS10	2	721.339	-1.4393	1.0353e-06	156.2	yes
690	AEAGAGSATEFQFR	P46783	40S ribosomal protein S10 OS=Homo sapiens OX=9606 GN=RPS10	3	481.228	-1.7683	3.4776e-06	143.98	yes
691	AEAGDNLGALVR	P49411	Elongation factor Tu, mitochondrial OS=Homo sapiens OX=9606 GN=TUFM	2	593.315	-1.1115	2.4409e-13	184.34	yes
692	AEAGVPAEFSIWTR	P21333	Filamin-A OS=Homo sapiens OX=9606 GN=FLNA	2	767.388	-1.7909	3.8311e-15	189.1	yes
693	AEAGVPAEFSIWTR	P21333	Filamin-A OS=Homo sapiens OX=9606 GN=FLNA	3	511.928	-2.0493	2.3571e-10	171.73	yes
694	AEAMEILLSR	Q86XZ4	Spermatogenesis-associated serine-rich protein 2 OS=Homo sapiens OX=9606 GN=SPATS2	2	566.805	-2.854	0.0091256	81.017	yes
695	AEAQAQYSAAVAK	Q14624	Inter-alpha-trypsin inhibitor heavy chain H4 OS=Homo sapiens OX=9606 GN=ITIH4	2	654.333	-1.5168	0.00014724	90.498	yes
696	AEAQAQYSAAVAK	Q14624	Inter-alpha-trypsin inhibitor heavy chain H4 OS=Homo sapiens OX=9606 GN=ITIH4	3	436.558	-1.838	5.0488e-05	117.7	yes
697	AEAQAQYSAAVAK	Q14624	Inter-alpha-trypsin inhibitor heavy chain H4 OS=Homo sapiens OX=9606 GN=ITIH4	3	436.558	-2.2813	3.1352e-05	104.41	yes
698	AEATTLHVAPQGTAMAVSTFR	P07360	Complement component C8 gamma chain OS=Homo sapiens OX=9606 GN=C8G	3	725.7	-1.533	0.00047648	65.598	yes
699	AEATTLHVAPQGTAMAVSTFR	P07360	Complement component C8 gamma chain OS=Homo sapiens OX=9606 GN=C8G	3	720.369	-1.1592	2.4318e-18	149.53	yes
700	AEATTLHVAPQGTAMAVSTFR	P07360	Complement component C8 gamma chain OS=Homo sapiens OX=9606 GN=C8G	3	720.369	-1.0482	8.1082e-10	109.65	yes
701	AEDGENYDIKK	O75347	Tubulin-specific chaperone A OS=Homo sapiens OX=9606 GN=TBCA	3	427.87	-1.8234	0.0076292	73.927	yes
702	AEDHFSVIDFNQNIR	P19823	Inter-alpha-trypsin inhibitor heavy chain H2 OS=Homo sapiens OX=9606 GN=ITIH2	4	451.971	-2.3568	0.00027399	79.875	yes
703	AEDHFSVIDFNQNIR	P19823	Inter-alpha-trypsin inhibitor heavy chain H2 OS=Homo sapiens OX=9606 GN=ITIH2	3	602.292	-1.8992	0.077666	42.958	yes
704	AEDHFSVIDFNQNIR	P19823	Inter-alpha-trypsin inhibitor heavy chain H2 OS=Homo sapiens OX=9606 GN=ITIH2	4	451.971	-2.8434	0.00014443	82.069	yes
705	AEDIPQMDDAFSQTVK	Q9NZM1	Myoferlin OS=Homo sapiens OX=9606 GN=MYOF	3	598.945	-1.7835	1.3241e-05	87.429	yes
706	AEDKEWMPVTK	P15880	40S ribosomal protein S2 OS=Homo sapiens OX=9606 GN=RPS2	3	450.552	-2.7546	0.026696	66.989	yes
707	AEDKEWMPVTK	P15880	40S ribosomal protein S2 OS=Homo sapiens OX=9606 GN=RPS2	3	445.22	-2.8743	0.00020208	127.71	yes
708	AEDKEWMPVTK	P15880	40S ribosomal protein S2 OS=Homo sapiens OX=9606 GN=RPS2	3	445.22	-2.4414	0.0060118	76.759	yes
709	AEDLFVEFAHK	P02549	Spectrin alpha chain, erythrocytic 1 OS=Homo sapiens OX=9606 GN=SPTA1	3	435.887	-4.1147	0.00012404	122.7	yes
710	AEDLFVEFAHK	P02549	Spectrin alpha chain, erythrocytic 1 OS=Homo sapiens OX=9606 GN=SPTA1	3	435.887	-3.1383	0.00021218	105.46	yes
711	AEDLVGK	P01024	Complement C3 OS=Homo sapiens OX=9606 GN=C3	2	366.2	-2.4132	0.027084	86.794	yes
712	AEDNADTLALVFEAPNQEK	P12004	Proliferating cell nuclear antigen OS=Homo sapiens OX=9606 GN=PCNA	3	692.336	-2.5187	1.1419e-11	141.31	yes
713	AEDNADTLALVFEAPNQEK	P12004	Proliferating cell nuclear antigen OS=Homo sapiens OX=9606 GN=PCNA	2	1038	-2.9977	1.7289e-10	118.37	yes
714	AEDTALYYCAK	P0DP04	Immunoglobulin heavy variable 3-43D OS=Homo sapiens OX=9606 GN=IGHV3-43D	2	652.795	-1.3726	3.4776e-05	143.97	yes
715	AEDTALYYCAK	P0DP04	Immunoglobulin heavy variable 3-43D OS=Homo sapiens OX=9606 GN=IGHV3-43D	3	435.532	-1.662	0.0042845	72.2	yes
716	AEDTALYYCAK	P0DP04	Immunoglobulin heavy variable 3-43D OS=Homo sapiens OX=9606 GN=IGHV3-43D	3	435.532	-1.7242	0.0017235	81.017	yes
717	AEDTALYYCAK	P0DP04	Immunoglobulin heavy variable 3-43D OS=Homo sapiens OX=9606 GN=IGHV3-43D	2	652.795	-1.3944	0.00022206	132.32	yes
718	AEDTALYYCAK	P0DP04	Immunoglobulin heavy variable 3-43D OS=Homo sapiens OX=9606 GN=IGHV3-43D	2	652.795	-1.4702	3.4776e-05	143.97	yes
719	AEDTALYYCAK	P0DP04	Immunoglobulin heavy variable 3-43D OS=Homo sapiens OX=9606 GN=IGHV3-43D	3	435.532	-1.8391	0.00046771	93.096	yes
720	AEDTALYYCAK	P0DP04	Immunoglobulin heavy variable 3-43D OS=Homo sapiens OX=9606 GN=IGHV3-43D	3	435.532		0.00092739	74.841	yes
721	AEDTAVYYCAK	P0DP03	Immunoglobulin heavy variable 3-30-5 OS=Homo sapiens OX=9606 GN=IGHV3-30-5	2	645.787	-1.7053	5.9954e-09	171.92	yes
722	AEDTAVYYCAK	P0DP03	Immunoglobulin heavy variable 3-30-5 OS=Homo sapiens OX=9606 GN=IGHV3-30-5	3	430.861	-2.0971	0.00030168	97.813	yes
723	AEDTAVYYCAK	P0DP03	Immunoglobulin heavy variable 3-30-5 OS=Homo sapiens OX=9606 GN=IGHV3-30-5	2	645.787	-1.3539	0.057816	62.466	yes
724	AEDTAVYYCAR	P0DOX2	Immunoglobulin alpha-2 heavy chain OS=Homo sapiens OX=9606	2	659.79	-1.3635	1.3018e-11	180.19	no
725	AEDTAVYYCAR	P0DOX2	Immunoglobulin alpha-2 heavy chain OS=Homo sapiens OX=9606	2	659.79	-2.2612	4.3266e-15	199.68	no
726	AEDTAVYYCAR	P0DOX2	Immunoglobulin alpha-2 heavy chain OS=Homo sapiens OX=9606	3	440.196	-2.9477	1.0158e-05	144.28	no
727	AEDTAVYYCAR	P0DOX2	Immunoglobulin alpha-2 heavy chain OS=Homo sapiens OX=9606	2	659.79		0.062934	54.486	no
728	AEDTAVYYCAR	P0DOX2	Immunoglobulin alpha-2 heavy chain OS=Homo sapiens OX=9606	2	659.79	-1.8629	2.2575e-20	217.78	no
729	AEDTAVYYCAR	P0DOX2	Immunoglobulin alpha-2 heavy chain OS=Homo sapiens OX=9606	2	659.79	-1.7049	0.0022455	84.687	no
730	AEDTAVYYCAR	P0DOX2	Immunoglobulin alpha-2 heavy chain OS=Homo sapiens OX=9606	2	659.79		2.9999e-06	101.39	no
731	AEDTAVYYCVK	A0A0J9YX35	Immunoglobulin heavy variable 3-64D OS=Homo sapiens OX=9606 GN=IGHV3-64D	2	659.803	-1.6485	3.4776e-05	143.97	yes
732	AEDTAVYYCVK	A0A0J9YX35	Immunoglobulin heavy variable 3-64D OS=Homo sapiens OX=9606 GN=IGHV3-64D	3	440.204	-1.8431	0.00023649	100.88	yes
733	AEEDKLEQIK	P13674	Prolyl 4-hydroxylase subunit alpha-1 OS=Homo sapiens OX=9606 GN=P4HA1	3	401.547	-2.669	0.00012026	121.02	yes
734	AEEDKLEQIK	P13674	Prolyl 4-hydroxylase subunit alpha-1 OS=Homo sapiens OX=9606 GN=P4HA1	2	601.817	-2.9651	0.0055517	111.94	yes
735	AEEDKLEQIK	P13674	Prolyl 4-hydroxylase subunit alpha-1 OS=Homo sapiens OX=9606 GN=P4HA1	4	301.412	-3.4256	1.2962e-06	148.91	yes
736	AEEDKLEQIK	P13674	Prolyl 4-hydroxylase subunit alpha-1 OS=Homo sapiens OX=9606 GN=P4HA1	3	401.547	-2.6807	0.0028724	85.522	yes
737	AEEDKLEQIKK	P13674	Prolyl 4-hydroxylase subunit alpha-1 OS=Homo sapiens OX=9606 GN=P4HA1	3	444.245		3.0193e-06	97.463	yes
738	AEEEFNIEK	P36543	V-type proton ATPase subunit E 1 OS=Homo sapiens OX=9606 GN=ATP6V1E1	2	554.761	-1.8058	0.00021758	118.28	yes
739	AEEFLTASQEAL	Q14738	Serine/threonine-protein phosphatase 2A 56 kDa regulatory subunit delta isoform OS=Homo sapiens OX=9606 GN=PPP2R5D	2	654.82	-1.9288	0.00040873	99.283	yes
740	AEEILEK	P62913	60S ribosomal protein L11 OS=Homo sapiens OX=9606 GN=RPL11	2	416.227	-2.1667	0.012845	103.83	yes
741	AEEILEK	P62913	60S ribosomal protein L11 OS=Homo sapiens OX=9606 GN=RPL11	2	416.227	-2.1191	0.037632	82.279	yes
742	AEELGLPILGVLR	P09110	3-ketoacyl-CoA thiolase, peroxisomal OS=Homo sapiens OX=9606 GN=ACAA1	2	690.416	-2.1083	4.139e-09	166.7	yes
743	AEELGQELK	Q14980	Nuclear mitotic apparatus protein 1 OS=Homo sapiens OX=9606 GN=NUMA1	2	508.767	-1.6072	0.0059605	88.596	yes
744	AEEYEFLTPVEEAPK	P52565	Rho GDP-dissociation inhibitor 1 OS=Homo sapiens OX=9606 GN=ARHGDIA	3	584.617	-1.6728	3.7438e-07	101.3	yes
745	AEEYEFLTPVEEAPK	P52565	Rho GDP-dissociation inhibitor 1 OS=Homo sapiens OX=9606 GN=ARHGDIA	4	438.715	-2.51	0.00034841	78.615	yes
746	AEEYEFLTPVEEAPK	P52565	Rho GDP-dissociation inhibitor 1 OS=Homo sapiens OX=9606 GN=ARHGDIA	2	876.422	-2.7648	1.0421e-10	162.41	yes
747	AEEYEFLTPVEEAPK	P52565	Rho GDP-dissociation inhibitor 1 OS=Homo sapiens OX=9606 GN=ARHGDIA	3	584.617	-1.8683	0.00052504	73.834	yes
748	AEEYEFLTPVEEAPK	P52565	Rho GDP-dissociation inhibitor 1 OS=Homo sapiens OX=9606 GN=ARHGDIA	2	876.422	-2.8403	1.5997e-07	147.12	yes
749	AEEYEFLTPVEEAPK	P52565	Rho GDP-dissociation inhibitor 1 OS=Homo sapiens OX=9606 GN=ARHGDIA	4	438.715	-2.2751	0.003858	65.374	yes
762	AEFFADVVPAVR	Q9UHY7	Enolase-phosphatase E1 OS=Homo sapiens OX=9606 GN=ENOPH1	2	660.851	-1.8028	0.0004003	114.72	yes
763	AEFFADVVPAVR	Q9UHY7	Enolase-phosphatase E1 OS=Homo sapiens OX=9606 GN=ENOPH1	3	440.903	-1.9762	0.00013639	113.38	yes
764	AEFFADVVPAVR	Q9UHY7	Enolase-phosphatase E1 OS=Homo sapiens OX=9606 GN=ENOPH1	2	660.851	-1.0684	0.033293	63.966	yes
765	AEFFADVVPAVR	Q9UHY7	Enolase-phosphatase E1 OS=Homo sapiens OX=9606 GN=ENOPH1	3	440.903		2.9873e-06	91.961	yes
766	AEFFQHLIEDR	O95487	Protein transport protein Sec24B OS=Homo sapiens OX=9606 GN=SEC24B	3	468.902	-2.1176	0.00021864	104.24	yes
767	AEFGPPGPGAGSR	Q9H4A4	Aminopeptidase B OS=Homo sapiens OX=9606 GN=RNPEP	2	600.294	-1.7227	0.00017759	86.944	yes
768	AEFGQGGSLPILLDDVR	Q96JK4	HHIP-like protein 1 OS=Homo sapiens OX=9606 GN=HHIPL1	3	596.316	-2.3234	4.2124e-08	136.36	yes
769	AEFGQGGSLPILLDDVR	Q96JK4	HHIP-like protein 1 OS=Homo sapiens OX=9606 GN=HHIPL1	2	893.97	-2.8953	8.4825e-25	200.6	yes
770	AEFQDALEK	P0C0L5	Complement C4-B OS=Homo sapiens OX=9606 GN=C4B	2	525.759	-2.3654	0.0040518	93.345	no
771	AEFQDALEK	P0C0L5	Complement C4-B OS=Homo sapiens OX=9606 GN=C4B	3	350.842	-2.8586	0.00047805	101.66	no
772	AEFQDALEK	P0C0L5	Complement C4-B OS=Homo sapiens OX=9606 GN=C4B	2	525.759	-2.0062	0.00012655	123.62	no
773	AEFSAGAWSEPR	Q8N6S5	ADP-ribosylation factor-like protein 6-interacting protein 6 OS=Homo sapiens OX=9606 GN=ARL6IP6	2	654.304	-2.3274	0.00040247	100.02	yes
774	AEFTQMWR	O75106	Retina-specific copper amine oxidase OS=Homo sapiens OX=9606 GN=AOC2	2	534.75	-2.6133	0.001323	134.26	yes
775	AEFTVETR	P21333	Filamin-A OS=Homo sapiens OX=9606 GN=FLNA	2	476.74	-1.935	0.0013639	144.09	yes
776	AEFVWHK	O95219	Sorting nexin-4 OS=Homo sapiens OX=9606 GN=SNX4	3	306.161	-2.5028	0.01101	83.614	yes
777	AEFWLDLQPQAK	Q05655	Protein kinase C delta type OS=Homo sapiens OX=9606 GN=PRKCD	3	482.586		1.8049e-06	93.345	yes
778	AEGDVAALNR	P67936	Tropomyosin alpha-4 chain OS=Homo sapiens OX=9606 GN=TPM4	2	508.262	-2.2373	0.00048746	110.18	yes
779	AEGFVDALHR	Q96I24	Far upstream element-binding protein 3 OS=Homo sapiens OX=9606 GN=FUBP3	3	372.193	-3.6642	7.0593e-05	118.91	yes
780	AEGGGATTSTQVMVIK	P51608	Methyl-CpG-binding protein 2 OS=Homo sapiens OX=9606 GN=MECP2	3	517.268	-1.8227	2.2856e-07	110.44	yes
781	AEGIPTPR	Q9NR99	Matrix-remodeling-associated protein 5 OS=Homo sapiens OX=9606 GN=MXRA5	2	420.732	-3.3318	0.013591	88.37	yes
782	AEGNSRFTYTALK	P02458	Collagen alpha-1(II) chain OS=Homo sapiens OX=9606 GN=COL2A1	3	486.584	-3.4837	0.026333	59.709	yes
783	AEGPDVAVDLPK	Q09666	Neuroblast differentiation-associated protein AHNAK OS=Homo sapiens OX=9606 GN=AHNAK	3	404.215	-2.6776	0.00067321	82.278	yes
784	AEGPEVDVNLPK	Q09666	Neuroblast differentiation-associated protein AHNAK OS=Homo sapiens OX=9606 GN=AHNAK	3	423.222	-2.8027	2.5139e-06	154.15	yes
785	AEGPEVDVNLPK	Q09666	Neuroblast differentiation-associated protein AHNAK OS=Homo sapiens OX=9606 GN=AHNAK	2	634.33	-2.3678	6.4021e-14	188.91	yes
786	AEGPEVDVNLPK	Q09666	Neuroblast differentiation-associated protein AHNAK OS=Homo sapiens OX=9606 GN=AHNAK	3	423.222	-2.5508	5.1489e-09	165.63	yes
787	AEGPEVDVNLPK	Q09666	Neuroblast differentiation-associated protein AHNAK OS=Homo sapiens OX=9606 GN=AHNAK	2	634.33	-2.0119	4.1458e-20	203.61	yes
788	AEGPGLSR	P21333	Filamin-A OS=Homo sapiens OX=9606 GN=FLNA	2	393.709	-2.0688	0.0028919	118.06	yes
789	AEGSDVANAVLDGADCIMLSGETAK	P14618	Pyruvate kinase PKM OS=Homo sapiens OX=9606 GN=PKM	3	837.384	-1.8495	9.1456e-26	146.39	yes
790	AEGSDVANAVLDGADCIMLSGETAK	P14618	Pyruvate kinase PKM OS=Homo sapiens OX=9606 GN=PKM	4	628.29	-1.3271	0.00027094	53.998	yes
791	AEGSDVANAVLDGADCIMLSGETAK	P14618	Pyruvate kinase PKM OS=Homo sapiens OX=9606 GN=PKM	3	837.384	-0.6924	1.9957e-23	132.84	yes
792	AEGSDVANAVLDGADCIMLSGETAK	P14618	Pyruvate kinase PKM OS=Homo sapiens OX=9606 GN=PKM	4	628.29	-0.60315	0.00020456	57.738	yes
793	AEGSDVANAVLDGADCIMLSGETAK	P14618	Pyruvate kinase PKM OS=Homo sapiens OX=9606 GN=PKM	3	837.384		2.6531e-06	55.588	yes
794	AEGSDVANAVLDGADCIMLSGETAK	P14618	Pyruvate kinase PKM OS=Homo sapiens OX=9606 GN=PKM	3	837.384	-2.2057	2.1575e-26	156.92	yes
795	AEGSDVANAVLDGADCIMLSGETAK	P14618	Pyruvate kinase PKM OS=Homo sapiens OX=9606 GN=PKM	3	832.053	-1.5118	2.8768e-17	118.54	yes
796	AEGSDVANAVLDGADCIMLSGETAK	P14618	Pyruvate kinase PKM OS=Homo sapiens OX=9606 GN=PKM	4	624.291	-1.4075	1.3074e-23	138.49	yes
797	AEGSDVANAVLDGADCIMLSGETAK	P14618	Pyruvate kinase PKM OS=Homo sapiens OX=9606 GN=PKM	2	1247.58	-2.5804	3.376e-08	90.694	yes
798	AEGSDVANAVLDGADCIMLSGETAK	P14618	Pyruvate kinase PKM OS=Homo sapiens OX=9606 GN=PKM	3	832.053	-1.8689	3.1874e-43	193.39	yes
799	AEGSDVANAVLDGADCIMLSGETAK	P14618	Pyruvate kinase PKM OS=Homo sapiens OX=9606 GN=PKM	4	624.291	-1.0643	1.0432e-25	147.26	yes
800	AEGSDVANAVLDGADCIMLSGETAK	P14618	Pyruvate kinase PKM OS=Homo sapiens OX=9606 GN=PKM	2	1247.58	-1.8014	6.6145e-12	109.23	yes
801	AEGSDVANAVLDGADCIMLSGETAK	P14618	Pyruvate kinase PKM OS=Homo sapiens OX=9606 GN=PKM	5	499.635	-1.8145	2.4529e-09	98.957	yes
802	AEGSDVANAVLDGADCIMLSGETAK	P14618	Pyruvate kinase PKM OS=Homo sapiens OX=9606 GN=PKM	4	624.291	-1.2114	6.5743e-07	79.426	yes
803	AEGYEVAHGGR	P53041	Serine/threonine-protein phosphatase 5 OS=Homo sapiens OX=9606 GN=PPP5C	3	382.516	-2.455	0.00010926	125.72	yes
804	AEGYEVAHGGR	P53041	Serine/threonine-protein phosphatase 5 OS=Homo sapiens OX=9606 GN=PPP5C	2	573.27	-1.5708	0.0033355	83.045	yes
805	AEHDQLLLNYAK	P20700	Lamin-B1 OS=Homo sapiens OX=9606 GN=LMNB1	3	472.249	-1.8249	0.00010096	129.34	yes
806	AEHDQLLLNYAK	P20700	Lamin-B1 OS=Homo sapiens OX=9606 GN=LMNB1	3	472.249	-3.2277	0.00010096	129.34	yes
807	AEHLDHVMFR	O95394	Phosphoacetylglucosamine mutase OS=Homo sapiens OX=9606 GN=PGM3	4	314.407	-3.1456	0.00010026	116.52	yes
808	AEIDMLDIR	P09525	Annexin A4 OS=Homo sapiens OX=9606 GN=ANXA4	2	538.276	-1.9087	0.00022748	117.7	yes
809	AEIDMLDIR	P09525	Annexin A4 OS=Homo sapiens OX=9606 GN=ANXA4	2	538.276	-2.4264	2.0959e-05	129.85	yes
810	AEIELFVNR	Q99805	Transmembrane 9 superfamily member 2 OS=Homo sapiens OX=9606 GN=TM9SF2	2	545.798	-1.5318	0.0023557	97.565	yes
811	AEIELFVNR	Q99805	Transmembrane 9 superfamily member 2 OS=Homo sapiens OX=9606 GN=TM9SF2	2	545.798	-2.0188	0.00406	93.325	yes
812	AEIGIAMGSGTAVAK	P16615	Sarcoplasmic/endoplasmic reticulum calcium ATPase 2 OS=Homo sapiens OX=9606 GN=ATP2A2	3	459.247	-1.3333	3.0422e-08	152.88	yes
813	AEIGIAMGSGTAVAK	P16615	Sarcoplasmic/endoplasmic reticulum calcium ATPase 2 OS=Homo sapiens OX=9606 GN=ATP2A2	2	688.366	-1.1948	6.6463e-23	203.04	yes
814	AEIIADK	Q13151	Heterogeneous nuclear ribonucleoprotein A0 OS=Homo sapiens OX=9606 GN=HNRNPA0	2	380.216	-1.9686	0.022224	91.318	yes
815	AEIIHHLADLLTDQR	P54886	Delta-1-pyrroline-5-carboxylate synthase OS=Homo sapiens OX=9606 GN=ALDH18A1	3	582.316	-1.1314	2.8363e-32	220.21	yes
816	AEIIHHLADLLTDQR	P54886	Delta-1-pyrroline-5-carboxylate synthase OS=Homo sapiens OX=9606 GN=ALDH18A1	4	436.989	-1.5647	5.8912e-08	148.41	yes
817	AEIIHHLADLLTDQR	P54886	Delta-1-pyrroline-5-carboxylate synthase OS=Homo sapiens OX=9606 GN=ALDH18A1	3	582.316	-1.8169	3.9841e-16	179.33	yes
818	AEIIHHLADLLTDQR	P54886	Delta-1-pyrroline-5-carboxylate synthase OS=Homo sapiens OX=9606 GN=ALDH18A1	4	436.989	-2.1982	2.1397e-06	130.2	yes
819	AEILGNWNMFVGSQATNYGEDLTR	Q96D15	Reticulocalbin-3 OS=Homo sapiens OX=9606 GN=RCN3	3	901.422	-1.7852	2.7687e-23	136.57	yes
820	AEILGNWNMFVGSQATNYGEDLTR	Q96D15	Reticulocalbin-3 OS=Homo sapiens OX=9606 GN=RCN3	3	901.422	-1.0777	1.0813e-12	113.31	yes
821	AEILGNWNMFVGSQATNYGEDLTR	Q96D15	Reticulocalbin-3 OS=Homo sapiens OX=9606 GN=RCN3	3	896.09	-1.5056	1.4105e-29	163.18	yes
822	AEILGNWNMFVGSQATNYGEDLTR	Q96D15	Reticulocalbin-3 OS=Homo sapiens OX=9606 GN=RCN3	3	896.09	-1.3141	1.4105e-29	163.18	yes
823	AEINLYLQR	Q9Y680	Peptidyl-prolyl cis-trans isomerase FKBP7 OS=Homo sapiens OX=9606 GN=FKBP7	2	560.311	-1.8718	1.5569e-05	140.17	yes
824	AEITFDDHK	O75369	Filamin-B OS=Homo sapiens OX=9606 GN=FLNB	3	359.173	-3.3166	1.3727e-10	197.27	yes
825	AEITFDDHK	O75369	Filamin-B OS=Homo sapiens OX=9606 GN=FLNB	2	538.256		9.1015e-05	113.93	yes
826	AEITFDDHK	O75369	Filamin-B OS=Homo sapiens OX=9606 GN=FLNB	3	359.173	-2.8619	5.1192e-07	174.42	yes
827	AEKDEPGAWEETFK	Q14697	Neutral alpha-glucosidase AB OS=Homo sapiens OX=9606 GN=GANAB	4	409.943	-2.2117	0.015757	61.444	yes
828	AEKDEPGAWEETFK	Q14697	Neutral alpha-glucosidase AB OS=Homo sapiens OX=9606 GN=GANAB	3	546.254	-2.2127	3.9714e-05	114.63	yes
829	AELAELPLR	Q96QK1	Vacuolar protein sorting-associated protein 35 OS=Homo sapiens OX=9606 GN=VPS35	2	506.295	-3.2231	0.0036644	94.309	yes
830	AELDGTILK	Q8WXF1	Paraspeckle component 1 OS=Homo sapiens OX=9606 GN=PSPC1	2	480.274	-2.8247	0.089486	63.694	yes
831	AELGFLESCLR	Q92696	Geranylgeranyl transferase type-2 subunit alpha OS=Homo sapiens OX=9606 GN=RABGGTA	2	647.827	-2.103	0.00049681	113.61	yes
832	AELLEFLESQQENMIK	O75165	DnaJ homolog subfamily C member 13 OS=Homo sapiens OX=9606 GN=DNAJC13	3	641.324	-1.2028	3.8346e-09	153.79	yes
833	AELLQGGDLLR	Q12981	Vesicle transport protein SEC20 OS=Homo sapiens OX=9606 GN=BNIP1	2	592.835		0.0038483	73.881	yes
834	AELMEISEDK	P05455	Lupus La protein OS=Homo sapiens OX=9606 GN=SSB	3	388.853	-2.7627	0.00010504	113.93	yes
835	AELNEFLTR	P23396	40S ribosomal protein S3 OS=Homo sapiens OX=9606 GN=RPS3	2	546.788	-1.1398	1.2772e-05	161.67	yes
836	AELNPWPEYIYTR	P26639	Threonine--tRNA ligase, cytoplasmic OS=Homo sapiens OX=9606 GN=TARS	3	551.275	-1.8511	0.076668	45.614	yes
837	AELNPWPEYIYTR	P26639	Threonine--tRNA ligase, cytoplasmic OS=Homo sapiens OX=9606 GN=TARS	2	826.409	-1.6708	0.00016511	121.92	yes
838	AELQHIATDDNLVFTVPEFR	P12111	Collagen alpha-3(VI) chain OS=Homo sapiens OX=9606 GN=COL6A3	3	772.394	-3.1343	7.6699e-35	195.56	yes
839	AELQHIATDDNLVFTVPEFR	P12111	Collagen alpha-3(VI) chain OS=Homo sapiens OX=9606 GN=COL6A3	3	772.394	-2.5716	3.6008e-28	188.19	yes
840	AELQSIEEGVQGQQDALNSAK	Q8WTW3	Conserved oligomeric Golgi complex subunit 1 OS=Homo sapiens OX=9606 GN=COG1	3	739.033		3.4397e-37	128.29	yes
841	AELTKVEEEIVTLR	O43399	Tumor protein D54 OS=Homo sapiens OX=9606 GN=TPD52L2	3	543.973	-1.5893	2.06e-06	148.7	yes
842	AEMADQAAAWLTR	P0C0L5	Complement C4-B OS=Homo sapiens OX=9606 GN=C4B	3	478.566	-2.4545	1.0204e-14	186.94	yes
843	AEMADQAAAWLTR	P0C0L5	Complement C4-B OS=Homo sapiens OX=9606 GN=C4B	2	717.346	-1.8898	1.1797e-13	176.4	yes
844	AEMADQAAAWLTR	P0C0L5	Complement C4-B OS=Homo sapiens OX=9606 GN=C4B	3	478.566	-1.724	2.3165e-14	182.37	yes
845	AEMADQAAAWLTR	P0C0L5	Complement C4-B OS=Homo sapiens OX=9606 GN=C4B	2	725.343		0.089421	40.941	yes
846	AEMDQILHGLDK	P04424	Argininosuccinate lyase OS=Homo sapiens OX=9606 GN=ASL	3	457.231	-2.9185	0.00020415	94.09	yes
847	AEMDQILHGLDK	P04424	Argininosuccinate lyase OS=Homo sapiens OX=9606 GN=ASL	3	457.231	-3.1011	0.00011674	122.78	yes
848	AEMELGLR	P19367	Hexokinase-1 OS=Homo sapiens OX=9606 GN=HK1	2	459.739	-2.215	0.0025124	120.87	yes
849	AEMEVLLASK	Q15149	Plectin OS=Homo sapiens OX=9606 GN=PLEC	2	545.794	-2.3043	0.0016446	96.604	yes
850	AEMEVLLASK	Q15149	Plectin OS=Homo sapiens OX=9606 GN=PLEC	2	545.794	-1.5009	0.00041832	111.63	yes
851	AEMLEIVQAIYK	P61601	Neurocalcin-delta OS=Homo sapiens OX=9606 GN=NCALD	3	469.923	-2.295	0.00013657	108.35	yes
852	AEMLEIVQAIYK	P61601	Neurocalcin-delta OS=Homo sapiens OX=9606 GN=NCALD	2	704.381	-2.4139	8.0551e-09	170.18	yes
853	AEMLEIVQAIYK	P61601	Neurocalcin-delta OS=Homo sapiens OX=9606 GN=NCALD	3	469.923	-2.8771	0.00023087	91.961	yes
854	AEMMELNDR	P14136	Glial fibrillary acidic protein OS=Homo sapiens OX=9606 GN=GFAP	2	554.742	-2.148	0.0029159	96.171	yes
855	AEMTVFVR	Q9Y5Z4	Heme-binding protein 2 OS=Homo sapiens OX=9606 GN=HEBP2	2	476.75	-1.3728	0.0014514	146.81	yes
856	AEMVVPDFSELFK	Q9HD20	Manganese-transporting ATPase 13A1 OS=Homo sapiens OX=9606 GN=ATP13A1	2	756.376	-2.6316	6.583e-06	148.52	yes
857	AEMVVPDFSELFK	Q9HD20	Manganese-transporting ATPase 13A1 OS=Homo sapiens OX=9606 GN=ATP13A1	3	504.587	-2.6236	5.4738e-05	120.87	yes
858	AENAVECFQTK	P02771	Alpha-fetoprotein OS=Homo sapiens OX=9606 GN=AFP	2	648.798	-1.7224	7.745e-06	153.81	yes
859	AENAVECFQTK	P02771	Alpha-fetoprotein OS=Homo sapiens OX=9606 GN=AFP	3	432.868	-2.1717	1.1123e-05	144.1	yes
860	AENAVECFQTK	P02771	Alpha-fetoprotein OS=Homo sapiens OX=9606 GN=AFP	2	648.798	-2.4031	0.00023265	131.66	yes
861	AENAVECFQTK	P02771	Alpha-fetoprotein OS=Homo sapiens OX=9606 GN=AFP	3	432.868		3.8448e-15	155.48	yes
862	AENFFILR	P59998	Actin-related protein 2/3 complex subunit 4 OS=Homo sapiens OX=9606 GN=ARPC4	2	505.277	-1.4367	0.0039293	111.06	yes
863	AENLGEVLR	Q92544	Transmembrane 9 superfamily member 4 OS=Homo sapiens OX=9606 GN=TM9SF4	2	500.775	-2.1334	0.0047125	91.701	yes
864	AENLLHDHYGGK	Q9Y2G5	GDP-fucose protein O-fucosyltransferase 2 OS=Homo sapiens OX=9606 GN=POFUT2	4	339.169	-3.6101	0.00014117	122.46	yes
865	AENLLHDHYGGK	Q9Y2G5	GDP-fucose protein O-fucosyltransferase 2 OS=Homo sapiens OX=9606 GN=POFUT2	3	451.89	-3.191	0.00011365	124.07	yes
866	AENNMYVQQR	Q76M96	Coiled-coil domain-containing protein 80 OS=Homo sapiens OX=9606 GN=CCDC80	2	634.788	-1.6242	0.06447	68.107	yes
867	AENNMYVQQR	Q76M96	Coiled-coil domain-containing protein 80 OS=Homo sapiens OX=9606 GN=CCDC80	2	634.788	-1.5078	0.038907	72.817	yes
868	AENNMYVQQR	Q76M96	Coiled-coil domain-containing protein 80 OS=Homo sapiens OX=9606 GN=CCDC80	2	626.791	-1.1923	1.6161e-09	172.56	yes
869	AENNMYVQQR	Q76M96	Coiled-coil domain-containing protein 80 OS=Homo sapiens OX=9606 GN=CCDC80	2	626.791		0.00057881	89.266	yes
870	AENNSEVGASGYGVPGPTWDR	Q08211	ATP-dependent RNA helicase A OS=Homo sapiens OX=9606 GN=DHX9	2	1081.99		2.5407e-13	93.583	yes
871	AENQVLAMR	P51572	B-cell receptor-associated protein 31 OS=Homo sapiens OX=9606 GN=BCAP31	2	516.269	-2.0843	7.9539e-06	167.12	yes
872	AENSSLNLIGK	P46459	Vesicle-fusing ATPase OS=Homo sapiens OX=9606 GN=NSF	2	573.312	-2.2312	0.00089995	97.69	yes
873	AENSSLNLIGK	P46459	Vesicle-fusing ATPase OS=Homo sapiens OX=9606 GN=NSF	3	382.544	-2.9986	0.00023376	101.39	yes
874	AEPDHMVLGK	P41252	Isoleucine--tRNA ligase, cytoplasmic OS=Homo sapiens OX=9606 GN=IARS	3	366.187	-2.6425	0.00020453	107.79	yes
875	AEPEDHYFLLTEPPLNTPENR	P61158	Actin-related protein 3 OS=Homo sapiens OX=9606 GN=ACTR3	3	828.068	-1.8717	7.0081e-10	110.33	yes
876	AEPEDHYFLLTEPPLNTPENR	P61158	Actin-related protein 3 OS=Homo sapiens OX=9606 GN=ACTR3	3	828.068		3.6805e-13	85.737	yes
877	AEPLAFTFSHDYK	P04114	Apolipoprotein B-100 OS=Homo sapiens OX=9606 GN=APOB	3	509.249	-1.9945	5.8221e-15	188.48	yes
878	AEPLAFTFSHDYK	P04114	Apolipoprotein B-100 OS=Homo sapiens OX=9606 GN=APOB	3	509.249		9.7586e-14	119.39	yes
879	AEPYCSVLPGFTFIQHLPLSER	Q9BUJ2	Heterogeneous nuclear ribonucleoprotein U-like protein 1 OS=Homo sapiens OX=9606 GN=HNRNPUL1	3	854.433	-1.6648	1.0536e-18	148.75	yes
880	AEPYCSVLPGFTFIQHLPLSER	Q9BUJ2	Heterogeneous nuclear ribonucleoprotein U-like protein 1 OS=Homo sapiens OX=9606 GN=HNRNPUL1	3	854.433	-3.2271	9.7113e-05	69.765	yes
881	AEQEGGMQFWVSSESK	Q6YHK3	CD109 antigen OS=Homo sapiens OX=9606 GN=CD109	3	600.602	-1.8137	0.0037294	63.436	yes
882	AEQINQAAGEASAVLAK	Q9UJZ1	Stomatin-like protein 2, mitochondrial OS=Homo sapiens OX=9606 GN=STOML2	3	557.628	-1.555	5.8385e-06	95.409	yes
883	AEQWNVNYVETSAK	P11233	Ras-related protein Ral-A OS=Homo sapiens OX=9606 GN=RALA	3	546.93	-3.2403	0.00053645	77.746	yes
884	AEQWNVNYVETSAK	P11233	Ras-related protein Ral-A OS=Homo sapiens OX=9606 GN=RALA	3	546.93	-2.9977	2.2608e-05	134.88	yes
885	AESAPLPVSADDTPEVLNR	O95674	Phosphatidate cytidylyltransferase 2 OS=Homo sapiens OX=9606 GN=CDS2	3	661.001	-1.2676	7.196e-06	90.819	yes
886	AESFFQTK	P13798	Acylamino-acid-releasing enzyme OS=Homo sapiens OX=9606 GN=APEH	2	479.237	-1.2514	0.015587	85.533	yes
887	AESFMFR	Q13126	S-methyl-5'-thioadenosine phosphorylase OS=Homo sapiens OX=9606 GN=MTAP	2	444.208	-1.9024	0.010832	115.69	yes
888	AESLQQEVEALK	Q14203	Dynactin subunit 1 OS=Homo sapiens OX=9606 GN=DCTN1	2	672.854	-1.9343	9.8309e-09	169.04	yes
889	AESSFSEEEEEKLQAAFSLEK	Q9Y6G5	COMM domain-containing protein 10 OS=Homo sapiens OX=9606 GN=COMMD10	4	597.783	-1.8788	7.1572e-15	128.01	yes
890	AESVVLEHR	Q9BWS9	Chitinase domain-containing protein 1 OS=Homo sapiens OX=9606 GN=CHID1	3	347.189	-3.099	3.0224e-06	166.07	yes
891	AESVVLEHR	Q9BWS9	Chitinase domain-containing protein 1 OS=Homo sapiens OX=9606 GN=CHID1	3	347.189	-2.172	4.5247e-06	148.69	yes
893	AETPYMVMNPETK	O75339	Cartilage intermediate layer protein 1 OS=Homo sapiens OX=9606 GN=CILP	3	514.899	-2.3014	3.8036e-05	93.348	yes
894	AETPYMVMNPETK	O75339	Cartilage intermediate layer protein 1 OS=Homo sapiens OX=9606 GN=CILP	3	514.899	-1.6823	4.0819e-05	92.295	yes
895	AETPYMVMNPETK	O75339	Cartilage intermediate layer protein 1 OS=Homo sapiens OX=9606 GN=CILP	3	509.567	-1.9062	3.7559e-05	109	yes
896	AETPYMVMNPETK	O75339	Cartilage intermediate layer protein 1 OS=Homo sapiens OX=9606 GN=CILP	2	763.847	-2.5765	0.028436	66.215	yes
897	AETPYMVMNPETK	O75339	Cartilage intermediate layer protein 1 OS=Homo sapiens OX=9606 GN=CILP	2	763.847	-1.6976	0.00018424	96.135	yes
898	AETPYMVMNPETK	O75339	Cartilage intermediate layer protein 1 OS=Homo sapiens OX=9606 GN=CILP	3	509.567		1.0242e-06	88.101	yes
899	AETPYMVMNPETK	O75339	Cartilage intermediate layer protein 1 OS=Homo sapiens OX=9606 GN=CILP	2	763.847	-2.2341	0.0062672	74.649	yes
900	AETPYMVMNPETK	O75339	Cartilage intermediate layer protein 1 OS=Homo sapiens OX=9606 GN=CILP	2	763.847	-3.3176	0.00016727	97.203	yes
901	AETPYMVMNPETK	O75339	Cartilage intermediate layer protein 1 OS=Homo sapiens OX=9606 GN=CILP	3	509.567	-2.8638	4.2542e-05	112.44	yes
902	AETPYMVMNPETK	O75339	Cartilage intermediate layer protein 1 OS=Homo sapiens OX=9606 GN=CILP	2	763.847		0.0048226	57.434	yes
903	AETPYMVMNPETK	O75339	Cartilage intermediate layer protein 1 OS=Homo sapiens OX=9606 GN=CILP	3	509.567	-2.7068	0.00055161	79.886	yes
904	AETPYMVMNPETK	O75339	Cartilage intermediate layer protein 1 OS=Homo sapiens OX=9606 GN=CILP	2	763.847	-3.4574	0.00032223	131.66	yes
905	AETPYMVMNPETK	O75339	Cartilage intermediate layer protein 1 OS=Homo sapiens OX=9606 GN=CILP	3	509.567	-2.9537	6.2101e-05	127.02	yes
906	AETPYMVMNPETK	O75339	Cartilage intermediate layer protein 1 OS=Homo sapiens OX=9606 GN=CILP	2	763.847	-3.6965	0.0056912	75.589	yes
907	AETPYMVMNPETK	O75339	Cartilage intermediate layer protein 1 OS=Homo sapiens OX=9606 GN=CILP	3	504.235	-2.1641	0.00043915	80.96	yes
908	AETPYMVMNPETK	O75339	Cartilage intermediate layer protein 1 OS=Homo sapiens OX=9606 GN=CILP	2	755.849	-2.71	8.3281e-06	145.43	yes
909	AETPYMVMNPETK	O75339	Cartilage intermediate layer protein 1 OS=Homo sapiens OX=9606 GN=CILP	2	755.849	-3.2836	4.869e-06	151.56	yes
910	AETPYMVMNPETK	O75339	Cartilage intermediate layer protein 1 OS=Homo sapiens OX=9606 GN=CILP	3	504.235	-2.8036	6.5516e-05	130.1	yes
911	AETVQAALEEAQR	P55268	Laminin subunit beta-2 OS=Homo sapiens OX=9606 GN=LAMB2	2	708.36	-0.45553	0.0001382	115.1	yes
912	AETVQAALEEAQR	P55268	Laminin subunit beta-2 OS=Homo sapiens OX=9606 GN=LAMB2	3	472.576	-0.93493	5.4376e-05	120.6	yes
913	AEVAAEFLNDR	Q8TBC4	NEDD8-activating enzyme E1 catalytic subunit OS=Homo sapiens OX=9606 GN=UBA3	2	617.807	-1.6614	0.00022495	132.14	yes
914	AEVDAEKPGATDR	Q92888	Rho guanine nucleotide exchange factor 1 OS=Homo sapiens OX=9606 GN=ARHGEF1	3	453.556	-1.6838	0.12569	47.774	yes
915	AEVEVADELLENLAK	Q7L5D6	Golgi to ER traffic protein 4 homolog OS=Homo sapiens OX=9606 GN=GET4	3	548.289	-2.0187	0.00018524	80.746	yes
916	AEVWDLDMLR	Q6P2E9	Enhancer of mRNA-decapping protein 4 OS=Homo sapiens OX=9606 GN=EDC4	2	624.308	-1.7615	0.00079955	103.63	yes
917	AEVWLFLK	P08476	Inhibin beta A chain OS=Homo sapiens OX=9606 GN=INHBA	2	503.292	-2.1108	0.0037867	111.95	yes
918	AEWLAVK	Q8WVQ1	Soluble calcium-activated nucleotidase 1 OS=Homo sapiens OX=9606 GN=CANT1	2	408.734		0.037342	100.19	yes
919	AEWLLAVR	Q9NRN7	L-aminoadipate-semialdehyde dehydrogenase-phosphopantetheinyl transferase OS=Homo sapiens OX=9606 GN=AASDHPPT	2	479.279	-2.3654	0.010692	92.491	yes
920	AEYEGDGIPTVFVAVAGR	P22234	Multifunctional protein ADE2 OS=Homo sapiens OX=9606 GN=PAICS	2	925.968	-2.3283	1.7906e-10	136.26	yes
921	AEYLHTWGGLLPVISK	P22413	Ectonucleotide pyrophosphatase/phosphodiesterase family member 1 OS=Homo sapiens OX=9606 GN=ENPP1	3	595.33	-1.8704	3.296e-07	131.61	yes
922	AFAAQEDLEK	P35241	Radixin OS=Homo sapiens OX=9606 GN=RDX	2	561.277	-2.0198	9.5786e-05	125.97	yes
923	AFAGPSQKPETIELR	P35443	Thrombospondin-4 OS=Homo sapiens OX=9606 GN=THBS4	3	548.63	-2.4533	4.4809e-08	154.88	yes
924	AFAGPSQKPETIELR	P35443	Thrombospondin-4 OS=Homo sapiens OX=9606 GN=THBS4	3	548.63	-1.7265	3.4539e-06	126.63	yes
925	AFAHCPR	Q6NUI6	Chondroadherin-like protein OS=Homo sapiens OX=9606 GN=CHADL	3	286.806	-2.9389	0.0028714	121.68	yes
926	AFAHCPR	Q6NUI6	Chondroadherin-like protein OS=Homo sapiens OX=9606 GN=CHADL	3	286.806	-3.4102	0.0028714	121.68	yes
927	AFAHLQVPER	P98160	Basement membrane-specific heparan sulfate proteoglycan core protein OS=Homo sapiens OX=9606 GN=HSPG2	3	389.88	-2.4504	0.00035263	99.283	yes
928	AFAHLQVPER	P98160	Basement membrane-specific heparan sulfate proteoglycan core protein OS=Homo sapiens OX=9606 GN=HSPG2	3	389.88		2.1469e-07	121.9	yes
929	AFALEVIK	Q9H2U2	Inorganic pyrophosphatase 2, mitochondrial OS=Homo sapiens OX=9606 GN=PPA2	2	445.771	-2.7841	0.0037867	111.95	yes
930	AFAMIIDK	Q15365	Poly(rC)-binding protein 1 OS=Homo sapiens OX=9606 GN=PCBP1	2	454.749	-4.2842	0.0058029	99.442	no
931	AFCGFEDPR	Q15149	Plectin OS=Homo sapiens OX=9606 GN=PLEC	2	549.737	-1.4246	0.0031851	95.502	yes
932	AFDICPLVK	P01031	Complement C5 OS=Homo sapiens OX=9606 GN=C5	2	531.786	-2.7589	0.00054235	111.61	yes
933	AFDICPLVK	P01031	Complement C5 OS=Homo sapiens OX=9606 GN=C5	3	354.86	-3.4177	0.021122	66.692	yes
934	AFDICPLVK	P01031	Complement C5 OS=Homo sapiens OX=9606 GN=C5	2	531.786	-3.2388	0.0053358	90.15	yes
935	AFDIIER	Q8N1F7	Nuclear pore complex protein Nup93 OS=Homo sapiens OX=9606 GN=NUP93	2	432.235		0.044581	87.181	yes
936	AFDLVPPEAVPEQKDPDPEFPTVK	Q96G03	Phosphoglucomutase-2 OS=Homo sapiens OX=9606 GN=PGM2	4	667.09	-3.0045	1.9218e-07	83.992	yes
937	AFDSGIIPMEFVNK	P53396	ATP-citrate synthase OS=Homo sapiens OX=9606 GN=ACLY	3	528.597	-2.2707	0.098287	40.83	yes
938	AFDSGIIPMEFVNK	P53396	ATP-citrate synthase OS=Homo sapiens OX=9606 GN=ACLY	2	792.392	-2.2732	0.06021	58.32	yes
939	AFDSGIIPMEFVNK	P53396	ATP-citrate synthase OS=Homo sapiens OX=9606 GN=ACLY	3	528.597	-1.3185	0.04917	48.527	yes
940	AFDSGIIPMEFVNK	P53396	ATP-citrate synthase OS=Homo sapiens OX=9606 GN=ACLY	3	523.266	-1.1933	1.2679e-06	145.83	yes
941	AFDSGIIPMEFVNK	P53396	ATP-citrate synthase OS=Homo sapiens OX=9606 GN=ACLY	2	784.395	-1.6289	5.0526e-50	240.59	yes
942	AFDSGIIPMEFVNK	P53396	ATP-citrate synthase OS=Homo sapiens OX=9606 GN=ACLY	3	523.266	-2.1839	2.9742e-05	125.89	yes
943	AFDSGIIPMEFVNK	P53396	ATP-citrate synthase OS=Homo sapiens OX=9606 GN=ACLY	2	784.395	-2.4879	5.3768e-05	90.707	yes
944	AFEDTLQLMER	O95163	Elongator complex protein 1 OS=Homo sapiens OX=9606 GN=ELP1	2	676.829	-1.1883	0.0083111	77.22	yes
945	AFEDWLNDDLGSYQGAQGNR	Q8N6T3	ADP-ribosylation factor GTPase-activating protein 1 OS=Homo sapiens OX=9606 GN=ARFGAP1	3	752.67	-1.0199	5.4449e-16	132.74	yes
946	AFEEAEK	P55072	Transitional endoplasmic reticulum ATPase OS=Homo sapiens OX=9606 GN=VCP	2	412.195	-1.7904	0.01252	106.04	yes
947	AFELMHSGK	P11766	Alcohol dehydrogenase class-3 OS=Homo sapiens OX=9606 GN=ADH5	3	345.836	-3.5452	0.0096234	74.464	yes
948	AFELMHSGK	P11766	Alcohol dehydrogenase class-3 OS=Homo sapiens OX=9606 GN=ADH5	3	345.836	-2.5475	0.03147	63.216	yes
949	AFELMHSGK	P11766	Alcohol dehydrogenase class-3 OS=Homo sapiens OX=9606 GN=ADH5	3	340.504	-2.3705	4.5617e-06	150.27	yes
950	AFEPATGR	P49189	4-trimethylaminobutyraldehyde dehydrogenase OS=Homo sapiens OX=9606 GN=ALDH9A1	2	424.717	-3.3851	0.0020786	124.08	yes
951	AFFAGSQR	Q14697	Neutral alpha-glucosidase AB OS=Homo sapiens OX=9606 GN=GANAB	2	442.225	-3.0436	0.046482	74.486	yes
952	AFFAGSQR	Q14697	Neutral alpha-glucosidase AB OS=Homo sapiens OX=9606 GN=GANAB	2	442.225	-3.3987	0.003505	113.7	yes
953	AFFDEEEDHWK	O15066	Kinesin-like protein KIF3B OS=Homo sapiens OX=9606 GN=KIF3B	3	484.874		5.9207e-05	88.596	yes
954	AFFESHPAPSAER	P55786	Puromycin-sensitive aminopeptidase OS=Homo sapiens OX=9606 GN=NPEPPS	3	482.565	-2.7065	0.0062993	65.295	yes
955	AFFESHPAPSAER	P55786	Puromycin-sensitive aminopeptidase OS=Homo sapiens OX=9606 GN=NPEPPS	3	482.565	-3.1003	2.0275e-14	183.39	yes
956	AFFPCFDTPAVK	Q9H4A4	Aminopeptidase B OS=Homo sapiens OX=9606 GN=RNPEP	2	700.339	-1.4583	1.4695e-05	148.18	yes
957	AFFPCFDTPAVK	Q9H4A4	Aminopeptidase B OS=Homo sapiens OX=9606 GN=RNPEP	3	467.229	-1.9768	0.00013032	117.14	yes
958	AFFSEVER	Q9UQ80	Proliferation-associated protein 2G4 OS=Homo sapiens OX=9606 GN=PA2G4	2	492.743	-2.3417	0.0045664	107.1	yes
959	AFGCPGEPAPNVAHFIR	Q6UXX5	Inter-alpha-trypsin inhibitor heavy chain H6 OS=Homo sapiens OX=9606 GN=ITIH6	3	613.97	-1.7295	2.9005e-06	97.45	yes
960	AFGDAEGGR	P21941	Cartilage matrix protein OS=Homo sapiens OX=9606 GN=MATN1	2	440.201	-1.6145	0.00027402	114.97	yes
961	AFGDAEGGR	P21941	Cartilage matrix protein OS=Homo sapiens OX=9606 GN=MATN1	2	440.201	-2.8808	1.3112e-05	161.28	yes
962	AFGFSHLEALLDDSK	Q96FW1	Ubiquitin thioesterase OTUB1 OS=Homo sapiens OX=9606 GN=OTUB1	3	550.611	-2.6794	7.7989e-09	158.31	yes
963	AFGFSHLEALLDDSK	Q96FW1	Ubiquitin thioesterase OTUB1 OS=Homo sapiens OX=9606 GN=OTUB1	3	550.611	-1.8002	1.8695e-07	143.93	yes
964	AFGGPGAGCISEGR	Q9H479	Fructosamine-3-kinase OS=Homo sapiens OX=9606 GN=FN3K	2	668.309	-1.9586	0.054841	53.351	yes
965	AFGGQSLK	P31040	Succinate dehydrogenase [ubiquinone] flavoprotein subunit, mitochondrial OS=Homo sapiens OX=9606 GN=SDHA	2	404.222	-2.5833	0.052245	72.607	yes
966	AFGPGLEGGLVNK	Q14315	Filamin-C OS=Homo sapiens OX=9606 GN=FLNC	2	629.843	-1.8194	9.0724e-07	158.58	yes
967	AFGPGLEPTGCIVDKPAEFTIDAR	Q14315	Filamin-C OS=Homo sapiens OX=9606 GN=FLNC	3	854.428	-2.5257	3.7314e-43	202.15	yes
968	AFGPGLQGGSAGSPAR	P21333	Filamin-A OS=Homo sapiens OX=9606 GN=FLNA	2	715.363	-2.0288	5.9752e-17	180.56	yes
969	AFGPGLQGGSAGSPAR	P21333	Filamin-A OS=Homo sapiens OX=9606 GN=FLNA	3	477.244	-2.5513	3.1827e-07	132.08	yes
970	AFGPLPCILCTCEDGR	Q6WN34	Chordin-like protein 2 OS=Homo sapiens OX=9606 GN=CHRDL2	2	933.421	-1.7755	1.0118e-06	123.29	yes
971	AFGPLPCILCTCEDGR	Q6WN34	Chordin-like protein 2 OS=Homo sapiens OX=9606 GN=CHRDL2	3	622.616	-1.5135	0.00075527	70.197	yes
972	AFGYYGPLR	P84103	Serine/arginine-rich splicing factor 3 OS=Homo sapiens OX=9606 GN=SRSF3	2	522.269	-3.1381	1.9001e-05	133.6	yes
973	AFHNEAQVNPER	P17987	T-complex protein 1 subunit alpha OS=Homo sapiens OX=9606 GN=TCP1	3	471.229	-2.1043	7.3489e-09	161.48	yes
974	AFHNEAQVNPER	P17987	T-complex protein 1 subunit alpha OS=Homo sapiens OX=9606 GN=TCP1	2	706.339	-1.7641	0.00051273	96.464	yes
975	AFHNEAQVNPER	P17987	T-complex protein 1 subunit alpha OS=Homo sapiens OX=9606 GN=TCP1	3	471.229	-2.3123	6.815e-09	162.49	yes
976	AFHNEAQVNPER	P17987	T-complex protein 1 subunit alpha OS=Homo sapiens OX=9606 GN=TCP1	2	706.339		6.1978e-13	124.07	yes
977	AFHPTYEEK	Q9H3P7	Golgi resident protein GCP60 OS=Homo sapiens OX=9606 GN=ACBD3	3	374.514	-2.1971	0.010656	73.233	yes
978	AFITNIPFDVK	P52272	Heterogeneous nuclear ribonucleoprotein M OS=Homo sapiens OX=9606 GN=HNRNPM	3	422.236	-1.7902	0.0046501	70.942	yes
979	AFITNIPFDVK	P52272	Heterogeneous nuclear ribonucleoprotein M OS=Homo sapiens OX=9606 GN=HNRNPM	2	632.85	-1.6036	0.0004197	118.88	yes
980	AFITNIPFDVK	P52272	Heterogeneous nuclear ribonucleoprotein M OS=Homo sapiens OX=9606 GN=HNRNPM	3	422.236	-2.8998	0.049026	52.391	yes
981	AFIVAMPTTSK	Q4ZHG4	Fibronectin type III domain-containing protein 1 OS=Homo sapiens OX=9606 GN=FNDC1	2	583.318	-1.8512	1.2314e-08	168.3	yes
982	AFIVAMPTTSK	Q4ZHG4	Fibronectin type III domain-containing protein 1 OS=Homo sapiens OX=9606 GN=FNDC1	3	389.214	-2.0439	0.00024345	99.568	yes
983	AFLEDMK	Q9NXG2	THUMP domain-containing protein 1 OS=Homo sapiens OX=9606 GN=THUMPD1	2	427.21	-2.6368	0.080669	71.342	yes
984	AFLEENNLDYIIR	P53041	Serine/threonine-protein phosphatase 5 OS=Homo sapiens OX=9606 GN=PPP5C	2	805.415	-3.038	0.00017641	87.083	yes
985	AFLEENNLDYIIR	P53041	Serine/threonine-protein phosphatase 5 OS=Homo sapiens OX=9606 GN=PPP5C	2	805.415	-2.9781	6.647e-06	148.41	yes
986	AFLEENNLDYIIR	P53041	Serine/threonine-protein phosphatase 5 OS=Homo sapiens OX=9606 GN=PPP5C	3	537.279	-3.5075	5.3026e-10	172.09	yes
987	AFLEVNEEGSEAAASTAVVIAGR	P01008	Antithrombin-III OS=Homo sapiens OX=9606 GN=SERPINC1	3	764.389	-0.95061	9.3683e-12	107.21	yes
988	AFLEVNEEGSEAAASTAVVIAGR	P01008	Antithrombin-III OS=Homo sapiens OX=9606 GN=SERPINC1	3	764.389		3.5485e-23	105.51	yes
989	AFLGELK	P78527	DNA-dependent protein kinase catalytic subunit OS=Homo sapiens OX=9606 GN=PRKDC	2	389.229	-3.278	0.050078	79.116	yes
990	AFLGPFAHK	Q13214	Semaphorin-3B OS=Homo sapiens OX=9606 GN=SEMA3B	3	329.852	-4.0856	0.00067018	98.523	yes
991	AFLHVPAK	P14543	Nidogen-1 OS=Homo sapiens OX=9606 GN=NID1	3	294.845	-2.8252	0.019534	70.912	yes
992	AFLIEEQK	P49207	60S ribosomal protein L34 OS=Homo sapiens OX=9606 GN=RPL34	2	489.269	-3.6519	0.0028548	118.33	yes
993	AFLSDMIK	P50851	Lipopolysaccharide-responsive and beige-like anchor protein OS=Homo sapiens OX=9606 GN=LRBA	2	462.747	-4.323	0.014787	86.67	yes
994	AFLTLAEDILR	P61026	Ras-related protein Rab-10 OS=Homo sapiens OX=9606 GN=RAB10	2	631.361	-2.6549	3.0952e-07	159.94	yes
995	AFLTLAEDILR	P61026	Ras-related protein Rab-10 OS=Homo sapiens OX=9606 GN=RAB10	3	421.243	-3.2163	0.00020604	106.62	yes
996	AFNFLNEIK	P51809	Vesicle-associated membrane protein 7 OS=Homo sapiens OX=9606 GN=VAMP7	2	548.295	-1.2983	0.00012358	123.79	yes
997	AFPALTSLDLSDNPGLGER	P08571	Monocyte differentiation antigen CD14 OS=Homo sapiens OX=9606 GN=CD14	3	658.337	-1.4118	1.1872e-05	85.203	yes
998	AFPAWADTSVLSR	Q02252	Methylmalonate-semialdehyde dehydrogenase [acylating], mitochondrial OS=Homo sapiens OX=9606 GN=ALDH6A1	2	710.865	-0.56634	3.3581e-06	154.23	yes
999	AFPAWADTSVLSR	Q02252	Methylmalonate-semialdehyde dehydrogenase [acylating], mitochondrial OS=Homo sapiens OX=9606 GN=ALDH6A1	3	474.245	-1.5499	2.9326e-14	180.2	yes
1000	AFPAWADTSVLSR	Q02252	Methylmalonate-semialdehyde dehydrogenase [acylating], mitochondrial OS=Homo sapiens OX=9606 GN=ALDH6A1	2	710.865	-1.2809	0.10381	51.658	yes
1001	AFPCWDEPAIK	P55786	Puromycin-sensitive aminopeptidase OS=Homo sapiens OX=9606 GN=NPEPPS	3	445.213	-1.8002	0.00031371	97.472	yes
1002	AFPCWDEPAIK	P55786	Puromycin-sensitive aminopeptidase OS=Homo sapiens OX=9606 GN=NPEPPS	2	667.316	-2.2029	2.6029e-06	158.05	yes
1003	AFPGMCTYGK	P35556	Fibrillin-2 OS=Homo sapiens OX=9606 GN=FBN2	2	566.252	-1.0281	0.00077143	104.22	yes
1004	AFPMPGFDEH	P34897	Serine hydroxymethyltransferase, mitochondrial OS=Homo sapiens OX=9606 GN=SHMT2	2	574.247		1.0562e-06	119.86	yes
1005	AFPNPYADYNK	O43813	LanC-like protein 1 OS=Homo sapiens OX=9606 GN=LANCL1	2	650.304	-1.7752	1.806e-11	176.18	yes
1006	AFPSPEVVWLK	P17948	Vascular endothelial growth factor receptor 1 OS=Homo sapiens OX=9606 GN=FLT1	3	424.904	-3.7357	0.00046771	93.096	yes
1007	AFPSPEVVWLK	P17948	Vascular endothelial growth factor receptor 1 OS=Homo sapiens OX=9606 GN=FLT1	2	636.853	-3.6176	0.00036477	122.7	yes
1008	AFQGLLDTYSVWR	Q6XQN6	Nicotinate phosphoribosyltransferase OS=Homo sapiens OX=9606 GN=NAPRT	2	778.399	-2.2284	1.7173e-09	171.76	yes
1009	AFQPFFVELTMPYSVIR	P01023	Alpha-2-macroglobulin OS=Homo sapiens OX=9606 GN=A2M	3	687.689	-1.6238	4.2753e-08	136.1	no
1010	AFQPFFVELTMPYSVIR	P01023	Alpha-2-macroglobulin OS=Homo sapiens OX=9606 GN=A2M	3	687.689	-1.3084	6.6355e-08	123.4	no
1011	AFQPFFVELTMPYSVIR	P01023	Alpha-2-macroglobulin OS=Homo sapiens OX=9606 GN=A2M	3	687.689	-1.6426	0.0013203	67.902	no
1012	AFQPFFVELTMPYSVIR	P01023	Alpha-2-macroglobulin OS=Homo sapiens OX=9606 GN=A2M	3	687.689	-2.1997	0.00046325	76.378	no
1013	AFQSLLTEVNK	P50453	Serpin B9 OS=Homo sapiens OX=9606 GN=SERPINB9	3	417.231	-2.9876	5.0682e-06	147.91	yes
1014	AFQTVVLDPEGDAQIDPNWVVLNQGR	P49747	Cartilage oligomeric matrix protein OS=Homo sapiens OX=9606 GN=COMP	3	961.154		7.179e-11	69.639	yes
1015	AFQTVVLDPEGDAQIDPNWVVLNQGR	P49747	Cartilage oligomeric matrix protein OS=Homo sapiens OX=9606 GN=COMP	3	961.154	-2.7391	2.7568e-25	141.19	yes
1016	AFQTVVLDPEGDAQIDPNWVVLNQGR	P49747	Cartilage oligomeric matrix protein OS=Homo sapiens OX=9606 GN=COMP	4	721.117	-2.7369	2.2741e-08	81.477	yes
1017	AFQTVVLDPEGDAQIDPNWVVLNQGR	P49747	Cartilage oligomeric matrix protein OS=Homo sapiens OX=9606 GN=COMP	3	961.154		0.0003442	49.266	yes
1018	AFQVWSDVTPLR	P08253	72 kDa type IV collagenase OS=Homo sapiens OX=9606 GN=MMP2	2	709.875	-1.5824	8.489e-07	159.5	yes
1019	AFQVWSDVTPLR	P08253	72 kDa type IV collagenase OS=Homo sapiens OX=9606 GN=MMP2	3	473.586	-2.0531	4.2178e-06	150.06	yes
1020	AFQVWSDVTPLR	P08253	72 kDa type IV collagenase OS=Homo sapiens OX=9606 GN=MMP2	2	709.875	-1.4712	1.5823e-05	147.26	yes
1021	AFQYHSK	P00747	Plasminogen OS=Homo sapiens OX=9606 GN=PLG	3	294.149	-3.0209	0.0043223	104.75	yes
1022	AFQYHSK	P00747	Plasminogen OS=Homo sapiens OX=9606 GN=PLG	2	440.719	-1.9555	0.087533	69.598	yes
1023	AFQYHSK	P00747	Plasminogen OS=Homo sapiens OX=9606 GN=PLG	3	294.149	-4.9861	0.023225	74.486	yes
1024	AFQYVETHGEVCPANWTPDSPTIKPSPAASK	P30048	Thioredoxin-dependent peroxide reductase, mitochondrial OS=Homo sapiens OX=9606 GN=PRDX3	5	677.929	-1.4858	4.0284e-10	81.844	yes
1025	AFSDPFVEAEK	P34932	Heat shock 70 kDa protein 4 OS=Homo sapiens OX=9606 GN=HSPA4	2	620.298	-0.82813	0.00017919	134.99	yes
1026	AFSDPFVEAEK	P34932	Heat shock 70 kDa protein 4 OS=Homo sapiens OX=9606 GN=HSPA4	3	413.868	-1.1812	0.00072401	85.813	yes
[truncated: 40,840 more rows]

## Sheet: Protein Ratio
-2.4	1	-2.3	1	-3.5	1	-3.8	2	-3.6	1	-2.8	1
[truncated: 84 more rows]
